# Supplementary material for: Large-scale phylogenomics of aquatic bacteria reveal molecular mechanisms for adaptation to salinity
Source: Sci Adv. 2023 May 26;9(21):eadg2059. doi: 10.1126/sciadv.adg2059 (PMC10219603; doi:10.1126/sciadv.adg2059)
Supplement: Supplementary file 3 — Data S1 to S4 [file sciadv.adg2059_data_s1_to_s4.zip]

Archive with 4 entries (4 files):
- adg2059_Data_S1.xlsx
- adg2059_Data_S2.txt
- adg2059_Data_S3.xlsx
- adg2059_Data_S4.xlsx
