# Supplementary material for: Large-scale phylogenomics of aquatic bacteria reveal molecular mechanisms for adaptation to salinity
Source: Sci Adv. 2023 May 26;9(21):eadg2059. doi: 10.1126/sciadv.adg2059 (PMC10219603; doi:10.1126/sciadv.adg2059)
Supplement: Supplementary file 3 — Data S1 to S4 [file sciadv.adg2059_data_s1_to_s4.zip › adg2059_Data_S1.xlsx]

## Sheet: all
MAG_ID	Source	description	accession	MTW Status	Cluster	Cluster_representative	In_subsampled_tree	user_genome	biome	classification	location	BACL	salinity	depth	temp
FS_AlinenLipids_megahit_metabat_bin-4622	ENA	freshwater MAG --- AlinenLipids_bin-4622	GCA_903889905	Matching	1	1	0	FS_AlinenLipids_megahit_metabat_bin-4622	F	d__Bacteria;p__Patescibacteria;c__CG2-30-54-11;o__CG2-30-54-11;f__CG2-30-54-11;g__;s__
FS_Loclat_megahit_metabat_bin-19700	ENA	freshwater MAG --- Loclat_bin-19700	GCA_903906305	Matching	2	1	1	FS_Loclat_megahit_metabat_bin-19700	F	d__Bacteria;p__Patescibacteria;c__Dojkabacteria;o__SC72;f__SC72;g__UBA12078;s__
FS_LaPlata_megahit_metabat_bin-3090	ENA	freshwater MAG --- LaPlata_bin-3090	GCA_903840015	Matching	3	1	1	FS_LaPlata_megahit_metabat_bin-3090	F	d__Bacteria;p__Patescibacteria;c__Dojkabacteria;o__SC72;f__SC72;g__UBA5232;s__
FS_LaPlata-15m-b_megahit_metabat_bin-415	ENA	freshwater MAG --- LaPlata-15m-b_bin-415	GCA_903860435	Matching	3	0	0	FS_LaPlata-15m-b_megahit_metabat_bin-415	F	d__Bacteria;p__Patescibacteria;c__Dojkabacteria;o__SC72;f__SC72;g__UBA5232;s__
FS_LaPlata-b_megahit_metabat_bin-1452	ENA	freshwater MAG --- LaPlata-b_bin-1452	GCA_903868175	Matching	3	0	0	FS_LaPlata-b_megahit_metabat_bin-1452	F	d__Bacteria;p__Patescibacteria;c__Dojkabacteria;o__SC72;f__SC72;g__UBA5232;s__
BC_casp150-mb.129	NCBI	casp150-mb.129.fa	JAQBTX000000000	Matching	4	1	1	BC_casp150-mb.129	B	d__Bacteria;p__Patescibacteria;c__Microgenomatia;o__UBA1406;f__GWC2-37-13;g__UBA1450;s__	caspian sea
FS_AM_megahit_metabat_bin-2159	ENA	freshwater MAG --- AM_bin-2159	GCA_903825215	Matching	5	0	0	FS_AM_megahit_metabat_bin-2159	F	d__Bacteria;p__Patescibacteria;c__WWE3;o__UBA101185;f__UBA10185;g__;s__
FS_AM-2014_megahit_metabat_bin-1800	ENA	freshwater MAG --- AM-2014_bin-1800	GCA_903879985	Matching	5	1	1	FS_AM-2014_megahit_metabat_bin-1800	F	d__Bacteria;p__Patescibacteria;c__WWE3;o__UBA101185;f__UBA10185;g__;s__
FS_AM5_megahit_metabat_bin-0789	ENA	freshwater MAG --- AM5_bin-0789	GCA_903822705	Matching	5	0	0	FS_AM5_megahit_metabat_bin-0789	F	d__Bacteria;p__Patescibacteria;c__WWE3;o__UBA101185;f__UBA10185;g__;s__
FS_SA2074A-DNA-1_megahit_metabat_bin-0047	NA	NA	NA	Matching	6	1	0	FS_SA2074A-DNA-1_megahit_metabat_bin-0047	F	d__Bacteria;p__Patescibacteria;c__WWE3;o__0-14-0-20-40-13;f__0-14-0-20-40-13;g__;s__
FS_Loc090907-5m_megahit_metabat_bin-782	ENA	freshwater MAG --- Loc090907-5m_bin-782	GCA_903953935	Matching	7	0	0	FS_Loc090907-5m_megahit_metabat_bin-782	F	d__Bacteria;p__Patescibacteria;c__Gracilibacteria;o__Absconditabacterales;f__X112;g__UBA9567;s__
FS_Loclat_megahit_metabat_bin-14353	ENA	freshwater MAG --- Loclat_bin-14353	GCA_903837375	Matching	7	1	1	FS_Loclat_megahit_metabat_bin-14353	F	d__Bacteria;p__Patescibacteria;c__Gracilibacteria;o__Absconditabacterales;f__X112;g__UBA9567;s__
FS_Loclat_megahit_metabat_bin-20132	ENA	freshwater MAG --- Loclat_bin-20132	GCA_903908595	Matching	8	1	0	FS_Loclat_megahit_metabat_bin-20132	F	d__Bacteria;p__Patescibacteria;c__Gracilibacteria;o__BD1-5;f__UBA6164;g__;s__
FS_LaPlata_megahit_metabat_bin-3506	ENA	freshwater MAG --- LaPlata_bin-3506	GCA_903854455	Matching	9	1	0	FS_LaPlata_megahit_metabat_bin-3506	F	d__Bacteria;p__Patescibacteria;c__Gracilibacteria;o__Peribacterales;f__Peribacteraceae;g__2-02-FULL-51-10;s__
FS_LaPlata_megahit_metabat_bin-1026	ENA	freshwater MAG --- LaPlata_bin-1026	GCA_903825315	Matching	10	0	0	FS_LaPlata_megahit_metabat_bin-1026	F	d__Bacteria;p__Patescibacteria;c__Gracilibacteria;o__Peribacterales;f__Peribacteraceae;g__;s__
FS_LaPlata-a_megahit_metabat_bin-0954	ENA	freshwater MAG --- LaPlata-a_bin-0954	GCA_903828755	Matching	10	1	0	FS_LaPlata-a_megahit_metabat_bin-0954	F	d__Bacteria;p__Patescibacteria;c__Gracilibacteria;o__Peribacterales;f__Peribacteraceae;g__;s__
FS_LaPlata-b_megahit_metabat_bin-0976	ENA	freshwater MAG --- LaPlata-b_bin-0976	GCA_903881275	Matching	10	0	0	FS_LaPlata-b_megahit_metabat_bin-0976	F	d__Bacteria;p__Patescibacteria;c__Gracilibacteria;o__Peribacterales;f__Peribacteraceae;g__;s__
FS_AlinenLipids_megahit_metabat_bin-5541	ENA	freshwater MAG --- AlinenLipids_bin-5541	GCA_903854335	Matching	11	1	0	FS_AlinenLipids_megahit_metabat_bin-5541	F	d__Bacteria;p__Patescibacteria;c__Gracilibacteria;o__Peribacterales;f__Peribacteraceae;g__;s__
FS_AlinenLipids_megahit_metabat_bin-9222	ENA	freshwater MAG --- AlinenLipids_bin-9222	GCA_903822115	Matching	12	1	0	FS_AlinenLipids_megahit_metabat_bin-9222	F	d__Bacteria;p__Patescibacteria;c__Gracilibacteria;o__Peribacterales;f__Peribacteraceae;g__;s__
BC_casp40-mb.283	NCBI	casp40-mb.283.fa	JAQCIJ000000000	Matching	13	1	1	BC_casp40-mb.283	B	d__Bacteria;p__Patescibacteria;c__Gracilibacteria;o__Peribacterales;f__Peribacteraceae;g__UBA2170;s__	caspian sea
FS_KTt_megahit_metabat_bin-1341	ENA	freshwater MAG --- KTt_bin-1341	GCA_903882825	Matching	14	1	1	FS_KTt_megahit_metabat_bin-1341	F	d__Bacteria;p__Patescibacteria;c__Gracilibacteria;o__GCA-2401425;f__;g__;s__
FS_Loclat_megahit_metabat_bin-10452	ENA	freshwater MAG --- Loclat_bin-10452	GCA_903847465	Matching	15	1	1	FS_Loclat_megahit_metabat_bin-10452	F	d__Bacteria;p__Patescibacteria;c__Gracilibacteria;o__UBA1369;f__LOWO2-01-FULL-3;g__;s__
FS_YR_megahit_metabat_bin-4708	ENA	freshwater MAG --- YR_bin-4708	GCA_903925195	Matching	16	1	1	FS_YR_megahit_metabat_bin-4708	F	d__Bacteria;p__Patescibacteria;c__Saccharimonadia;o__Saccharimonadales;f__UBA4665;g__;s__
FS_AM-lipid-01-D4_megahit_metabat_bin-1324	ENA	freshwater MAG --- AM-lipid-01-D4_bin-1324	GCA_903826645	Matching	17	1	1	FS_AM-lipid-01-D4_megahit_metabat_bin-1324	F	d__Bacteria;p__Patescibacteria;c__Saccharimonadia;o__Saccharimonadales;f__UBA4665;g__;s__
FS_Umea3_megahit_metabat_bin-1525	ENA	freshwater MAG --- Umea3_bin-1525	GCA_903837565	Matching	18	0	0	FS_Umea3_megahit_metabat_bin-1525	F	d__Bacteria;p__Patescibacteria;c__Saccharimonadia;o__Saccharimonadales;f__UBA4665;g__;s__
FS_Umea3p3_megahit_metabat_bin-0045	ENA	freshwater MAG --- Umea3p3_bin-0045	GCA_903900685	Matching	18	1	0	FS_Umea3p3_megahit_metabat_bin-0045	F	d__Bacteria;p__Patescibacteria;c__Saccharimonadia;o__Saccharimonadales;f__UBA4665;g__;s__
FS_Kiruna_megahit_metabat_bin-04324	ENA	freshwater MAG --- Kiruna_bin-04324	GCA_903864335	Matching	19	0	0	FS_Kiruna_megahit_metabat_bin-04324	F	d__Bacteria;p__Patescibacteria;c__Saccharimonadia;o__Saccharimonadales;f__UBA4665;g__;s__
FS_Kiruna2_megahit_metabat_bin-2349	ENA	freshwater MAG --- Kiruna2_bin-2349	GCA_903839515	Matching	19	1	0	FS_Kiruna2_megahit_metabat_bin-2349	F	d__Bacteria;p__Patescibacteria;c__Saccharimonadia;o__Saccharimonadales;f__UBA4665;g__;s__
FS_KR2_megahit_metabat_bin-0178	ENA	freshwater MAG --- KR2_bin-0178	GCA_903836325	Matching	20	0	0	FS_KR2_megahit_metabat_bin-0178	F	d__Bacteria;p__Patescibacteria;c__Saccharimonadia;o__Saccharimonadales;f__UBA4665;g__;s__
FS_Umea_megahit_metabat_bin-00478	ENA	freshwater MAG --- Umea_bin-00478	GCA_903837875	Matching	20	1	0	FS_Umea_megahit_metabat_bin-00478	F	d__Bacteria;p__Patescibacteria;c__Saccharimonadia;o__Saccharimonadales;f__UBA4665;g__;s__
FS_Umea3_megahit_metabat_bin-2596	ENA	freshwater MAG --- Umea3_bin-2596	GCA_903828465	Matching	20	0	0	FS_Umea3_megahit_metabat_bin-2596	F	d__Bacteria;p__Patescibacteria;c__Saccharimonadia;o__Saccharimonadales;f__UBA4665;g__;s__
FS_YR_megahit_metabat_bin-4361	ENA	freshwater MAG --- YR_bin-4361	GCA_903847695	Matching	20	0	0	FS_YR_megahit_metabat_bin-4361	F	d__Bacteria;p__Patescibacteria;c__Saccharimonadia;o__Saccharimonadales;f__UBA4665;g__;s__
FS_KTt_megahit_metabat_bin-1541	ENA	freshwater MAG --- KTt_bin-1541	GCA_903878275	Matching	21	1	1	FS_KTt_megahit_metabat_bin-1541	F	d__Bacteria;p__Patescibacteria;c__Paceibacteria;o__UBA9983_A;f__XYD1-FULL-46-19;g__;s__
FS_MJ-2014_megahit_metabat_bin-1736	ENA	freshwater MAG --- MJ-2014_bin-1736	GCA_903864935	Matching	22	1	1	FS_MJ-2014_megahit_metabat_bin-1736	F	d__Bacteria;p__Patescibacteria;c__Paceibacteria;o__UBA9983_A;f__XYD1-FULL-46-19;g__;s__
FS_Umea_megahit_metabat_bin-05114	ENA	freshwater MAG --- Umea_bin-05114	GCA_903895745	Matching	23	0	0	FS_Umea_megahit_metabat_bin-05114	F	d__Bacteria;p__Patescibacteria;c__Paceibacteria;o__UBA9983_A;f__UBA9973;g__;s__
FS_Umea1_megahit_metabat_bin-2036	ENA	freshwater MAG --- Umea1_bin-2036	GCA_903842285	Matching	23	1	1	FS_Umea1_megahit_metabat_bin-2036	F	d__Bacteria;p__Patescibacteria;c__Paceibacteria;o__UBA9983_A;f__UBA9973;g__;s__
FS_Umea1p3_megahit_metabat_bin-723	ENA	freshwater MAG --- Umea1p3_bin-723	GCA_903892035	Matching	23	0	0	FS_Umea1p3_megahit_metabat_bin-723	F	d__Bacteria;p__Patescibacteria;c__Paceibacteria;o__UBA9983_A;f__UBA9973;g__;s__
FS_AlinenLipids_megahit_metabat_bin-6792	ENA	freshwater MAG --- AlinenLipids_bin-6792	GCA_903825255	Matching	24	1	1	FS_AlinenLipids_megahit_metabat_bin-6792	F	d__Bacteria;p__Patescibacteria;c__Paceibacteria;o__UBA9983_A;f__UBA9973;g__UBA9973;s__
FS_MJ-time_megahit_metabat_bin-5891	ENA	freshwater MAG --- MJ-time_bin-5891	GCA_903869825	Matching	25	1	0	FS_MJ-time_megahit_metabat_bin-5891	F	d__Bacteria;p__Patescibacteria;c__Paceibacteria;o__UBA9983_A;f__UBA9973;g__UBA9973;s__
FW_2582580701	IMG_Genome_ID	TH06070	2582580701	Matching	26	1	0	FW_2582580701	F	d__Bacteria;p__Patescibacteria;c__Paceibacteria;o__UBA9983_A;f__UBA9973;g__UBA9973;s__	Trout Bog Hypolimnion			2 to 7
FS_AlinenLipids_megahit_metabat_bin-5200	ENA	freshwater MAG --- AlinenLipids_bin-5200	GCA_903907175	Matching	27	1	0	FS_AlinenLipids_megahit_metabat_bin-5200	F	d__Bacteria;p__Patescibacteria;c__Paceibacteria;o__UBA9983_A;f__UBA9973;g__UBA9973;s__
FW_2582580679	IMG_Genome_ID	TH03772	2582580679	Matching	28	1	1	FW_2582580679	F	d__Bacteria;p__Patescibacteria;c__Paceibacteria;o__UBA9983_A;f__UBA9973;g__UBA9973;s__	Trout Bog Hypolimnion			2 to 7
FS_AlinenLipids_megahit_metabat_bin-8925	ENA	freshwater MAG --- AlinenLipids_bin-8925	GCA_903888625	Matching	29	1	1	FS_AlinenLipids_megahit_metabat_bin-8925	F	d__Bacteria;p__Patescibacteria;c__Paceibacteria;o__UBA9983_A;f__UBA9973;g__UBA9973;s__
FS_AM-lipid-01-D7_megahit_metabat_bin-1574	ENA	freshwater MAG --- AM-lipid-01-D7_bin-1574	GCA_903883265	Matching	29	0	0	FS_AM-lipid-01-D7_megahit_metabat_bin-1574	F	d__Bacteria;p__Patescibacteria;c__Paceibacteria;o__UBA9983_A;f__UBA9973;g__UBA9973;s__
FS_AM-lipid-01-D10_megahit_metabat_bin-0933	ENA	freshwater MAG --- AM-lipid-01-D10_bin-0933	GCA_903904195	Matching	30	1	1	FS_AM-lipid-01-D10_megahit_metabat_bin-0933	F	d__Bacteria;p__Patescibacteria;c__Paceibacteria;o__UBA9983_A;f__UBA9973;g__UBA9973;s__
FS_AlinenLipids_megahit_metabat_bin-9791	ENA	freshwater MAG --- AlinenLipids_bin-9791	GCA_903929735	Matching	31	1	0	FS_AlinenLipids_megahit_metabat_bin-9791	F	d__Bacteria;p__Patescibacteria;c__Paceibacteria;o__UBA9983_A;f__UBA9973;g__UBA8515;s__
FS_AM-lipid-01-D7_megahit_metabat_bin-1062	ENA	freshwater MAG --- AM-lipid-01-D7_bin-1062	GCA_903917775	Matching	31	0	0	FS_AM-lipid-01-D7_megahit_metabat_bin-1062	F	d__Bacteria;p__Patescibacteria;c__Paceibacteria;o__UBA9983_A;f__UBA9973;g__UBA8515;s__
FS_AM-2014_megahit_metabat_bin-1730	ENA	freshwater MAG --- AM-2014_bin-1730	GCA_903884405	Matching	32	1	0	FS_AM-2014_megahit_metabat_bin-1730	F	d__Bacteria;p__Patescibacteria;c__Paceibacteria;o__UBA9983_A;f__UBA9973;g__UBA8515;s__
FS_AM-2014-D6_megahit_metabat_bin-240	ENA	freshwater MAG --- AM-2014-D6_bin-240	GCA_903820225	Matching	32	0	0	FS_AM-2014-D6_megahit_metabat_bin-240	F	d__Bacteria;p__Patescibacteria;c__Paceibacteria;o__UBA9983_A;f__UBA9973;g__UBA8515;s__
FS_AM-2014-D8_megahit_metabat_bin-0749	ENA	freshwater MAG --- AM-2014-D8_bin-0749	GCA_903862375	Matching	32	0	0	FS_AM-2014-D8_megahit_metabat_bin-0749	F	d__Bacteria;p__Patescibacteria;c__Paceibacteria;o__UBA9983_A;f__UBA9973;g__UBA8515;s__
FS_AlinenLipids_megahit_metabat_bin-4392	ENA	freshwater MAG --- AlinenLipids_bin-4392	GCA_903920485	Matching	33	1	1	FS_AlinenLipids_megahit_metabat_bin-4392	F	d__Bacteria;p__Patescibacteria;c__Paceibacteria;o__UBA9983_A;f__;g__;s__
FS_AM-lipid-02-D4_megahit_metabat_bin-0951	ENA	freshwater MAG --- AM-lipid-02-D4_bin-0951	GCA_903873095	Matching	34	1	1	FS_AM-lipid-02-D4_megahit_metabat_bin-0951	F	d__Bacteria;p__Patescibacteria;c__Paceibacteria;o__UBA9983_A;f__UBA1006;g__;s__
FS_Kiruna_megahit_metabat_bin-10727	ENA	freshwater MAG --- Kiruna_bin-10727	GCA_903926315	Matching	35	1	1	FS_Kiruna_megahit_metabat_bin-10727	F	d__Bacteria;p__Patescibacteria;c__Paceibacteria;o__UBA9983_A;f__UBA9973;g__UBA4124;s__
FS_Ja_megahit_metabat_bin-4026	ENA	freshwater MAG --- Ja_bin-4026	GCA_903834855	Matching	36	1	0	FS_Ja_megahit_metabat_bin-4026	F	d__Bacteria;p__Patescibacteria;c__Paceibacteria;o__UBA9983_A;f__UBA5272;g__UBA11704;s__
FS_MJ-2014-D7_megahit_metabat_bin-055	ENA	freshwater MAG --- MJ-2014-D7_bin-055	GCA_903924705	Matching	37	1	0	FS_MJ-2014-D7_megahit_metabat_bin-055	F	d__Bacteria;p__Patescibacteria;c__Paceibacteria;o__UBA9983_A;f__UBA1539;g__;s__
FS_SA2074A-DNA-2_megahit_metabat_bin-102	NA	NA	NA	Matching	38	1	1	FS_SA2074A-DNA-2_megahit_metabat_bin-102	F	d__Bacteria;p__Patescibacteria;c__Paceibacteria;o__UBA9983_A;f__UBA1539;g__;s__
FS_SA2074A-DNA-3_megahit_metabat_bin-0969	NA	NA	NA	Matching	38	0	0	FS_SA2074A-DNA-3_megahit_metabat_bin-0969	F	d__Bacteria;p__Patescibacteria;c__Paceibacteria;o__UBA9983_A;f__UBA1539;g__;s__
FS_AlinenLipids_megahit_metabat_bin-9080	ENA	freshwater MAG --- AlinenLipids_bin-9080	GCA_903831815	Matching	39	1	0	FS_AlinenLipids_megahit_metabat_bin-9080	F	d__Bacteria;p__Patescibacteria;c__Paceibacteria;o__UBA9983_A;f__UBA11359;g__UBA11359;s__
FS_Loc080925-7m_megahit_metabat_bin-0210	ENA	freshwater MAG --- Loc080925-7m_bin-0210	GCA_903951095	Matching	40	1	0	FS_Loc080925-7m_megahit_metabat_bin-0210	F	d__Bacteria;p__Patescibacteria;c__Paceibacteria;o__UBA9983_A;f__UBA11359;g__PALSA-1337;s__
FS_Loc080925-8-8m_megahit_metabat_bin-324	ENA	freshwater MAG --- Loc080925-8-8m_bin-324	GCA_903952605	Matching	40	0	0	FS_Loc080925-8-8m_megahit_metabat_bin-324	F	d__Bacteria;p__Patescibacteria;c__Paceibacteria;o__UBA9983_A;f__UBA11359;g__PALSA-1337;s__
FS_Loc080925-8m_megahit_metabat_bin-052	ENA	freshwater MAG --- Loc080925-8m_bin-052	GCA_903932775	Matching	40	0	0	FS_Loc080925-8m_megahit_metabat_bin-052	F	d__Bacteria;p__Patescibacteria;c__Paceibacteria;o__UBA9983_A;f__UBA11359;g__PALSA-1337;s__
FS_Loc090519-8-7m_megahit_metabat_bin-0001	ENA	freshwater MAG --- Loc090519-8-7m_bin-0001	GCA_903951875	Matching	40	0	0	FS_Loc090519-8-7m_megahit_metabat_bin-0001	F	d__Bacteria;p__Patescibacteria;c__Paceibacteria;o__UBA9983_A;f__UBA11359;g__PALSA-1337;s__
FS_Loc090519-8m_megahit_metabat_bin-1892	ENA	freshwater MAG --- Loc090519-8m_bin-1892	GCA_903939045	Matching	40	0	0	FS_Loc090519-8m_megahit_metabat_bin-1892	F	d__Bacteria;p__Patescibacteria;c__Paceibacteria;o__UBA9983_A;f__UBA11359;g__PALSA-1337;s__
FS_Loc090721-8-6m_megahit_metabat_bin-0458	ENA	freshwater MAG --- Loc090721-8-6m_bin-0458	GCA_903953185	Matching	40	0	0	FS_Loc090721-8-6m_megahit_metabat_bin-0458	F	d__Bacteria;p__Patescibacteria;c__Paceibacteria;o__UBA9983_A;f__UBA11359;g__PALSA-1337;s__
FS_Loc090721-8m_megahit_metabat_bin-639	ENA	freshwater MAG --- Loc090721-8m_bin-639	GCA_903933035	Matching	40	0	0	FS_Loc090721-8m_megahit_metabat_bin-639	F	d__Bacteria;p__Patescibacteria;c__Paceibacteria;o__UBA9983_A;f__UBA11359;g__PALSA-1337;s__
FS_Loclat_megahit_metabat_bin-01970	ENA	freshwater MAG --- Loclat_bin-01970	GCA_903857825	Matching	40	0	0	FS_Loclat_megahit_metabat_bin-01970	F	d__Bacteria;p__Patescibacteria;c__Paceibacteria;o__UBA9983_A;f__UBA11359;g__PALSA-1337;s__
FS_Day2-2_megahit_metabat_bin-074	ENA	freshwater MAG --- Day2-2_bin-074	GCA_903875745	Matching	41	0	0	FS_Day2-2_megahit_metabat_bin-074	F	d__Bacteria;p__Patescibacteria;c__Paceibacteria;o__UBA9983_A;f__UBA11359;g__PALSA-1337;s__
FS_Day6-2_megahit_metabat_bin-166	ENA	freshwater MAG --- Day6-2_bin-166	GCA_903870845	Matching	41	0	0	FS_Day6-2_megahit_metabat_bin-166	F	d__Bacteria;p__Patescibacteria;c__Paceibacteria;o__UBA9983_A;f__UBA11359;g__PALSA-1337;s__
FS_KT_megahit_metabat_bin-2322	ENA	freshwater MAG --- KT_bin-2322	GCA_903881525	Matching	41	0	0	FS_KT_megahit_metabat_bin-2322	F	d__Bacteria;p__Patescibacteria;c__Paceibacteria;o__UBA9983_A;f__UBA11359;g__PALSA-1337;s__
FS_KTt_megahit_metabat_bin-0984	ENA	freshwater MAG --- KTt_bin-0984	GCA_903839695	Matching	41	1	1	FS_KTt_megahit_metabat_bin-0984	F	d__Bacteria;p__Patescibacteria;c__Paceibacteria;o__UBA9983_A;f__UBA11359;g__PALSA-1337;s__
FS_Umea_megahit_metabat_bin-01178	ENA	freshwater MAG --- Umea_bin-01178	GCA_903893855	Matching	42	1	1	FS_Umea_megahit_metabat_bin-01178	F	d__Bacteria;p__Patescibacteria;c__Paceibacteria;o__UBA9983_A;f__UBA11359;g__PALSA-1337;s__
FS_Umea1_megahit_metabat_bin-2279	ENA	freshwater MAG --- Umea1_bin-2279	GCA_903831125	Matching	42	0	0	FS_Umea1_megahit_metabat_bin-2279	F	d__Bacteria;p__Patescibacteria;c__Paceibacteria;o__UBA9983_A;f__UBA11359;g__PALSA-1337;s__
FS_AlinenLipids_megahit_metabat_bin-0108	ENA	freshwater MAG --- AlinenLipids_bin-0108	GCA_903881455	Matching	43	0	0	FS_AlinenLipids_megahit_metabat_bin-0108	F	d__Bacteria;p__Patescibacteria;c__Paceibacteria;o__UBA9983_A;f__UBA11359;g__;s__
FS_AM_megahit_metabat_bin-2996	ENA	freshwater MAG --- AM_bin-2996	GCA_903828525	Matching	43	0	0	FS_AM_megahit_metabat_bin-2996	F	d__Bacteria;p__Patescibacteria;c__Paceibacteria;o__UBA9983_A;f__UBA11359;g__;s__
FS_AM-2014_megahit_metabat_bin-3722	ENA	freshwater MAG --- AM-2014_bin-3722	GCA_903870315	Matching	43	0	0	FS_AM-2014_megahit_metabat_bin-3722	F	d__Bacteria;p__Patescibacteria;c__Paceibacteria;o__UBA9983_A;f__UBA11359;g__;s__
FS_AM-2014-D4_megahit_metabat_bin-107	ENA	freshwater MAG --- AM-2014-D4_bin-107	GCA_903853505	Matching	43	0	0	FS_AM-2014-D4_megahit_metabat_bin-107	F	d__Bacteria;p__Patescibacteria;c__Paceibacteria;o__UBA9983_A;f__UBA11359;g__;s__
FS_AM-2014-D6_megahit_metabat_bin-177	ENA	freshwater MAG --- AM-2014-D6_bin-177	GCA_903820195	Matching	43	0	0	FS_AM-2014-D6_megahit_metabat_bin-177	F	d__Bacteria;p__Patescibacteria;c__Paceibacteria;o__UBA9983_A;f__UBA11359;g__;s__
FS_AM-2014-D8_megahit_metabat_bin-1219	ENA	freshwater MAG --- AM-2014-D8_bin-1219	GCA_903847055	Matching	43	0	0	FS_AM-2014-D8_megahit_metabat_bin-1219	F	d__Bacteria;p__Patescibacteria;c__Paceibacteria;o__UBA9983_A;f__UBA11359;g__;s__
FS_AM4_megahit_metabat_bin-004	ENA	freshwater MAG --- AM4_bin-004	GCA_903826995	Matching	43	0	0	FS_AM4_megahit_metabat_bin-004	F	d__Bacteria;p__Patescibacteria;c__Paceibacteria;o__UBA9983_A;f__UBA11359;g__;s__
FS_AM5_megahit_metabat_bin-0601	ENA	freshwater MAG --- AM5_bin-0601	GCA_903848665	Matching	43	0	0	FS_AM5_megahit_metabat_bin-0601	F	d__Bacteria;p__Patescibacteria;c__Paceibacteria;o__UBA9983_A;f__UBA11359;g__;s__
FS_AM-lipid-01-D7_megahit_metabat_bin-1874	ENA	freshwater MAG --- AM-lipid-01-D7_bin-1874	GCA_903883275	Matching	43	0	0	FS_AM-lipid-01-D7_megahit_metabat_bin-1874	F	d__Bacteria;p__Patescibacteria;c__Paceibacteria;o__UBA9983_A;f__UBA11359;g__;s__
FS_AM-lipid-01-D8_megahit_metabat_bin-0291	ENA	freshwater MAG --- AM-lipid-01-D8_bin-0291	GCA_903871315	Matching	43	0	0	FS_AM-lipid-01-D8_megahit_metabat_bin-0291	F	d__Bacteria;p__Patescibacteria;c__Paceibacteria;o__UBA9983_A;f__UBA11359;g__;s__
FS_AM-lipid-01-D9_megahit_metabat_bin-0164	ENA	freshwater MAG --- AM-lipid-01-D9_bin-0164	GCA_903886555	Matching	43	1	1	FS_AM-lipid-01-D9_megahit_metabat_bin-0164	F	d__Bacteria;p__Patescibacteria;c__Paceibacteria;o__UBA9983_A;f__UBA11359;g__;s__
FS_AM-lipid-02-D9_megahit_metabat_bin-0666	ENA	freshwater MAG --- AM-lipid-02-D9_bin-0666	GCA_903883465	Matching	43	0	0	FS_AM-lipid-02-D9_megahit_metabat_bin-0666	F	d__Bacteria;p__Patescibacteria;c__Paceibacteria;o__UBA9983_A;f__UBA11359;g__;s__
FS_AM-2014_megahit_metabat_bin-1606	ENA	freshwater MAG --- AM-2014_bin-1606	GCA_903876995	Matching	44	1	0	FS_AM-2014_megahit_metabat_bin-1606	F	d__Bacteria;p__Patescibacteria;c__Paceibacteria;o__UBA9983_A;f__UBA11359;g__;s__
FS_AM-2014-D4_megahit_metabat_bin-189	ENA	freshwater MAG --- AM-2014-D4_bin-189	GCA_903905325	Matching	44	0	0	FS_AM-2014-D4_megahit_metabat_bin-189	F	d__Bacteria;p__Patescibacteria;c__Paceibacteria;o__UBA9983_A;f__UBA11359;g__C7867-002;s__
FS_AM-2014_megahit_metabat_bin-3203	ENA	freshwater MAG --- AM-2014_bin-3203	GCA_903825415	Matching	45	1	0	FS_AM-2014_megahit_metabat_bin-3203	F	d__Bacteria;p__Patescibacteria;c__Paceibacteria;o__UBA9983_A;f__UBA11359;g__;s__
FS_MJ-2014_megahit_metabat_bin-1666	ENA	freshwater MAG --- MJ-2014_bin-1666	GCA_903864905	Matching	46	1	0	FS_MJ-2014_megahit_metabat_bin-1666	F	d__Bacteria;p__Patescibacteria;c__Paceibacteria;o__UBA9983_A;f__UBA11359;g__C7867-002;s__
FS_KR_megahit_metabat_bin-3821	ENA	freshwater MAG --- KR_bin-3821	GCA_903824915	Matching	47	1	1	FS_KR_megahit_metabat_bin-3821	F	d__Bacteria;p__Patescibacteria;c__Paceibacteria;o__UBA9983_A;f__UBA11359;g__C7867-002;s__
FS_KR5_megahit_metabat_bin-306	ENA	freshwater MAG --- KR5_bin-306	GCA_903846945	Matching	47	0	0	FS_KR5_megahit_metabat_bin-306	F	d__Bacteria;p__Patescibacteria;c__Paceibacteria;o__UBA9983_A;f__UBA11359;g__C7867-002;s__
FS_AlinenLipids_megahit_metabat_bin-7655	ENA	freshwater MAG --- AlinenLipids_bin-7655	GCA_903842745	Matching	48	0	0	FS_AlinenLipids_megahit_metabat_bin-7655	F	d__Bacteria;p__Patescibacteria;c__Paceibacteria;o__UBA9983_A;f__UBA11359;g__C7867-002;s__
FS_AM-2014_megahit_metabat_bin-3837	ENA	freshwater MAG --- AM-2014_bin-3837	GCA_903872035	Matching	48	0	0	FS_AM-2014_megahit_metabat_bin-3837	F	d__Bacteria;p__Patescibacteria;c__Paceibacteria;o__UBA9983_A;f__UBA11359;g__C7867-002;s__
FS_AM-2014-D6_megahit_metabat_bin-581	ENA	freshwater MAG --- AM-2014-D6_bin-581	GCA_903856045	Matching	48	0	0	FS_AM-2014-D6_megahit_metabat_bin-581	F	d__Bacteria;p__Patescibacteria;c__Paceibacteria;o__UBA9983_A;f__UBA11359;g__C7867-002;s__
FS_AM-2014-D8_megahit_metabat_bin-1223	ENA	freshwater MAG --- AM-2014-D8_bin-1223	GCA_903866155	Matching	48	1	1	FS_AM-2014-D8_megahit_metabat_bin-1223	F	d__Bacteria;p__Patescibacteria;c__Paceibacteria;o__UBA9983_A;f__UBA11359;g__C7867-002;s__
FS_AM-lipid-01-D7_megahit_metabat_bin-0204	ENA	freshwater MAG --- AM-lipid-01-D7_bin-0204	GCA_903874165	Matching	48	0	0	FS_AM-lipid-01-D7_megahit_metabat_bin-0204	F	d__Bacteria;p__Patescibacteria;c__Paceibacteria;o__UBA9983_A;f__UBA11359;g__C7867-002;s__
FS_AM-lipid-02-D9_megahit_metabat_bin-0608	ENA	freshwater MAG --- AM-lipid-02-D9_bin-0608	GCA_903883495	Matching	48	0	0	FS_AM-lipid-02-D9_megahit_metabat_bin-0608	F	d__Bacteria;p__Patescibacteria;c__Paceibacteria;o__UBA9983_A;f__UBA11359;g__C7867-002;s__
FS_AM_megahit_metabat_bin-1365	ENA	freshwater MAG --- AM_bin-1365	GCA_903837745	Matching	49	0	0	FS_AM_megahit_metabat_bin-1365	F	d__Bacteria;p__Patescibacteria;c__Paceibacteria;o__UBA9983_A;f__UBA11359;g__C7867-002;s__
FS_AM-2014_megahit_metabat_bin-3283	ENA	freshwater MAG --- AM-2014_bin-3283	GCA_903896815	Matching	49	1	0	FS_AM-2014_megahit_metabat_bin-3283	F	d__Bacteria;p__Patescibacteria;c__Paceibacteria;o__UBA9983_A;f__UBA11359;g__C7867-002;s__
FS_AM-2014-D8_megahit_metabat_bin-0381	ENA	freshwater MAG --- AM-2014-D8_bin-0381	GCA_903842025	Matching	49	0	0	FS_AM-2014-D8_megahit_metabat_bin-0381	F	d__Bacteria;p__Patescibacteria;c__Paceibacteria;o__UBA9983_A;f__UBA11359;g__C7867-002;s__
FS_AM5_megahit_metabat_bin-0464	ENA	freshwater MAG --- AM5_bin-0464	GCA_903863265	Matching	49	0	0	FS_AM5_megahit_metabat_bin-0464	F	d__Bacteria;p__Patescibacteria;c__Paceibacteria;o__UBA9983_A;f__UBA11359;g__C7867-002;s__
FS_T7-022_megahit_metabat_bin-281	ENA	freshwater MAG --- T7-022_bin-281	GCA_903876465	Matching	50	1	1	FS_T7-022_megahit_metabat_bin-281	F	d__Bacteria;p__Patescibacteria;c__Paceibacteria;o__UBA9983_A;f__UBA11359;g__C7867-002;s__
FS_AlinenLipids_megahit_metabat_bin-8985	ENA	freshwater MAG --- AlinenLipids_bin-8985	GCA_903900935	Matching	51	1	1	FS_AlinenLipids_megahit_metabat_bin-8985	F	d__Bacteria;p__Patescibacteria;c__Paceibacteria;o__UBA9983_A;f__UBA11359;g__C7867-002;s__
FS_Day2-2_megahit_metabat_bin-330	ENA	freshwater MAG --- Day2-2_bin-330	GCA_903877305	Matching	52	0	0	FS_Day2-2_megahit_metabat_bin-330	F	d__Bacteria;p__Patescibacteria;c__Paceibacteria;o__UBA9983_A;f__UBA11359;g__C7867-002;s__
FS_Day2-3_megahit_metabat_bin-371	ENA	freshwater MAG --- Day2-3_bin-371	GCA_903829415	Matching	52	0	0	FS_Day2-3_megahit_metabat_bin-371	F	d__Bacteria;p__Patescibacteria;c__Paceibacteria;o__UBA9983_A;f__UBA11359;g__C7867-002;s__
FS_Day6-2_megahit_metabat_bin-572	ENA	freshwater MAG --- Day6-2_bin-572	GCA_903840755	Matching	52	0	0	FS_Day6-2_megahit_metabat_bin-572	F	d__Bacteria;p__Patescibacteria;c__Paceibacteria;o__UBA9983_A;f__UBA11359;g__C7867-002;s__
FS_Day6-4_megahit_metabat_bin-074	ENA	freshwater MAG --- Day6-4_bin-074	GCA_903820715	Matching	52	1	1	FS_Day6-4_megahit_metabat_bin-074	F	d__Bacteria;p__Patescibacteria;c__Paceibacteria;o__UBA9983_A;f__UBA11359;g__C7867-002;s__
FS_KTt_megahit_metabat_bin-0975	ENA	freshwater MAG --- KTt_bin-0975	GCA_903839725	Matching	52	0	0	FS_KTt_megahit_metabat_bin-0975	F	d__Bacteria;p__Patescibacteria;c__Paceibacteria;o__UBA9983_A;f__UBA11359;g__C7867-002;s__
FS_Loclat_megahit_metabat_bin-20597	ENA	freshwater MAG --- Loclat_bin-20597	GCA_903842365	Matching	53	1	1	FS_Loclat_megahit_metabat_bin-20597	F	d__Bacteria;p__Patescibacteria;c__Paceibacteria;o__UBA9983_A;f__UBA11359;g__UBA6065;s__
FS_MJ_megahit_metabat_bin-1398	ENA	freshwater MAG --- MJ_bin-1398	GCA_903898815	Matching	54	0	0	FS_MJ_megahit_metabat_bin-1398	F	d__Bacteria;p__Patescibacteria;c__Paceibacteria;o__UBA9983_A;f__GWA1-40-21;g__Bog-1340;s__
FS_MJ120924A_megahit_metabat_bin-212	ENA	freshwater MAG --- MJ120924A_bin-212	GCA_903860525	Matching	54	0	0	FS_MJ120924A_megahit_metabat_bin-212	F	d__Bacteria;p__Patescibacteria;c__Paceibacteria;o__UBA9983_A;f__GWA1-40-21;g__Bog-1340;s__
FS_MJ130617B_megahit_metabat_bin-003	ENA	freshwater MAG --- MJ130617B_bin-003	GCA_903872665	Matching	54	0	0	FS_MJ130617B_megahit_metabat_bin-003	F	d__Bacteria;p__Patescibacteria;c__Paceibacteria;o__UBA9983_A;f__GWA1-40-21;g__Bog-1340;s__
FS_MJ130702B_megahit_metabat_bin-191	ENA	freshwater MAG --- MJ130702B_bin-191	GCA_903866945	Matching	54	0	0	FS_MJ130702B_megahit_metabat_bin-191	F	d__Bacteria;p__Patescibacteria;c__Paceibacteria;o__UBA9983_A;f__GWA1-40-21;g__Bog-1340;s__
FS_MJ130729A_megahit_metabat_bin-409	ENA	freshwater MAG --- MJ130729A_bin-409	GCA_903883545	Matching	54	1	1	FS_MJ130729A_megahit_metabat_bin-409	F	d__Bacteria;p__Patescibacteria;c__Paceibacteria;o__UBA9983_A;f__GWA1-40-21;g__Bog-1340;s__
FS_MJ130729B_megahit_metabat_bin-744	ENA	freshwater MAG --- MJ130729B_bin-744	GCA_903832855	Matching	54	0	0	FS_MJ130729B_megahit_metabat_bin-744	F	d__Bacteria;p__Patescibacteria;c__Paceibacteria;o__UBA9983_A;f__GWA1-40-21;g__Bog-1340;s__
FS_MJ130916B_megahit_metabat_bin-541	ENA	freshwater MAG --- MJ130916B_bin-541	GCA_903838975	Matching	54	0	0	FS_MJ130916B_megahit_metabat_bin-541	F	d__Bacteria;p__Patescibacteria;c__Paceibacteria;o__UBA9983_A;f__GWA1-40-21;g__Bog-1340;s__
FS_MJ-2014_megahit_metabat_bin-1173	ENA	freshwater MAG --- MJ-2014_bin-1173	GCA_903880135	Matching	54	0	0	FS_MJ-2014_megahit_metabat_bin-1173	F	d__Bacteria;p__Patescibacteria;c__Paceibacteria;o__UBA9983_A;f__GWA1-40-21;g__Bog-1340;s__
FS_MJ-2014-D2_megahit_metabat_bin-0447	ENA	freshwater MAG --- MJ-2014-D2_bin-0447	GCA_903862165	Matching	54	0	0	FS_MJ-2014-D2_megahit_metabat_bin-0447	F	d__Bacteria;p__Patescibacteria;c__Paceibacteria;o__UBA9983_A;f__GWA1-40-21;g__Bog-1340;s__
FS_MJ-2014-D6_megahit_metabat_bin-145	ENA	freshwater MAG --- MJ-2014-D6_bin-145	GCA_903922945	Matching	54	0	0	FS_MJ-2014-D6_megahit_metabat_bin-145	F	d__Bacteria;p__Patescibacteria;c__Paceibacteria;o__UBA9983_A;f__GWA1-40-21;g__Bog-1340;s__
FS_MJ-2014-D7_megahit_metabat_bin-225	ENA	freshwater MAG --- MJ-2014-D7_bin-225	GCA_903882485	Matching	54	0	0	FS_MJ-2014-D7_megahit_metabat_bin-225	F	d__Bacteria;p__Patescibacteria;c__Paceibacteria;o__UBA9983_A;f__GWA1-40-21;g__Bog-1340;s__
FS_MJ4_megahit_metabat_bin-283	ENA	freshwater MAG --- MJ4_bin-283	GCA_903827155	Matching	54	0	0	FS_MJ4_megahit_metabat_bin-283	F	d__Bacteria;p__Patescibacteria;c__Paceibacteria;o__UBA9983_A;f__GWA1-40-21;g__Bog-1340;s__
FS_MJ130617A_megahit_metabat_bin-047	ENA	freshwater MAG --- MJ130617A_bin-047	GCA_903856115	Matching	55	0	0	FS_MJ130617A_megahit_metabat_bin-047	F	d__Bacteria;p__Patescibacteria;c__Paceibacteria;o__UBA9983_A;f__GWA1-40-21;g__Bog-1340;s__
FS_MJ130702A_megahit_metabat_bin-221	ENA	freshwater MAG --- MJ130702A_bin-221	GCA_903866025	Matching	55	0	0	FS_MJ130702A_megahit_metabat_bin-221	F	d__Bacteria;p__Patescibacteria;c__Paceibacteria;o__UBA9983_A;f__GWA1-40-21;g__Bog-1340;s__
FS_MJ130916A_megahit_metabat_bin-0356	ENA	freshwater MAG --- MJ130916A_bin-0356	GCA_903896235	Matching	55	1	1	FS_MJ130916A_megahit_metabat_bin-0356	F	d__Bacteria;p__Patescibacteria;c__Paceibacteria;o__UBA9983_A;f__GWA1-40-21;g__Bog-1340;s__
FS_MJ-2014-D4_megahit_metabat_bin-594	ENA	freshwater MAG --- MJ-2014-D4_bin-594	GCA_903855505	Matching	55	0	0	FS_MJ-2014-D4_megahit_metabat_bin-594	F	d__Bacteria;p__Patescibacteria;c__Paceibacteria;o__UBA9983_A;f__GWA1-40-21;g__Bog-1340;s__
FS_MJ-time_megahit_metabat_bin-7655	ENA	freshwater MAG --- MJ-time_bin-7655	GCA_903853705	Matching	55	0	0	FS_MJ-time_megahit_metabat_bin-7655	F	d__Bacteria;p__Patescibacteria;c__Paceibacteria;o__UBA9983_A;f__GWA1-40-21;g__Bog-1340;s__
FS_MJ120702A_megahit_metabat_bin-136	ENA	freshwater MAG --- MJ120702A_bin-136	GCA_903832805	Matching	56	0	0	FS_MJ120702A_megahit_metabat_bin-136	F	d__Bacteria;p__Patescibacteria;c__Paceibacteria;o__UBA9983_A;f__GWA1-40-21;g__Bog-1340;s__
FS_MJ-time_megahit_metabat_bin-8470	ENA	freshwater MAG --- MJ-time_bin-8470	GCA_903850545	Matching	56	1	0	FS_MJ-time_megahit_metabat_bin-8470	F	d__Bacteria;p__Patescibacteria;c__Paceibacteria;o__UBA9983_A;f__GWA1-40-21;g__Bog-1340;s__
FS_E14_megahit_metabat_bin-0799	ENA	freshwater MAG --- E14_bin-0799	GCA_903831595	Matching	57	0	0	FS_E14_megahit_metabat_bin-0799	F	d__Bacteria;p__Patescibacteria;c__Paceibacteria;o__UBA9983_A;f__GWA1-40-21;g__Bog-1340;s__
FS_E-2_megahit_metabat_bin-269	ENA	freshwater MAG --- E-2_bin-269	GCA_903954215	Matching	57	1	0	FS_E-2_megahit_metabat_bin-269	F	d__Bacteria;p__Patescibacteria;c__Paceibacteria;o__UBA9983_A;f__GWA1-40-21;g__Bog-1340;s__
FS_AlinenLipids_megahit_metabat_bin-2478	ENA	freshwater MAG --- AlinenLipids_bin-2478	GCA_903882925	Matching	58	0	0	FS_AlinenLipids_megahit_metabat_bin-2478	F	d__Bacteria;p__Patescibacteria;c__Paceibacteria;o__UBA9983_A;f__GWA1-40-21;g__Bog-1340;s__
FS_AM5_megahit_metabat_bin-0425	ENA	freshwater MAG --- AM5_bin-0425	GCA_903845615	Matching	58	0	0	FS_AM5_megahit_metabat_bin-0425	F	d__Bacteria;p__Patescibacteria;c__Paceibacteria;o__UBA9983_A;f__GWA1-40-21;g__Bog-1340;s__
FS_AM-lipid-01-D10_megahit_metabat_bin-0481	ENA	freshwater MAG --- AM-lipid-01-D10_bin-0481	GCA_903852275	Matching	58	0	0	FS_AM-lipid-01-D10_megahit_metabat_bin-0481	F	d__Bacteria;p__Patescibacteria;c__Paceibacteria;o__UBA9983_A;f__GWA1-40-21;g__Bog-1340;s__
FS_AM-lipid-01-D7_megahit_metabat_bin-0197	ENA	freshwater MAG --- AM-lipid-01-D7_bin-0197	GCA_903829405	Matching	58	0	0	FS_AM-lipid-01-D7_megahit_metabat_bin-0197	F	d__Bacteria;p__Patescibacteria;c__Paceibacteria;o__UBA9983_A;f__GWA1-40-21;g__Bog-1340;s__
FS_AM-lipid-01-D8_megahit_metabat_bin-1660	ENA	freshwater MAG --- AM-lipid-01-D8_bin-1660	GCA_903823865	Matching	58	0	0	FS_AM-lipid-01-D8_megahit_metabat_bin-1660	F	d__Bacteria;p__Patescibacteria;c__Paceibacteria;o__UBA9983_A;f__GWA1-40-21;g__Bog-1340;s__
FS_AM-lipid-01-D9_megahit_metabat_bin-0303	ENA	freshwater MAG --- AM-lipid-01-D9_bin-0303	GCA_903907565	Matching	58	0	0	FS_AM-lipid-01-D9_megahit_metabat_bin-0303	F	d__Bacteria;p__Patescibacteria;c__Paceibacteria;o__UBA9983_A;f__GWA1-40-21;g__Bog-1340;s__
FS_AM-lipid-02-D10_megahit_metabat_bin-0972	ENA	freshwater MAG --- AM-lipid-02-D10_bin-0972	GCA_903833005	Matching	58	1	0	FS_AM-lipid-02-D10_megahit_metabat_bin-0972	F	d__Bacteria;p__Patescibacteria;c__Paceibacteria;o__UBA9983_A;f__GWA1-40-21;g__Bog-1340;s__
FS_AM-lipid-02-D9_megahit_metabat_bin-1123	ENA	freshwater MAG --- AM-lipid-02-D9_bin-1123	GCA_903855725	Matching	58	0	0	FS_AM-lipid-02-D9_megahit_metabat_bin-1123	F	d__Bacteria;p__Patescibacteria;c__Paceibacteria;o__UBA9983_A;f__GWA1-40-21;g__Bog-1340;s__
FS_C24_megahit_metabat_bin-2235	ENA	freshwater MAG --- C24_bin-2235	GCA_903854195	Matching	59	1	1	FS_C24_megahit_metabat_bin-2235	F	d__Bacteria;p__Patescibacteria;c__Paceibacteria;o__UBA9983_A;f__GWA1-40-21;g__;s__
FS_Loc080925-6m_megahit_metabat_bin-0369	ENA	freshwater MAG --- Loc080925-6m_bin-0369	GCA_903933735	Matching	60	1	0	FS_Loc080925-6m_megahit_metabat_bin-0369	F	d__Bacteria;p__Patescibacteria;c__Paceibacteria;o__UBA9983_A;f__UBA11359_B;g__;s__
FS_Loc090907-5m_megahit_metabat_bin-653	ENA	freshwater MAG --- Loc090907-5m_bin-653	GCA_903953795	Matching	60	0	0	FS_Loc090907-5m_megahit_metabat_bin-653	F	d__Bacteria;p__Patescibacteria;c__Paceibacteria;o__UBA9983_A;f__UBA11359_B;g__;s__
FS_Loclat_megahit_metabat_bin-11562	ENA	freshwater MAG --- Loclat_bin-11562	GCA_903842415	Matching	60	0	0	FS_Loclat_megahit_metabat_bin-11562	F	d__Bacteria;p__Patescibacteria;c__Paceibacteria;o__UBA9983_A;f__;g__;s__
FS_MJ-time_megahit_metabat_bin-4611	ENA	freshwater MAG --- MJ-time_bin-4611	GCA_903821355	Matching	61	1	0	FS_MJ-time_megahit_metabat_bin-4611	F	d__Bacteria;p__Patescibacteria;c__Paceibacteria;o__UBA9983_A;f__GWA1-40-21;g__;s__
FS_Loc090907-5m_megahit_metabat_bin-188	ENA	freshwater MAG --- Loc090907-5m_bin-188	GCA_903952785	Matching	62	1	1	FS_Loc090907-5m_megahit_metabat_bin-188	F	d__Bacteria;p__Patescibacteria;c__Paceibacteria;o__UBA9983_A;f__GWA1-40-21;g__;s__
FS_Loclat_megahit_metabat_bin-19408	ENA	freshwater MAG --- Loclat_bin-19408	GCA_903864515	Matching	63	1	1	FS_Loclat_megahit_metabat_bin-19408	F	d__Bacteria;p__Patescibacteria;c__Paceibacteria;o__UBA9983_A;f__GWA1-40-21;g__;s__
FS_Loc080925-7m_megahit_metabat_bin-0901	ENA	freshwater MAG --- Loc080925-7m_bin-0901	GCA_903944145	Matching	64	1	1	FS_Loc080925-7m_megahit_metabat_bin-0901	F	d__Bacteria;p__Patescibacteria;c__Paceibacteria;o__UBA9983_A;f__GWA1-40-21;g__;s__
FS_Loc080925-5-5m_megahit_metabat_bin-0942	ENA	freshwater MAG --- Loc080925-5-5m_bin-0942	GCA_903936555	Matching	65	0	0	FS_Loc080925-5-5m_megahit_metabat_bin-0942	F	d__Bacteria;p__Patescibacteria;c__Paceibacteria;o__UBA9983_A;f__GWA1-40-21;g__;s__
FS_Loc080925-6m_megahit_metabat_bin-1435	ENA	freshwater MAG --- Loc080925-6m_bin-1435	GCA_903936565	Matching	65	0	0	FS_Loc080925-6m_megahit_metabat_bin-1435	F	d__Bacteria;p__Patescibacteria;c__Paceibacteria;o__UBA9983_A;f__GWA1-40-21;g__;s__
FS_Loc080925-8-8m_megahit_metabat_bin-046	ENA	freshwater MAG --- Loc080925-8-8m_bin-046	GCA_903944425	Matching	65	0	0	FS_Loc080925-8-8m_megahit_metabat_bin-046	F	d__Bacteria;p__Patescibacteria;c__Paceibacteria;o__UBA9983_A;f__GWA1-40-21;g__;s__
FS_Loc080925-8m_megahit_metabat_bin-658	ENA	freshwater MAG --- Loc080925-8m_bin-658	GCA_903960575	Matching	65	1	1	FS_Loc080925-8m_megahit_metabat_bin-658	F	d__Bacteria;p__Patescibacteria;c__Paceibacteria;o__UBA9983_A;f__GWA1-40-21;g__;s__
FS_Loclat_megahit_metabat_bin-19794	ENA	freshwater MAG --- Loclat_bin-19794	GCA_903906275	Matching	65	0	0	FS_Loclat_megahit_metabat_bin-19794	F	d__Bacteria;p__Patescibacteria;c__Paceibacteria;o__UBA9983_A;f__GWA1-40-21;g__;s__
FS_AlinenLipids_megahit_metabat_bin-8496	ENA	freshwater MAG --- AlinenLipids_bin-8496	GCA_903900915	Matching	66	0	0	FS_AlinenLipids_megahit_metabat_bin-8496	F	d__Bacteria;p__Patescibacteria;c__Paceibacteria;o__UBA9983_A;f__GWA1-40-21;g__;s__
FS_AM-lipid-01-D7_megahit_metabat_bin-0575	ENA	freshwater MAG --- AM-lipid-01-D7_bin-0575	GCA_903848795	Matching	66	1	1	FS_AM-lipid-01-D7_megahit_metabat_bin-0575	F	d__Bacteria;p__Patescibacteria;c__Paceibacteria;o__UBA9983_A;f__GWA1-40-21;g__;s__
FS_AM-lipid-02-D5_megahit_metabat_bin-0745	ENA	freshwater MAG --- AM-lipid-02-D5_bin-0745	GCA_903830765	Matching	66	0	0	FS_AM-lipid-02-D5_megahit_metabat_bin-0745	F	d__Bacteria;p__Patescibacteria;c__Paceibacteria;o__UBA9983_A;f__;g__;s__
FS_AM-lipid-02-D6_megahit_metabat_bin-014	ENA	freshwater MAG --- AM-lipid-02-D6_bin-014	GCA_903829255	Matching	66	0	0	FS_AM-lipid-02-D6_megahit_metabat_bin-014	F	d__Bacteria;p__Patescibacteria;c__Paceibacteria;o__UBA9983_A;f__GWA1-40-21;g__;s__
FS_AM-lipid-02-D7_megahit_metabat_bin-534	ENA	freshwater MAG --- AM-lipid-02-D7_bin-534	GCA_903838255	Matching	66	0	0	FS_AM-lipid-02-D7_megahit_metabat_bin-534	F	d__Bacteria;p__Patescibacteria;c__Paceibacteria;o__UBA9983_A;f__GWA1-40-21;g__;s__
FS_I-1_megahit_metabat_bin-176	ENA	freshwater MAG --- I-1_bin-176	GCA_903958115	Matching	67	1	0	FS_I-1_megahit_metabat_bin-176	F	d__Bacteria;p__Patescibacteria;c__Paceibacteria;o__UBA9983_A;f__UBA11359;g__;s__
FS_Loc090907-8-6m_megahit_metabat_bin-301	ENA	freshwater MAG --- Loc090907-8-6m_bin-301	GCA_903933085	Matching	68	0	0	FS_Loc090907-8-6m_megahit_metabat_bin-301	F	d__Bacteria;p__Patescibacteria;c__Paceibacteria;o__UBA9983_A;f__GWA1-40-21;g__;s__
FS_Loclat_megahit_metabat_bin-09911	ENA	freshwater MAG --- Loclat_bin-09911	GCA_903912475	Matching	68	1	1	FS_Loclat_megahit_metabat_bin-09911	F	d__Bacteria;p__Patescibacteria;c__Paceibacteria;o__UBA9983_A;f__GWA1-40-21;g__;s__
FS_AlinenLipids_megahit_metabat_bin-2449	ENA	freshwater MAG --- AlinenLipids_bin-2449	GCA_903882905	Matching	69	1	1	FS_AlinenLipids_megahit_metabat_bin-2449	F	d__Bacteria;p__Patescibacteria;c__Paceibacteria;o__UBA9983_A;f__UBA11359;g__;s__
FS_AlinenLipids_megahit_metabat_bin-2248	ENA	freshwater MAG --- AlinenLipids_bin-2248	GCA_903861205	Matching	70	1	1	FS_AlinenLipids_megahit_metabat_bin-2248	F	d__Bacteria;p__Patescibacteria;c__Paceibacteria;o__UBA9983_A;f__Zambryskibacteraceae;g__;s__
FS_AlinenLipids_megahit_metabat_bin-0397	ENA	freshwater MAG --- AlinenLipids_bin-0397	GCA_903825105	Matching	71	1	0	FS_AlinenLipids_megahit_metabat_bin-0397	F	d__Bacteria;p__Patescibacteria;c__Paceibacteria;o__UBA9983_A;f__UBA2163;g__C7867-001;s__
FS_LaPlata_megahit_metabat_bin-2928	ENA	freshwater MAG --- LaPlata_bin-2928	GCA_903858755	Matching	72	1	0	FS_LaPlata_megahit_metabat_bin-2928	F	d__Bacteria;p__Patescibacteria;c__Paceibacteria;o__UBA9983_A;f__UBA2163;g__UBA10103;s__
FS_Ki2-D4_megahit_metabat_bin-0307	ENA	freshwater MAG --- Ki2-D4_bin-0307	GCA_903840375	Matching	73	1	0	FS_Ki2-D4_megahit_metabat_bin-0307	F	d__Bacteria;p__Patescibacteria;c__Paceibacteria;o__UBA9983_A;f__UBA2163;g__GWA1-54-10;s__
FS_C24_megahit_metabat_bin-2304	ENA	freshwater MAG --- C24_bin-2304	GCA_903884345	Matching	74	1	1	FS_C24_megahit_metabat_bin-2304	F	d__Bacteria;p__Patescibacteria;c__Paceibacteria;o__UBA9983_A;f__UBA2163;g__GWA1-54-10;s__
FS_C4_megahit_metabat_bin-441	ENA	freshwater MAG --- C4_bin-441	GCA_903835995	Matching	74	0	0	FS_C4_megahit_metabat_bin-441	F	d__Bacteria;p__Patescibacteria;c__Paceibacteria;o__UBA9983_A;f__UBA2163;g__GWA1-54-10;s__
FS_B12_megahit_metabat_bin-3186	ENA	freshwater MAG --- B12_bin-3186	GCA_903888715	Matching	75	0	0	FS_B12_megahit_metabat_bin-3186	F	d__Bacteria;p__Patescibacteria;c__Paceibacteria;o__UBA9983_A;f__UBA2163;g__GWA1-54-10;s__
FS_B2_megahit_metabat_bin-0692	ENA	freshwater MAG --- B2_bin-0692	GCA_903820365	Matching	75	1	0	FS_B2_megahit_metabat_bin-0692	F	d__Bacteria;p__Patescibacteria;c__Paceibacteria;o__UBA9983_A;f__UBA2163;g__GWA1-54-10;s__
FS_C5_megahit_metabat_bin-0570	ENA	freshwater MAG --- C5_bin-0570	GCA_903849825	Matching	75	0	0	FS_C5_megahit_metabat_bin-0570	F	d__Bacteria;p__Patescibacteria;c__Paceibacteria;o__UBA9983_A;f__UBA2163;g__GWA1-54-10;s__
FS_I3_megahit_metabat_bin-161	ENA	freshwater MAG --- I3_bin-161	GCA_903820465	Matching	75	0	0	FS_I3_megahit_metabat_bin-161	F	d__Bacteria;p__Patescibacteria;c__Paceibacteria;o__UBA9983_A;f__UBA2163;g__GWA1-54-10;s__
FS_I3b_megahit_metabat_bin-425	ENA	freshwater MAG --- I3b_bin-425	GCA_903878285	Matching	75	0	0	FS_I3b_megahit_metabat_bin-425	F	d__Bacteria;p__Patescibacteria;c__Paceibacteria;o__UBA9983_A;f__UBA2163;g__GWA1-54-10;s__
FS_C24_megahit_metabat_bin-1864	ENA	freshwater MAG --- C24_bin-1864	GCA_903897745	Matching	76	0	0	FS_C24_megahit_metabat_bin-1864	F	d__Bacteria;p__Patescibacteria;c__Paceibacteria;o__UBA9983_A;f__UBA2163;g__GWA1-54-10;s__
FS_C-4_megahit_metabat_bin-103	ENA	freshwater MAG --- C-4_bin-103	GCA_903934455	Matching	76	0	0	FS_C-4_megahit_metabat_bin-103	F	d__Bacteria;p__Patescibacteria;c__Paceibacteria;o__UBA9983_A;f__UBA2163;g__GWA1-54-10;s__
FS_C4_megahit_metabat_bin-407	ENA	freshwater MAG --- C4_bin-407	GCA_903819895	Matching	76	1	0	FS_C4_megahit_metabat_bin-407	F	d__Bacteria;p__Patescibacteria;c__Paceibacteria;o__UBA9983_A;f__UBA2163;g__GWA1-54-10;s__
MT_TOBG_ARS-1360	NCBI	ARS1360	GCA_002687905.1	Matching	77	1	1	MT_TOBG_ARS-1360	M	d__Bacteria;p__Patescibacteria;c__Paceibacteria;o__UBA9983_A;f__UBA2163;g__UBA6534;s__UBA6534 sp002687905
FS_LaPlata_megahit_metabat_bin-0818	ENA	freshwater MAG --- LaPlata_bin-0818	GCA_903847915	Matching	78	1	0	FS_LaPlata_megahit_metabat_bin-0818	F	d__Bacteria;p__Patescibacteria;c__Paceibacteria;o__UBA6257;f__GWB1-50-10;g__;s__
FS_Ki2-D4_megahit_metabat_bin-0628	ENA	freshwater MAG --- Ki2-D4_bin-0628	GCA_903851715	Matching	79	0	0	FS_Ki2-D4_megahit_metabat_bin-0628	F	d__Bacteria;p__Patescibacteria;c__Paceibacteria;o__UBA6257;f__GWB1-50-10;g__;s__
FS_Kiruna_megahit_metabat_bin-05065	ENA	freshwater MAG --- Kiruna_bin-05065	GCA_903857695	Matching	79	0	0	FS_Kiruna_megahit_metabat_bin-05065	F	d__Bacteria;p__Patescibacteria;c__Paceibacteria;o__UBA6257;f__GWB1-50-10;g__;s__
FS_Kiruna2_megahit_metabat_bin-0995	ENA	freshwater MAG --- Kiruna2_bin-0995	GCA_903827975	Matching	79	1	1	FS_Kiruna2_megahit_metabat_bin-0995	F	d__Bacteria;p__Patescibacteria;c__Paceibacteria;o__UBA6257;f__GWB1-50-10;g__;s__
FS_KTt_megahit_metabat_bin-0721	ENA	freshwater MAG --- KTt_bin-0721	GCA_903821885	Matching	79	0	0	FS_KTt_megahit_metabat_bin-0721	F	d__Bacteria;p__Patescibacteria;c__Paceibacteria;o__UBA6257;f__GWB1-50-10;g__;s__
FS_LaPlata_megahit_metabat_bin-1969	ENA	freshwater MAG --- LaPlata_bin-1969	GCA_903831895	Matching	80	1	1	FS_LaPlata_megahit_metabat_bin-1969	F	d__Bacteria;p__Patescibacteria;c__Paceibacteria_A;o__;f__;g__;s__
FS_LaPlata-15m-a_megahit_metabat_bin-654	ENA	freshwater MAG --- LaPlata-15m-a_bin-654	GCA_903898335	Matching	80	0	0	FS_LaPlata-15m-a_megahit_metabat_bin-654	F	d__Bacteria;p__Patescibacteria;c__Paceibacteria_A;o__;f__;g__;s__
FS_LaPlata-a_megahit_metabat_bin-0528	ENA	freshwater MAG --- LaPlata-a_bin-0528	GCA_903858945	Matching	80	0	0	FS_LaPlata-a_megahit_metabat_bin-0528	F	d__Bacteria;p__Patescibacteria;c__Paceibacteria_A;o__;f__;g__;s__
FS_LaPlata-b_megahit_metabat_bin-2598	ENA	freshwater MAG --- LaPlata-b_bin-2598	GCA_903828215	Matching	80	0	0	FS_LaPlata-b_megahit_metabat_bin-2598	F	d__Bacteria;p__Patescibacteria;c__Paceibacteria_A;o__;f__;g__;s__
FS_Ja_megahit_metabat_bin-1724	ENA	freshwater MAG --- Ja_bin-1724	GCA_903908655	Matching	81	1	1	FS_Ja_megahit_metabat_bin-1724	F	d__Bacteria;p__Patescibacteria;c__Paceibacteria_A;o__Moranbacterales;f__GWC2-37-73;g__;s__
FS_AlinenLipids_megahit_metabat_bin-3549	ENA	freshwater MAG --- AlinenLipids_bin-3549	GCA_903862825	Matching	82	1	1	FS_AlinenLipids_megahit_metabat_bin-3549	F	d__Bacteria;p__Patescibacteria;c__Paceibacteria_A;o__Moranbacterales;f__GWC2-37-73;g__;s__
FS_AM_megahit_metabat_bin-0953	ENA	freshwater MAG --- AM_bin-0953	GCA_903851135	Matching	82	0	0	FS_AM_megahit_metabat_bin-0953	F	d__Bacteria;p__Patescibacteria;c__Paceibacteria_A;o__Moranbacterales;f__GWC2-37-73;g__;s__
FS_AM-2014_megahit_metabat_bin-3694	ENA	freshwater MAG --- AM-2014_bin-3694	GCA_903885875	Matching	82	0	0	FS_AM-2014_megahit_metabat_bin-3694	F	d__Bacteria;p__Patescibacteria;c__Paceibacteria_A;o__Moranbacterales;f__GWC2-37-73;g__;s__
FS_AM4_megahit_metabat_bin-138	ENA	freshwater MAG --- AM4_bin-138	GCA_903827015	Matching	82	0	0	FS_AM4_megahit_metabat_bin-138	F	d__Bacteria;p__Patescibacteria;c__Paceibacteria_A;o__Moranbacterales;f__GWC2-37-73;g__;s__
FS_AM-lipid-01-D7_megahit_metabat_bin-0182	ENA	freshwater MAG --- AM-lipid-01-D7_bin-0182	GCA_903881775	Matching	82	0	0	FS_AM-lipid-01-D7_megahit_metabat_bin-0182	F	d__Bacteria;p__Patescibacteria;c__Paceibacteria_A;o__Moranbacterales;f__GWC2-37-73;g__;s__
FS_Loc090721-8-6m_megahit_metabat_bin-0233	ENA	freshwater MAG --- Loc090721-8-6m_bin-0233	GCA_903959595	Matching	83	1	1	FS_Loc090721-8-6m_megahit_metabat_bin-0233	F	d__Bacteria;p__Patescibacteria;c__Andersenbacteria;o__;f__;g__;s__
FW_2582580579	IMG_Genome_ID	ME46339	2582580579	Matching	84	1	1	FW_2582580579	F	d__Bacteria;p__Patescibacteria;c__Paceibacteria;o__SW-4-49-11;f__SW-4-49-11;g__;s__	Mendota			0-12
FS_Ki3-D4_megahit_metabat_bin-709	ENA	freshwater MAG --- Ki3-D4_bin-709	GCA_903863915	Matching	85	0	0	FS_Ki3-D4_megahit_metabat_bin-709	F	d__Bacteria;p__Patescibacteria;c__ABY1;o__Magasanikbacterales;f__GWA2-37-8;g__;s__
FS_Kiruna_megahit_metabat_bin-08293	ENA	freshwater MAG --- Kiruna_bin-08293	GCA_903853785	Matching	85	1	1	FS_Kiruna_megahit_metabat_bin-08293	F	d__Bacteria;p__Patescibacteria;c__ABY1;o__Magasanikbacterales;f__GWA2-37-8;g__;s__
FS_AM_megahit_metabat_bin-3693	ENA	freshwater MAG --- AM_bin-3693	GCA_903858555	Matching	86	1	1	FS_AM_megahit_metabat_bin-3693	F	d__Bacteria;p__Patescibacteria;c__ABY1;o__Magasanikbacterales;f__GWA2-37-8;g__;s__
FS_AM4_megahit_metabat_bin-513	ENA	freshwater MAG --- AM4_bin-513	GCA_903841295	Matching	86	0	0	FS_AM4_megahit_metabat_bin-513	F	d__Bacteria;p__Patescibacteria;c__ABY1;o__Magasanikbacterales;f__GWA2-37-8;g__;s__
FS_AM-2014_megahit_metabat_bin-3131	ENA	freshwater MAG --- AM-2014_bin-3131	GCA_903828685	Matching	87	1	0	FS_AM-2014_megahit_metabat_bin-3131	F	d__Bacteria;p__Patescibacteria;c__ABY1;o__SG8-24;f__2-12-FULL-60-25;g__SZUA-46;s__
FS_Loc080925-5-5m_megahit_metabat_bin-0000	ENA	freshwater MAG --- Loc080925-5-5m_bin-0000	GCA_903959265	Matching	88	0	0	FS_Loc080925-5-5m_megahit_metabat_bin-0000	F	d__Bacteria;p__Patescibacteria;c__ABY1;o__BM507;f__UBA12465;g__;s__
FS_Loc080925-6m_megahit_metabat_bin-0519	ENA	freshwater MAG --- Loc080925-6m_bin-0519	GCA_903945435	Matching	88	1	1	FS_Loc080925-6m_megahit_metabat_bin-0519	F	d__Bacteria;p__Patescibacteria;c__ABY1;o__BM507;f__UBA12465;g__;s__
FS_Loclat_megahit_metabat_bin-07849	ENA	freshwater MAG --- Loclat_bin-07849	GCA_903821595	Matching	88	0	0	FS_Loclat_megahit_metabat_bin-07849	F	d__Bacteria;p__Patescibacteria;c__ABY1;o__BM507;f__UBA12465;g__;s__
FS_Loclat_megahit_metabat_bin-10343	ENA	freshwater MAG --- Loclat_bin-10343	GCA_903847415	Matching	89	1	1	FS_Loclat_megahit_metabat_bin-10343	F	d__Bacteria;p__Patescibacteria;c__ABY1;o__BM507;f__UBA12465;g__GCA-002841655;s__
MT_TOBG_RS-815	NCBI	RS815	GCA_002728215.1	Matching	90	0	0	MT_TOBG_RS-815	M	d__Bacteria;p__UBP7;c__UBA6624;o__UBA6624;f__UBA6624;g__UBA6624;s__UBA6624 sp002716355
MT_TOBG_SP-4379	NCBI	SP4379	GCA_002716355.1	Matching	90	1	1	MT_TOBG_SP-4379	M	d__Bacteria;p__UBP7;c__UBA6624;o__UBA6624;f__UBA6624;g__UBA6624;s__UBA6624 sp002716355
MD_TARA_PSW_MAG_00093	figshare		https://doi.org/10.6084/m9.figshare.4902941	Matching	91	1	1	MD_TARA_PSW_MAG_00093	M	d__Bacteria;p__UBP17;c__UBA6191;o__UBA6191;f__UBA6191;g__;s__
MT_TOBG_SP-84	NA	NA	NA	Matching	91	0	0	MT_TOBG_SP-84	M	d__Bacteria;p__UBP17;c__UBA6191;o__UBA6191;f__UBA6191;g__;s__
MD_TARA_ANW_MAG_00017	figshare		https://doi.org/10.6084/m9.figshare.4902941	Matching	92	1	1	MD_TARA_ANW_MAG_00017	M	d__Bacteria;p__Spirochaetota;c__Leptospirae;o__Leptospirales;f__Leptonemataceae;g__UBA3465;s__UBA3465 sp002730875
MT_TOBG_NAT-176	NA	NA	NA	Matching	92	0	0	MT_TOBG_NAT-176	M	d__Bacteria;p__Spirochaetota;c__Leptospirae;o__Leptospirales;f__Leptonemataceae;g__UBA3465;s__UBA3465 sp002730875
MT_TOBG_NP-120	NCBI	NP120	GCA_002730875.1	Matching	92	0	0	MT_TOBG_NP-120	M	d__Bacteria;p__Spirochaetota;c__Leptospirae;o__Leptospirales;f__Leptonemataceae;g__UBA3465;s__UBA3465 sp002730875
MT_TOBG_SP-332	NCBI	SP332	GCA_002717505.1	Matching	93	1	1	MT_TOBG_SP-332	M	d__Bacteria;p__Spirochaetota;c__Leptospirae;o__Leptospirales;f__Leptonemataceae;g__UBA3465;s__UBA3465 sp002717505
MD_TARA_ANW_MAG_00015	figshare		https://doi.org/10.6084/m9.figshare.4902941	Matching	94	1	1	MD_TARA_ANW_MAG_00015	M	d__Bacteria;p__Spirochaetota;c__Leptospirae;o__Leptospirales;f__Leptonemataceae;g__UBA3465;s__UBA3465 sp002729885
MT_TOBG_NP-47	NCBI	NP47	GCA_002729885.1	Matching	94	0	0	MT_TOBG_NP-47	M	d__Bacteria;p__Spirochaetota;c__Leptospirae;o__Leptospirales;f__Leptonemataceae;g__UBA3465;s__UBA3465 sp002729885
FS_Ja_megahit_metabat_bin-4832	ENA	freshwater MAG --- Ja_bin-4832	GCA_903821875	Matching	95	0	0	FS_Ja_megahit_metabat_bin-4832	F	d__Bacteria;p__Spirochaetota;c__Spirochaetia;o__Treponematales;f__UBA8932;g__;s__
FS_Ja1_megahit_metabat_bin-0550	ENA	freshwater MAG --- Ja1_bin-0550	GCA_903866345	Matching	95	0	0	FS_Ja1_megahit_metabat_bin-0550	F	d__Bacteria;p__Spirochaetota;c__Spirochaetia;o__Treponematales;f__UBA8932;g__;s__
FS_Ja1-D5_megahit_metabat_bin-547	ENA	freshwater MAG --- Ja1-D5_bin-547	GCA_903859295	Matching	95	0	0	FS_Ja1-D5_megahit_metabat_bin-547	F	d__Bacteria;p__Spirochaetota;c__Spirochaetia;o__Treponematales;f__UBA8932;g__;s__
FS_KT_megahit_metabat_bin-0269	ENA	freshwater MAG --- KT_bin-0269	GCA_903862965	Matching	95	0	0	FS_KT_megahit_metabat_bin-0269	F	d__Bacteria;p__Spirochaetota;c__Spirochaetia;o__Treponematales;f__UBA8932;g__;s__
FS_KT5_megahit_metabat_bin-575	ENA	freshwater MAG --- KT5_bin-575	GCA_903918055	Matching	95	0	0	FS_KT5_megahit_metabat_bin-575	F	d__Bacteria;p__Spirochaetota;c__Spirochaetia;o__Treponematales;f__UBA8932;g__;s__
FS_Loc090907-6m_megahit_metabat_bin-060	ENA	freshwater MAG --- Loc090907-6m_bin-060	GCA_903933545	Matching	95	0	0	FS_Loc090907-6m_megahit_metabat_bin-060	F	d__Bacteria;p__Spirochaetota;c__Spirochaetia;o__Treponematales;f__UBA8932;g__;s__
FS_Loc090907-8m_megahit_metabat_bin-245	ENA	freshwater MAG --- Loc090907-8m_bin-245	GCA_903934445	Matching	95	0	0	FS_Loc090907-8m_megahit_metabat_bin-245	F	d__Bacteria;p__Spirochaetota;c__Spirochaetia;o__Treponematales;f__UBA8932;g__;s__
FS_Loclat_megahit_metabat_bin-10374	ENA	freshwater MAG --- Loclat_bin-10374	GCA_903898695	Matching	95	1	0	FS_Loclat_megahit_metabat_bin-10374	F	d__Bacteria;p__Spirochaetota;c__Spirochaetia;o__Treponematales;f__UBA8932;g__;s__
FS_AM-lipid-01-D7_megahit_metabat_bin-0172	ENA	freshwater MAG --- AM-lipid-01-D7_bin-0172	GCA_903919685	Matching	96	1	0	FS_AM-lipid-01-D7_megahit_metabat_bin-0172	F	d__Bacteria;p__Spirochaetota;c__Spirochaetia;o__Treponematales;f__UBA8932;g__UBA1306;s__
FS_AM-lipid-01-D8_megahit_metabat_bin-0599	ENA	freshwater MAG --- AM-lipid-01-D8_bin-0599	GCA_903908355	Matching	96	0	0	FS_AM-lipid-01-D8_megahit_metabat_bin-0599	F	d__Bacteria;p__Spirochaetota;c__Spirochaetia;o__Treponematales;f__UBA8932;g__UBA1306;s__
MD_TARA_PSW_MAG_00028	figshare		https://doi.org/10.6084/m9.figshare.4902941	Matching	97	1	1	MD_TARA_PSW_MAG_00028	M	d__Bacteria;p__Spirochaetota;c__Spirochaetia;o__Spirochaetales;f__Alkalispirochaetaceae;g__Alkalispirochaeta;s__Alkalispirochaeta sp002313505
MT_TOBG_SP-258	NA	NA	NA	Matching	97	0	0	MT_TOBG_SP-258	M	d__Bacteria;p__Spirochaetota;c__Spirochaetia;o__Spirochaetales;f__Alkalispirochaetaceae;g__Alkalispirochaeta;s__Alkalispirochaeta sp002313505
FS_AM-2014_megahit_metabat_bin-0320	ENA	freshwater MAG --- AM-2014_bin-0320	GCA_903901045	Matching	98	1	0	FS_AM-2014_megahit_metabat_bin-0320	F	d__Bacteria;p__Planctomycetota;c__Brocadiae;o__;f__;g__;s__
BC_casp150-mb.279	NCBI	casp150-mb.279.fa	JAQBXN000000000	Matching	99	1	1	BC_casp150-mb.279	B	d__Bacteria;p__Planctomycetota;c__Brocadiae;o__;f__;g__;s__	caspian sea
BC_casp40-mb.104	NCBI	casp40-mb.104.fa	JAQCEH000000000	Matching	99	0	0	BC_casp40-mb.104	B	d__Bacteria;p__Planctomycetota;c__Brocadiae;o__;f__;g__;s__	caspian sea
FS_LaPlata-a_megahit_metabat_bin-1986	ENA	freshwater MAG --- LaPlata-a_bin-1986	GCA_903898975	Matching	100	1	1	FS_LaPlata-a_megahit_metabat_bin-1986	F	d__Bacteria;p__Planctomycetota;c__Planctomycetes;o__Planctomycetales;f__Planctomycetaceae;g__UBA10511;s__
FS_ErkenSummer_megahit_metabat_bin-1745	ENA	freshwater MAG --- ErkenSummer_bin-1745	GCA_903861195	Matching	101	1	1	FS_ErkenSummer_megahit_metabat_bin-1745	F	d__Bacteria;p__Planctomycetota;c__Planctomycetes;o__Planctomycetales;f__Planctomycetaceae;g__UBA10511;s__
FS_Erken-D6_megahit_metabat_bin-0022	ENA	freshwater MAG --- Erken-D6_bin-0022	GCA_903823545	Matching	102	1	1	FS_Erken-D6_megahit_metabat_bin-0022	F	d__Bacteria;p__Planctomycetota;c__Planctomycetes;o__Planctomycetales;f__Planctomycetaceae;g__;s__
BC_casp150-mb.177	NCBI	casp150-mb.177.fa	JAQBVJ000000000	Matching	103	0	0	BC_casp150-mb.177	B	d__Bacteria;p__Planctomycetota;c__Planctomycetes;o__Planctomycetales;f__Planctomycetaceae;g__;s__	caspian sea
BC_casp40-mb.268	NCBI	casp40-mb.268.fa	JAQCIB000000000	Matching	103	1	1	BC_casp40-mb.268	B	d__Bacteria;p__Planctomycetota;c__Planctomycetes;o__Planctomycetales;f__Planctomycetaceae;g__;s__	caspian sea
BC_casp150-mb.251	NCBI	casp150-mb.251.fa	JAQBWV000000000	Matching	104	1	1	BC_casp150-mb.251	B	d__Bacteria;p__Planctomycetota;c__Planctomycetes;o__Planctomycetales;f__Planctomycetaceae;g__;s__	caspian sea
BB_P4201_114_bin172	ENA	P4201_114_bin172	ERZ1291553	Matching	105	1	1	BB_P4201_114_bin172	B	d__Bacteria;p__Planctomycetota;c__Planctomycetes;o__Planctomycetales;f__Planctomycetaceae;g__;s__	baltic sea	BACL322	7	2	5.4
BC_casp15-mb.171	NCBI	casp15-mb.171.fa	JAQCBY000000000	Matching	106	1	1	BC_casp15-mb.171	B	d__Bacteria;p__Planctomycetota;c__Planctomycetes;o__Planctomycetales;f__Planctomycetaceae;g__;s__	caspian sea
BC_casp40-mb.131	NCBI	casp40-mb.131.fa	JAQCEW000000000	Matching	106	0	0	BC_casp40-mb.131	B	d__Bacteria;p__Planctomycetota;c__Planctomycetes;o__Planctomycetales;f__Planctomycetaceae;g__;s__	caspian sea
BB_P6071_532_bin59	ENA	P6071_532_bin59	ERZ1292698	Matching	107	0	0	BB_P6071_532_bin59	B	d__Bacteria;p__Planctomycetota;c__Planctomycetes;o__Planctomycetales;f__Planctomycetaceae;g__;s__	baltic sea	BACL95	7.925	2	17.73
BB_P6071_531_bin190	ENA	P6071_531_bin190	ERZ1292189	Matching	107	1	1	BB_P6071_531_bin190	B	d__Bacteria;p__Planctomycetota;c__Planctomycetes;o__Planctomycetales;f__Planctomycetaceae;g__;s__	baltic sea	BACL95	7.659	3	17.81
BB_P6071_530_bin189	ENA	P6071_530_bin189	ERZ1292679	Matching	107	0	0	BB_P6071_530_bin189	B	d__Bacteria;p__Planctomycetota;c__Planctomycetes;o__Planctomycetales;f__Planctomycetaceae;g__;s__	baltic sea	BACL95	7.386	2.1	17.76
BB_P4201_122_bin54	ENA	P4201_122_bin54	ERZ1291655	Matching	107	0	0	BB_P4201_122_bin54	B	d__Bacteria;p__Planctomycetota;c__Planctomycetes;o__Planctomycetales;f__Planctomycetaceae;g__;s__	baltic sea	BACL95	6.8	2	16.2
BB_P4201_110_bin171	ENA	P4201_110_bin171	ERZ1284769	Matching	107	0	0	BB_P4201_110_bin171	B	d__Bacteria;p__Planctomycetota;c__Planctomycetes;o__Planctomycetales;f__Planctomycetaceae;g__;s__	baltic sea	BACL95	6.7	2	17.6
BB_P6071_517_bin170	ENA	P6071_517_bin170	ERZ1284786	Matching	107	0	0	BB_P6071_517_bin170	B	d__Bacteria;p__Planctomycetota;c__Planctomycetes;o__Planctomycetales;f__Planctomycetaceae;g__;s__	baltic sea	BACL95	5.722	1.9	19.14
BB_P6071_516_bin238	ENA	P6071_516_bin238	ERZ1291987	Matching	107	0	0	BB_P6071_516_bin238	B	d__Bacteria;p__Planctomycetota;c__Planctomycetes;o__Planctomycetales;f__Planctomycetaceae;g__;s__	baltic sea	BACL95	5.548	2.2	17.03
BB_P1994_129_bin136	ENA	P1994_129_bin136	ERZ1291167	Matching	108	1	1	BB_P1994_129_bin136	B	d__Bacteria;p__Planctomycetota;c__Planctomycetes;o__Planctomycetales;f__Planctomycetaceae;g__;s__	baltic sea	BACL266	7.304	55.857	4.14
BB_P1994_115_bin87	ENA	P1994_115_bin87	ERZ1290890	Matching	109	1	1	BB_P1994_115_bin87	B	d__Bacteria;p__Planctomycetota;c__Planctomycetes;o__Planctomycetales;f__Planctomycetaceae;g__;s__	baltic sea	BACL265	20.323	22.648	8.292
BB_P1994_102_bin141	ENA	P1994_102_bin141	ERZ1290713	Matching	110	1	1	BB_P1994_102_bin141	B	d__Bacteria;p__Planctomycetota;c__Planctomycetes;o__Planctomycetales;f__Planctomycetaceae;g__;s__	baltic sea	BACL270	34.914	80.121	6.764
FS_Umea_megahit_metabat_bin-04380	ENA	freshwater MAG --- Umea_bin-04380	GCA_903906465	Matching	111	0	0	FS_Umea_megahit_metabat_bin-04380	F	d__Bacteria;p__Planctomycetota;c__Planctomycetes;o__Planctomycetales;f__Planctomycetaceae;g__Schlesneria;s__
FS_Umea3_megahit_metabat_bin-0292	ENA	freshwater MAG --- Umea3_bin-0292	GCA_903871875	Matching	111	1	0	FS_Umea3_megahit_metabat_bin-0292	F	d__Bacteria;p__Planctomycetota;c__Planctomycetes;o__Planctomycetales;f__Planctomycetaceae;g__Schlesneria;s__
FS_Umea3p2_megahit_metabat_bin-0410	ENA	freshwater MAG --- Umea3p2_bin-0410	GCA_903890295	Matching	111	0	0	FS_Umea3p2_megahit_metabat_bin-0410	F	d__Bacteria;p__Planctomycetota;c__Planctomycetes;o__Planctomycetales;f__Planctomycetaceae;g__Schlesneria;s__
FS_Umea3p3_megahit_metabat_bin-0824	ENA	freshwater MAG --- Umea3p3_bin-0824	GCA_903915595	Matching	111	0	0	FS_Umea3p3_megahit_metabat_bin-0824	F	d__Bacteria;p__Planctomycetota;c__Planctomycetes;o__Planctomycetales;f__Planctomycetaceae;g__Schlesneria;s__
FS_Loclat_megahit_metabat_bin-07945	ENA	freshwater MAG --- Loclat_bin-07945	GCA_903828075	Matching	112	1	1	FS_Loclat_megahit_metabat_bin-07945	F	d__Bacteria;p__Planctomycetota;c__Planctomycetes;o__Planctomycetales;f__Planctomycetaceae;g__Schlesneria;s__
FS_Umea_megahit_metabat_bin-07185	ENA	freshwater MAG --- Umea_bin-07185	GCA_903828915	Matching	113	0	0	FS_Umea_megahit_metabat_bin-07185	F	d__Bacteria;p__Planctomycetota;c__Planctomycetes;o__Planctomycetales;f__Planctomycetaceae;g__Schlesneria;s__
FS_Umea3_megahit_metabat_bin-3867	ENA	freshwater MAG --- Umea3_bin-3867	GCA_903834925	Matching	113	1	1	FS_Umea3_megahit_metabat_bin-3867	F	d__Bacteria;p__Planctomycetota;c__Planctomycetes;o__Planctomycetales;f__Planctomycetaceae;g__Schlesneria;s__
FS_Umea3p2_megahit_metabat_bin-0739	ENA	freshwater MAG --- Umea3p2_bin-0739	GCA_903901285	Matching	113	0	0	FS_Umea3p2_megahit_metabat_bin-0739	F	d__Bacteria;p__Planctomycetota;c__Planctomycetes;o__Planctomycetales;f__Planctomycetaceae;g__Schlesneria;s__
FS_Umea3p3_megahit_metabat_bin-0942	ENA	freshwater MAG --- Umea3p3_bin-0942	GCA_903830975	Matching	113	0	0	FS_Umea3p3_megahit_metabat_bin-0942	F	d__Bacteria;p__Planctomycetota;c__Planctomycetes;o__Planctomycetales;f__Planctomycetaceae;g__Schlesneria;s__
FS_AlinenLipids_megahit_metabat_bin-6704	ENA	freshwater MAG --- AlinenLipids_bin-6704	GCA_903932225	Matching	114	0	0	FS_AlinenLipids_megahit_metabat_bin-6704	F	d__Bacteria;p__Planctomycetota;c__Planctomycetes;o__Planctomycetales;f__Planctomycetaceae;g__Schlesneria;s__
FS_AM-lipid-02-D2_megahit_metabat_bin-1310	ENA	freshwater MAG --- AM-lipid-02-D2_bin-1310	GCA_903904835	Matching	114	1	1	FS_AM-lipid-02-D2_megahit_metabat_bin-1310	F	d__Bacteria;p__Planctomycetota;c__Planctomycetes;o__Planctomycetales;f__Planctomycetaceae;g__Schlesneria;s__
FS_AM-lipid-02-D3_megahit_metabat_bin-0593	ENA	freshwater MAG --- AM-lipid-02-D3_bin-0593	GCA_903829125	Matching	114	0	0	FS_AM-lipid-02-D3_megahit_metabat_bin-0593	F	d__Bacteria;p__Planctomycetota;c__Planctomycetes;o__Planctomycetales;f__Planctomycetaceae;g__Schlesneria;s__
FS_Umea_megahit_metabat_bin-05232	ENA	freshwater MAG --- Umea_bin-05232	GCA_903915185	Matching	114	0	0	FS_Umea_megahit_metabat_bin-05232	F	d__Bacteria;p__Planctomycetota;c__Planctomycetes;o__Planctomycetales;f__Planctomycetaceae;g__Schlesneria;s__
FS_Umea3_megahit_metabat_bin-3672	ENA	freshwater MAG --- Umea3_bin-3672	GCA_903931935	Matching	114	0	0	FS_Umea3_megahit_metabat_bin-3672	F	d__Bacteria;p__Planctomycetota;c__Planctomycetes;o__Planctomycetales;f__Planctomycetaceae;g__Schlesneria;s__
FS_Umea3p2_megahit_metabat_bin-0081	ENA	freshwater MAG --- Umea3p2_bin-0081	GCA_903829445	Matching	114	0	0	FS_Umea3p2_megahit_metabat_bin-0081	F	d__Bacteria;p__Planctomycetota;c__Planctomycetes;o__Planctomycetales;f__Planctomycetaceae;g__Schlesneria;s__
FS_Umea3p3_megahit_metabat_bin-0450	ENA	freshwater MAG --- Umea3p3_bin-0450	GCA_903857545	Matching	114	0	0	FS_Umea3p3_megahit_metabat_bin-0450	F	d__Bacteria;p__Planctomycetota;c__Planctomycetes;o__Planctomycetales;f__Planctomycetaceae;g__Schlesneria;s__
FS_Umea_megahit_metabat_bin-04988	ENA	freshwater MAG --- Umea_bin-04988	GCA_903929305	Matching	115	0	0	FS_Umea_megahit_metabat_bin-04988	F	d__Bacteria;p__Planctomycetota;c__Planctomycetes;o__Planctomycetales;f__Planctomycetaceae;g__Schlesneria;s__
FS_Umea2_megahit_metabat_bin-1599	ENA	freshwater MAG --- Umea2_bin-1599	GCA_903858935	Matching	115	0	0	FS_Umea2_megahit_metabat_bin-1599	F	d__Bacteria;p__Planctomycetota;c__Planctomycetes;o__Planctomycetales;f__Planctomycetaceae;g__Schlesneria;s__
FS_Umea2p2_megahit_metabat_bin-1362	ENA	freshwater MAG --- Umea2p2_bin-1362	GCA_903908885	Matching	115	1	1	FS_Umea2p2_megahit_metabat_bin-1362	F	d__Bacteria;p__Planctomycetota;c__Planctomycetes;o__Planctomycetales;f__Planctomycetaceae;g__Schlesneria;s__
FS_AlinenLipids_megahit_metabat_bin-6070	ENA	freshwater MAG --- AlinenLipids_bin-6070	GCA_903898875	Matching	116	0	0	FS_AlinenLipids_megahit_metabat_bin-6070	F	d__Bacteria;p__Planctomycetota;c__Planctomycetes;o__Planctomycetales;f__Planctomycetaceae;g__Schlesneria;s__
FS_AM-2014_megahit_metabat_bin-0469	ENA	freshwater MAG --- AM-2014_bin-0469	GCA_903899985	Matching	116	1	1	FS_AM-2014_megahit_metabat_bin-0469	F	d__Bacteria;p__Planctomycetota;c__Planctomycetes;o__Planctomycetales;f__Planctomycetaceae;g__Schlesneria;s__
FS_AM-2014-D2_megahit_metabat_bin-730	ENA	freshwater MAG --- AM-2014-D2_bin-730	GCA_903874195	Matching	116	0	0	FS_AM-2014-D2_megahit_metabat_bin-730	F	d__Bacteria;p__Planctomycetota;c__Planctomycetes;o__Planctomycetales;f__Planctomycetaceae;g__Schlesneria;s__
FS_ErkenSummer_megahit_metabat_bin-5916	ENA	freshwater MAG --- ErkenSummer_bin-5916	GCA_903854105	Matching	117	1	0	FS_ErkenSummer_megahit_metabat_bin-5916	F	d__Bacteria;p__Planctomycetota;c__Planctomycetes;o__Planctomycetales;f__Planctomycetaceae;g__Schlesneria;s__
FS_Umea_megahit_metabat_bin-10000	ENA	freshwater MAG --- Umea_bin-10000	GCA_903840265	Matching	118	0	0	FS_Umea_megahit_metabat_bin-10000	F	d__Bacteria;p__Planctomycetota;c__Planctomycetes;o__Planctomycetales;f__Planctomycetaceae;g__Schlesneria;s__
FS_Umea3_megahit_metabat_bin-0124	ENA	freshwater MAG --- Umea3_bin-0124	GCA_903876925	Matching	118	0	0	FS_Umea3_megahit_metabat_bin-0124	F	d__Bacteria;p__Planctomycetota;c__Planctomycetes;o__Planctomycetales;f__Planctomycetaceae;g__Schlesneria;s__
FS_Umea3p1_megahit_metabat_bin-0339	ENA	freshwater MAG --- Umea3p1_bin-0339	GCA_903865915	Matching	118	1	1	FS_Umea3p1_megahit_metabat_bin-0339	F	d__Bacteria;p__Planctomycetota;c__Planctomycetes;o__Planctomycetales;f__Planctomycetaceae;g__Schlesneria;s__
FS_Umea1_megahit_metabat_bin-0540	ENA	freshwater MAG --- Umea1_bin-0540	GCA_903911795	Matching	119	1	0	FS_Umea1_megahit_metabat_bin-0540	F	d__Bacteria;p__Planctomycetota;c__Planctomycetes;o__Planctomycetales;f__Planctomycetaceae;g__Schlesneria;s__
FS_Umea1p2_megahit_metabat_bin-0019	ENA	freshwater MAG --- Umea1p2_bin-0019	GCA_903924245	Matching	119	0	0	FS_Umea1p2_megahit_metabat_bin-0019	F	d__Bacteria;p__Planctomycetota;c__Planctomycetes;o__Planctomycetales;f__Planctomycetaceae;g__Schlesneria;s__
BC_casp150-mb.212	NCBI	casp150-mb.212.fa	JAQBWA000000000	Matching	120	0	0	BC_casp150-mb.212	B	d__Bacteria;p__Planctomycetota;c__Planctomycetes;o__Planctomycetales;f__Planctomycetaceae;g__;s__	caspian sea
BC_casp40-mb.109	NCBI	casp40-mb.109.fa	JAQCEJ000000000	Matching	120	1	1	BC_casp40-mb.109	B	d__Bacteria;p__Planctomycetota;c__Planctomycetes;o__Planctomycetales;f__Planctomycetaceae;g__;s__	caspian sea
MT_TOBG_NP-87	NCBI	NP87	GCA_002726205.1	Matching	121	1	1	MT_TOBG_NP-87	M	d__Bacteria;p__Planctomycetota;c__Planctomycetes;o__Planctomycetales;f__Planctomycetaceae;g__GCA-2726205;s__GCA-2726205 sp002726205
MD_TARA_RED_MAG_00020	figshare		https://doi.org/10.6084/m9.figshare.4902941	Matching	122	1	1	MD_TARA_RED_MAG_00020	M	d__Bacteria;p__Planctomycetota;c__Planctomycetes;o__Planctomycetales;f__Planctomycetaceae;g__UBA8437;s__
MD_TARA_RED_MAG_00050	figshare		https://doi.org/10.6084/m9.figshare.4902941	Matching	123	0	0	MD_TARA_RED_MAG_00050	M	d__Bacteria;p__Planctomycetota;c__Planctomycetes;o__Planctomycetales;f__Planctomycetaceae;g__UBA8437;s__UBA8437 sp002724415
MT_TOBG_RS-383	NCBI	RS383	GCA_002724415.1	Matching	123	1	1	MT_TOBG_RS-383	M	d__Bacteria;p__Planctomycetota;c__Planctomycetes;o__Planctomycetales;f__Planctomycetaceae;g__UBA8437;s__UBA8437 sp002724415
MD_TARA_RED_MAG_00036	figshare		https://doi.org/10.6084/m9.figshare.4902941	Matching	124	0	0	MD_TARA_RED_MAG_00036	M	d__Bacteria;p__Planctomycetota;c__Planctomycetes;o__Planctomycetales;f__Planctomycetaceae;g__UBA8437;s__UBA8437 sp002724315
MT_TOBG_RS-395	NCBI	RS395	GCA_002724315.1	Matching	124	1	1	MT_TOBG_RS-395	M	d__Bacteria;p__Planctomycetota;c__Planctomycetes;o__Planctomycetales;f__Planctomycetaceae;g__UBA8437;s__UBA8437 sp002724315
MT_TOBG_NP-99	NCBI	NP99	GCA_002724985.1	Matching	125	1	1	MT_TOBG_NP-99	M	d__Bacteria;p__Planctomycetota;c__Planctomycetes;o__Planctomycetales;f__Planctomycetaceae;g__Gimesia;s__Gimesia sp002724985
MT_TOBG_SAT-87	NCBI	SAT87	GCA_002706765.1	Matching	126	1	1	MT_TOBG_SAT-87	M	d__Bacteria;p__Planctomycetota;c__Planctomycetes;o__Planctomycetales;f__Planctomycetaceae;g__Gimesia;s__Gimesia sp002706765
MT_TOBG_CPC-31	NCBI	CPC31	GCA_002684475.1	Matching	127	1	1	MT_TOBG_CPC-31	M	d__Bacteria;p__Planctomycetota;c__Planctomycetes;o__Planctomycetales;f__Planctomycetaceae;g__Gimesia;s__Gimesia maris
BB_P1994_130_bin211	ENA	P1994_130_bin211	ERZ1291203	Matching	128	1	1	BB_P1994_130_bin211	B	d__Bacteria;p__Planctomycetota;c__Planctomycetes;o__Planctomycetales;f__Planctomycetaceae;g__Gimesia;s__	baltic sea	BACL304	8.902	85.673	4.718
BB_P1994_121_bin76	ENA	P1994_121_bin76	ERZ1291038	Matching	129	1	1	BB_P1994_121_bin76	B	d__Bacteria;p__Planctomycetota;c__Planctomycetes;o__Planctomycetales;f__Planctomycetaceae;g__Gimesia;s__	baltic sea	BACL299	15.73	66.629	6.827
MT_TOBG_NP-109	NCBI	NP109	GCA_002731545.1	Matching	130	1	1	MT_TOBG_NP-109	M	d__Bacteria;p__Planctomycetota;c__Planctomycetes;o__Planctomycetales;f__Planctomycetaceae;g__UBA9033;s__UBA9033 sp002359185
MD_TARA_ANW_MAG_00022	figshare		https://doi.org/10.6084/m9.figshare.4902941	Matching	131	1	1	MD_TARA_ANW_MAG_00022	M	d__Bacteria;p__Planctomycetota;c__Planctomycetes;o__Planctomycetales;f__Planctomycetaceae;g__Fuerstia;s__
BB_P1994_121_bin230	ENA	P1994_121_bin230	ERZ1291024	Matching	132	1	1	BB_P1994_121_bin230	B	d__Bacteria;p__Planctomycetota;c__Planctomycetes;o__Planctomycetales;f__Planctomycetaceae;g__Fuerstia;s__	baltic sea	BACL104	15.73	66.629	6.827
BB_P1994_130_bin134	ENA	P1994_130_bin134	ERZ1291191	Matching	132	0	0	BB_P1994_130_bin134	B	d__Bacteria;p__Planctomycetota;c__Planctomycetes;o__Planctomycetales;f__Planctomycetaceae;g__Fuerstia;s__	baltic sea	BACL104	8.902	85.673	4.718
BB_P1994_129_bin64	ENA	P1994_129_bin64	ERZ1291177	Matching	132	0	0	BB_P1994_129_bin64	B	d__Bacteria;p__Planctomycetota;c__Planctomycetes;o__Planctomycetales;f__Planctomycetaceae;g__Fuerstia;s__	baltic sea	BACL104	7.304	55.857	4.14
BB_P1994_123_bin110	ENA	P1994_123_bin110	ERZ1291059	Matching	132	0	0	BB_P1994_123_bin110	B	d__Bacteria;p__Planctomycetota;c__Planctomycetes;o__Planctomycetales;f__Planctomycetaceae;g__Fuerstia;s__	baltic sea	BACL104	7.248	60.549	3.484
BB_P4201_112_bin154	ENA	P4201_112_bin154	ERZ1291528	Matching	132	0	0	BB_P4201_112_bin154	B	d__Bacteria;p__Planctomycetota;c__Planctomycetes;o__Planctomycetales;f__Planctomycetaceae;g__Fuerstia;s__	baltic sea	BACL104	7.2	2	8.5
BB_P4201_116_bin26	ENA	P4201_116_bin26	ERZ1291575	Matching	132	0	0	BB_P4201_116_bin26	B	d__Bacteria;p__Planctomycetota;c__Planctomycetes;o__Planctomycetales;f__Planctomycetaceae;g__Fuerstia;s__	baltic sea	BACL104	7.2	2	4
BB_P4201_114_bin76	ENA	P4201_114_bin76	ERZ1291562	Matching	132	0	0	BB_P4201_114_bin76	B	d__Bacteria;p__Planctomycetota;c__Planctomycetes;o__Planctomycetales;f__Planctomycetaceae;g__Fuerstia;s__	baltic sea	BACL104	7	2	5.4
BB_P1994_115_bin12	ENA	P1994_115_bin12	ERZ1290888	Matching	133	0	0	BB_P1994_115_bin12	B	d__Bacteria;p__Planctomycetota;c__Planctomycetes;o__Planctomycetales;f__Planctomycetaceae;g__Fuerstia;s__	baltic sea	BACL109	20.323	22.648	8.292
BB_P1994_111_bin95	ENA	P1994_111_bin95	ERZ1290831	Matching	133	0	0	BB_P1994_111_bin95	B	d__Bacteria;p__Planctomycetota;c__Planctomycetes;o__Planctomycetales;f__Planctomycetaceae;g__Fuerstia;s__	baltic sea	BACL109	17.613	11.444	13.316
BB_P1994_118_bin22	ENA	P1994_118_bin22	ERZ1290933	Matching	133	0	0	BB_P1994_118_bin22	B	d__Bacteria;p__Planctomycetota;c__Planctomycetes;o__Planctomycetales;f__Planctomycetaceae;g__Fuerstia;s__	baltic sea	BACL109	16.415	19.302	9.026
BB_P1994_117_bin7	ENA	P1994_117_bin7	ERZ1290923	Matching	133	0	0	BB_P1994_117_bin7	B	d__Bacteria;p__Planctomycetota;c__Planctomycetes;o__Planctomycetales;f__Planctomycetaceae;g__Fuerstia;s__	baltic sea	BACL109	14.969	12.707	9.577
BB_P1994_114_bin1	ENA	P1994_114_bin1	ERZ1290877	Matching	133	1	1	BB_P1994_114_bin1	B	d__Bacteria;p__Planctomycetota;c__Planctomycetes;o__Planctomycetales;f__Planctomycetaceae;g__Fuerstia;s__	baltic sea	BACL109	14.676	16.251	12.168
BB_P1994_110_bin207	ENA	P1994_110_bin207	ERZ1290805	Matching	133	0	0	BB_P1994_110_bin207	B	d__Bacteria;p__Planctomycetota;c__Planctomycetes;o__Planctomycetales;f__Planctomycetaceae;g__Fuerstia;s__	baltic sea	BACL109	14.526	2.863	14.556
BB_P1994_113_bin1	ENA	P1994_113_bin1	ERZ1290849	Matching	133	0	0	BB_P1994_113_bin1	B	d__Bacteria;p__Planctomycetota;c__Planctomycetes;o__Planctomycetales;f__Planctomycetaceae;g__Fuerstia;s__	baltic sea	BACL109	10.28	1.749	14.955
BB_P6071_517_bin179	ENA	P6071_517_bin179	ERZ1292003	Matching	134	1	1	BB_P6071_517_bin179	B	d__Bacteria;p__Planctomycetota;c__Planctomycetes;o__Planctomycetales;f__Planctomycetaceae;g__Fuerstia;s__	baltic sea	BACL225	5.722	1.9	19.14
BB_P6071_516_bin149	ENA	P6071_516_bin149	ERZ1291978	Matching	134	0	0	BB_P6071_516_bin149	B	d__Bacteria;p__Planctomycetota;c__Planctomycetes;o__Planctomycetales;f__Planctomycetaceae;g__Fuerstia;s__	baltic sea	BACL225	5.548	2.2	17.03
BB_P6071_503_bin81	ENA	P6071_503_bin81	ERZ1291772	Matching	135	1	1	BB_P6071_503_bin81	B	d__Bacteria;p__Planctomycetota;c__Planctomycetes;o__Planctomycetales;f__Planctomycetaceae;g__Fuerstia;s__	baltic sea	BACL329	8.327	2.8	18.35
FS_Loclat_megahit_metabat_bin-18416	ENA	freshwater MAG --- Loclat_bin-18416	GCA_903873495	Matching	136	1	0	FS_Loclat_megahit_metabat_bin-18416	F	d__Bacteria;p__Planctomycetota;c__Planctomycetes;o__Planctomycetales;f__Planctomycetaceae;g__Fuerstia;s__
FS_Erken-D7_megahit_metabat_bin-0123	ENA	uncultured Planctomycetaceae bacterium isolate Erken-D7_bin-0123, whole genome shotgun sequencing project	CAIJTV000000000.1	Matching	137	0	0	FS_Erken-D7_megahit_metabat_bin-0123	F	d__Bacteria;p__Planctomycetota;c__Planctomycetes;o__Planctomycetales;f__Planctomycetaceae;g__Fuerstia;s__
FS_ErkenSummer_megahit_metabat_bin-0099	ENA	freshwater MAG --- ErkenSummer_bin-0099	GCA_903921605	Matching	137	1	0	FS_ErkenSummer_megahit_metabat_bin-0099	F	d__Bacteria;p__Planctomycetota;c__Planctomycetes;o__Planctomycetales;f__Planctomycetaceae;g__Fuerstia;s__
FS_LaPlata_megahit_metabat_bin-4282	ENA	freshwater MAG --- LaPlata_bin-4282	GCA_903858815	Matching	138	1	0	FS_LaPlata_megahit_metabat_bin-4282	F	d__Bacteria;p__Planctomycetota;c__Planctomycetes;o__Planctomycetales;f__Planctomycetaceae;g__Fuerstia;s__
FS_LaPlata-b_megahit_metabat_bin-2484	ENA	freshwater MAG --- LaPlata-b_bin-2484	GCA_903847555	Matching	138	0	0	FS_LaPlata-b_megahit_metabat_bin-2484	F	d__Bacteria;p__Planctomycetota;c__Planctomycetes;o__Planctomycetales;f__Planctomycetaceae;g__Fuerstia;s__
FS_LaPlata-5m-a_megahit_metabat_bin-401	ENA	freshwater MAG --- LaPlata-5m-a_bin-401	GCA_903867395	Matching	139	0	0	FS_LaPlata-5m-a_megahit_metabat_bin-401	F	d__Bacteria;p__Planctomycetota;c__Planctomycetes;o__Planctomycetales;f__Planctomycetaceae;g__Fuerstia;s__
FS_LaPlata-b_megahit_metabat_bin-0686	ENA	freshwater MAG --- LaPlata-b_bin-0686	GCA_903896675	Matching	139	1	1	FS_LaPlata-b_megahit_metabat_bin-0686	F	d__Bacteria;p__Planctomycetota;c__Planctomycetes;o__Planctomycetales;f__Planctomycetaceae;g__Fuerstia;s__
FS_Erken-D3_megahit_metabat_bin-0369	ENA	freshwater MAG --- Erken-D3_bin-0369	GCA_903924405	Matching	140	1	0	FS_Erken-D3_megahit_metabat_bin-0369	F	d__Bacteria;p__Planctomycetota;c__Planctomycetes;o__Planctomycetales;f__Planctomycetaceae;g__Fuerstia;s__
FS_Erken-D4_megahit_metabat_bin-0329	ENA	freshwater MAG --- Erken-D4_bin-0329	GCA_903857035	Matching	140	0	0	FS_Erken-D4_megahit_metabat_bin-0329	F	d__Bacteria;p__Planctomycetota;c__Planctomycetes;o__Planctomycetales;f__Planctomycetaceae;g__Fuerstia;s__
FS_Erken-D3_megahit_metabat_bin-0209	ENA	freshwater MAG --- Erken-D3_bin-0209	GCA_903924375	Matching	141	0	0	FS_Erken-D3_megahit_metabat_bin-0209	F	d__Bacteria;p__Planctomycetota;c__Planctomycetes;o__Planctomycetales;f__Planctomycetaceae;g__Fuerstia;s__
FS_Erken-D4_megahit_metabat_bin-1102	ENA	freshwater MAG --- Erken-D4_bin-1102	GCA_903920745	Matching	141	1	0	FS_Erken-D4_megahit_metabat_bin-1102	F	d__Bacteria;p__Planctomycetota;c__Planctomycetes;o__Planctomycetales;f__Planctomycetaceae;g__Fuerstia;s__
FS_ErkenSummer_megahit_metabat_bin-6500	ENA	freshwater MAG --- ErkenSummer_bin-6500	GCA_903871805	Matching	141	0	0	FS_ErkenSummer_megahit_metabat_bin-6500	F	d__Bacteria;p__Planctomycetota;c__Planctomycetes;o__Planctomycetales;f__Planctomycetaceae;g__Fuerstia;s__
BB_P6071_501_bin16	ENA	P6071_501_bin16	ERZ1291714	Matching	142	0	0	BB_P6071_501_bin16	B	d__Bacteria;p__Planctomycetota;c__Planctomycetes;o__Pirellulales;f__UBA1268;g__UBA4655;s__	baltic sea	BACL33	8.617	3	15.68
BB_P6071_531_bin240	ENA	P6071_531_bin240	ERZ1292197	Matching	142	0	0	BB_P6071_531_bin240	B	d__Bacteria;p__Planctomycetota;c__Planctomycetes;o__Pirellulales;f__UBA1268;g__UBA4655;s__	baltic sea	BACL33	7.659	3	17.81
BB_P4201_112_bin163	ENA	P4201_112_bin163	ERZ1291531	Matching	142	0	0	BB_P4201_112_bin163	B	d__Bacteria;p__Planctomycetota;c__Planctomycetes;o__Pirellulales;f__UBA1268;g__UBA4655;s__	baltic sea	BACL33	7.2	2	8.5
BB_P4201_122_bin172	ENA	P4201_122_bin172	ERZ1291650	Matching	142	0	0	BB_P4201_122_bin172	B	d__Bacteria;p__Planctomycetota;c__Planctomycetes;o__Pirellulales;f__UBA1268;g__UBA4655;s__	baltic sea	BACL33	6.8	2	16.2
BB_P4201_109_bin111	ENA	P4201_109_bin111	ERZ1291466	Matching	142	1	1	BB_P4201_109_bin111	B	d__Bacteria;p__Planctomycetota;c__Planctomycetes;o__Pirellulales;f__UBA1268;g__UBA4655;s__	baltic sea	BACL33	6.7	2	17.6
BB_P4201_110_bin57	ENA	P4201_110_bin57	ERZ1291499	Matching	142	0	0	BB_P4201_110_bin57	B	d__Bacteria;p__Planctomycetota;c__Planctomycetes;o__Pirellulales;f__UBA1268;g__UBA4655;s__	baltic sea	BACL33	6.7	2	17.6
BB_P4201_111_bin63	ENA	P4201_111_bin63	ERZ1291520	Matching	142	0	0	BB_P4201_111_bin63	B	d__Bacteria;p__Planctomycetota;c__Planctomycetes;o__Pirellulales;f__UBA1268;g__UBA4655;s__	baltic sea	BACL33	6.6	2	13.5
BB_P4201_123_bin103	ENA	P4201_123_bin103	ERZ1291659	Matching	142	0	0	BB_P4201_123_bin103	B	d__Bacteria;p__Planctomycetota;c__Planctomycetes;o__Pirellulales;f__UBA1268;g__UBA4655;s__	baltic sea	BACL33	6.4	2	9.7
BB_P6071_528_bin109	ENA	P6071_528_bin109	ERZ1292156	Matching	142	0	0	BB_P6071_528_bin109	B	d__Bacteria;p__Planctomycetota;c__Planctomycetes;o__Pirellulales;f__UBA1268;g__UBA4655;s__	baltic sea	BACL33	6.288	2	17.5
BB_SRR3727508_bin161	ENA	SRR3727508_bin161	ERZ1292280	Matching	142	0	0	BB_SRR3727508_bin161	B	d__Bacteria;p__Planctomycetota;c__Planctomycetes;o__Pirellulales;f__UBA1268;g__UBA4655;s__	baltic sea	BACL33	5.9	0	20.5
BB_SRR3727526_bin75	ENA	SRR3727526_bin75	ERZ1292455	Matching	142	0	0	BB_SRR3727526_bin75	B	d__Bacteria;p__Planctomycetota;c__Planctomycetes;o__Pirellulales;f__UBA1268;g__UBA4655;s__	baltic sea	BACL33	5.9	0	19.2
BB_P6071_518_bin21	ENA	P6071_518_bin21	ERZ1292022	Matching	142	0	0	BB_P6071_518_bin21	B	d__Bacteria;p__Planctomycetota;c__Planctomycetes;o__Pirellulales;f__UBA1268;g__UBA4655;s__	baltic sea	BACL33	5.863	1.8	18.49
BB_SRR3727517_bin139	ENA	SRR3727517_bin139	ERZ1292377	Matching	142	0	0	BB_SRR3727517_bin139	B	d__Bacteria;p__Planctomycetota;c__Planctomycetes;o__Pirellulales;f__UBA1268;g__UBA4655;s__	baltic sea	BACL33	5.8	0	18.2
BB_P6071_517_bin262	ENA	P6071_517_bin262	ERZ1292532	Matching	142	0	0	BB_P6071_517_bin262	B	d__Bacteria;p__Planctomycetota;c__Planctomycetes;o__Pirellulales;f__UBA1268;g__UBA4655;s__	baltic sea	BACL33	5.722	1.9	19.14
BB_P6071_515_bin245	ENA	P6071_515_bin245	ERZ1291969	Matching	142	0	0	BB_P6071_515_bin245	B	d__Bacteria;p__Planctomycetota;c__Planctomycetes;o__Pirellulales;f__UBA1268;g__UBA4655;s__	baltic sea	BACL33	5.612	1.7	18.83
BB_P6071_516_bin196	ENA	P6071_516_bin196	ERZ1291983	Matching	142	0	0	BB_P6071_516_bin196	B	d__Bacteria;p__Planctomycetota;c__Planctomycetes;o__Pirellulales;f__UBA1268;g__UBA4655;s__	baltic sea	BACL33	5.548	2.2	17.03
BB_P6071_522_bin152	ENA	P6071_522_bin152	ERZ1292545	Matching	142	0	0	BB_P6071_522_bin152	B	d__Bacteria;p__Planctomycetota;c__Planctomycetes;o__Pirellulales;f__UBA1268;g__UBA4655;s__	baltic sea	BACL33	5.451	2	18.52
BB_P6071_526_bin120	ENA	P6071_526_bin120	ERZ1292128	Matching	142	0	0	BB_P6071_526_bin120	B	d__Bacteria;p__Planctomycetota;c__Planctomycetes;o__Pirellulales;f__UBA1268;g__UBA4655;s__	baltic sea	BACL33	5.246	2	17.58
BB_P6071_523_bin19	ENA	P6071_523_bin19	ERZ1292087	Matching	142	0	0	BB_P6071_523_bin19	B	d__Bacteria;p__Planctomycetota;c__Planctomycetes;o__Pirellulales;f__UBA1268;g__UBA4655;s__	baltic sea	BACL33	5.23	2.3	17.41
BB_P6071_524_bin143	ENA	P6071_524_bin143	ERZ1292095	Matching	142	0	0	BB_P6071_524_bin143	B	d__Bacteria;p__Planctomycetota;c__Planctomycetes;o__Pirellulales;f__UBA1268;g__UBA4655;s__	baltic sea	BACL33	5.137	2.3	16.92
BB_P6071_525_bin35	ENA	P6071_525_bin35	ERZ1292122	Matching	142	0	0	BB_P6071_525_bin35	B	d__Bacteria;p__Planctomycetota;c__Planctomycetes;o__Pirellulales;f__UBA1268;g__UBA4655;s__	baltic sea	BACL33	5.106	1.8	17.08
BB_P6071_521_bin50	ENA	P6071_521_bin50	ERZ1292073	Matching	142	0	0	BB_P6071_521_bin50	B	d__Bacteria;p__Planctomycetota;c__Planctomycetes;o__Pirellulales;f__UBA1268;g__UBA4655;s__	baltic sea	BACL33	4.464	1.8	18.45
BB_P6071_519_bin224	ENA	P6071_519_bin224	ERZ1292034	Matching	142	0	0	BB_P6071_519_bin224	B	d__Bacteria;p__Planctomycetota;c__Planctomycetes;o__Pirellulales;f__UBA1268;g__UBA4655;s__	baltic sea	BACL33	4.431	2.3	18.57
BC_casp40-mb.111	NCBI	casp40-mb.111.fa	JAQCEK000000000	Matching	142	0	0	BC_casp40-mb.111	B	d__Bacteria;p__Planctomycetota;c__Planctomycetes;o__Pirellulales;f__UBA1268;g__UBA4655;s__	caspian sea
FS_UppL7s_megahit_metabat_bin-0881	ENA	freshwater MAG --- UppL7s_bin-0881	GCA_903877395	Matching	143	1	1	FS_UppL7s_megahit_metabat_bin-0881	F	d__Bacteria;p__Planctomycetota;c__Planctomycetes;o__Pirellulales;f__UBA1268;g__BAIKAL-G1-2R;s__
FS_Loclat_megahit_metabat_bin-17606	ENA	freshwater MAG --- Loclat_bin-17606	GCA_903885565	Matching	144	1	1	FS_Loclat_megahit_metabat_bin-17606	F	d__Bacteria;p__Planctomycetota;c__Planctomycetes;o__Pirellulales;f__UBA1268;g__BAIKAL-G1-2R;s__
FS_LaPlata_megahit_metabat_bin-3722	ENA	freshwater MAG --- LaPlata_bin-3722	GCA_903885855	Matching	145	1	0	FS_LaPlata_megahit_metabat_bin-3722	F	d__Bacteria;p__Planctomycetota;c__Planctomycetes;o__Pirellulales;f__UBA1268;g__UBA4655;s__
FS_LaPlata-b_megahit_metabat_bin-0690	ENA	freshwater MAG --- LaPlata-b_bin-0690	GCA_903885575	Matching	145	0	0	FS_LaPlata-b_megahit_metabat_bin-0690	F	d__Bacteria;p__Planctomycetota;c__Planctomycetes;o__Pirellulales;f__UBA1268;g__UBA4655;s__
FS_Loc090907-1m_megahit_metabat_bin-358	ENA	freshwater MAG --- Loc090907-1m_bin-358	GCA_903951635	Matching	146	0	0	FS_Loc090907-1m_megahit_metabat_bin-358	F	d__Bacteria;p__Planctomycetota;c__Planctomycetes;o__Pirellulales;f__UBA1268;g__BAIKAL-G1-2R;s__
FS_Loc090907-4m_megahit_metabat_bin-598	ENA	freshwater MAG --- Loc090907-4m_bin-598	GCA_903958075	Matching	146	1	1	FS_Loc090907-4m_megahit_metabat_bin-598	F	d__Bacteria;p__Planctomycetota;c__Planctomycetes;o__Pirellulales;f__UBA1268;g__BAIKAL-G1-2R;s__
FS_Loclat_megahit_metabat_bin-09656	ENA	freshwater MAG --- Loclat_bin-09656	GCA_903881225	Matching	146	0	0	FS_Loclat_megahit_metabat_bin-09656	F	d__Bacteria;p__Planctomycetota;c__Planctomycetes;o__Pirellulales;f__UBA1268;g__BAIKAL-G1-2R;s__
FS_Loc080925-5m_megahit_metabat_bin-0893	ENA	freshwater MAG --- Loc080925-5m_bin-0893	GCA_903944635	Matching	147	0	0	FS_Loc080925-5m_megahit_metabat_bin-0893	F	d__Bacteria;p__Planctomycetota;c__Planctomycetes;o__Pirellulales;f__UBA1268;g__BAIKAL-G1-2R;s__
FS_Loc080925-6m_megahit_metabat_bin-0950	ENA	freshwater MAG --- Loc080925-6m_bin-0950	GCA_903949225	Matching	147	1	1	FS_Loc080925-6m_megahit_metabat_bin-0950	F	d__Bacteria;p__Planctomycetota;c__Planctomycetes;o__Pirellulales;f__UBA1268;g__BAIKAL-G1-2R;s__
FS_Loc080925-7m_megahit_metabat_bin-0383	ENA	freshwater MAG --- Loc080925-7m_bin-0383	GCA_903932765	Matching	147	0	0	FS_Loc080925-7m_megahit_metabat_bin-0383	F	d__Bacteria;p__Planctomycetota;c__Planctomycetes;o__Pirellulales;f__UBA1268;g__BAIKAL-G1-2R;s__
FW_2582580606	IMG_Genome_ID	ME07803	2582580606	Matching	148	1	0	FW_2582580606	F	d__Bacteria;p__Planctomycetota;c__Planctomycetes;o__Pirellulales;f__UBA1268;g__UBA4655;s__	Mendota			0-12
FS_Loclat_megahit_metabat_bin-01959	ENA	freshwater MAG --- Loclat_bin-01959	GCA_903831155	Matching	149	1	0	FS_Loclat_megahit_metabat_bin-01959	F	d__Bacteria;p__Planctomycetota;c__Planctomycetes;o__Pirellulales;f__UBA1268;g__UBA4655;s__
FS_Loc080925-7m_megahit_metabat_bin-0470	ENA	freshwater MAG --- Loc080925-7m_bin-0470	GCA_903960105	Matching	150	1	1	FS_Loc080925-7m_megahit_metabat_bin-0470	F	d__Bacteria;p__Planctomycetota;c__Planctomycetes;o__Pirellulales;f__UBA1268;g__UBA4655;s__
FS_Loc080925-8m_megahit_metabat_bin-400	ENA	freshwater MAG --- Loc080925-8m_bin-400	GCA_903958265	Matching	150	0	0	FS_Loc080925-8m_megahit_metabat_bin-400	F	d__Bacteria;p__Planctomycetota;c__Planctomycetes;o__Pirellulales;f__UBA1268;g__UBA4655;s__
FS_Loc090116-7m_megahit_metabat_bin-0630	ENA	freshwater MAG --- Loc090116-7m_bin-0630	GCA_903937875	Matching	150	0	0	FS_Loc090116-7m_megahit_metabat_bin-0630	F	d__Bacteria;p__Planctomycetota;c__Planctomycetes;o__Pirellulales;f__UBA1268;g__UBA4655;s__
FS_Loc090402-1m_megahit_metabat_bin-0203	ENA	freshwater MAG --- Loc090402-1m_bin-0203	GCA_903939855	Matching	150	0	0	FS_Loc090402-1m_megahit_metabat_bin-0203	F	d__Bacteria;p__Planctomycetota;c__Planctomycetes;o__Pirellulales;f__UBA1268;g__UBA4655;s__
FS_Loc090402-4m_megahit_metabat_bin-0748	ENA	freshwater MAG --- Loc090402-4m_bin-0748	GCA_903952835	Matching	150	0	0	FS_Loc090402-4m_megahit_metabat_bin-0748	F	d__Bacteria;p__Planctomycetota;c__Planctomycetes;o__Pirellulales;f__UBA1268;g__UBA4655;s__
FS_Loc090519-8-7m_megahit_metabat_bin-0757	ENA	freshwater MAG --- Loc090519-8-7m_bin-0757	GCA_903935555	Matching	150	0	0	FS_Loc090519-8-7m_megahit_metabat_bin-0757	F	d__Bacteria;p__Planctomycetota;c__Planctomycetes;o__Pirellulales;f__UBA1268;g__UBA4655;s__
FS_Loc090519-8m_megahit_metabat_bin-1014	ENA	freshwater MAG --- Loc090519-8m_bin-1014	GCA_903937965	Matching	150	0	0	FS_Loc090519-8m_megahit_metabat_bin-1014	F	d__Bacteria;p__Planctomycetota;c__Planctomycetes;o__Pirellulales;f__UBA1268;g__UBA4655;s__
FS_Loc090721-6m_megahit_metabat_bin-091	ENA	freshwater MAG --- Loc090721-6m_bin-091	GCA_903932945	Matching	150	0	0	FS_Loc090721-6m_megahit_metabat_bin-091	F	d__Bacteria;p__Planctomycetota;c__Planctomycetes;o__Pirellulales;f__UBA1268;g__UBA4655;s__
FS_Loc090721-7m_megahit_metabat_bin-613	ENA	freshwater MAG --- Loc090721-7m_bin-613	GCA_903961425	Matching	150	0	0	FS_Loc090721-7m_megahit_metabat_bin-613	F	d__Bacteria;p__Planctomycetota;c__Planctomycetes;o__Pirellulales;f__UBA1268;g__UBA4655;s__
FS_LaPlata_megahit_metabat_bin-3356	ENA	freshwater MAG --- LaPlata_bin-3356	GCA_903895665	Matching	151	1	0	FS_LaPlata_megahit_metabat_bin-3356	F	d__Bacteria;p__Planctomycetota;c__Planctomycetes;o__Pirellulales;f__UBA1268;g__UBA4655;s__
FS_LaPlata-15m-a_megahit_metabat_bin-593	ENA	freshwater MAG --- LaPlata-15m-a_bin-593	GCA_903895205	Matching	151	0	0	FS_LaPlata-15m-a_megahit_metabat_bin-593	F	d__Bacteria;p__Planctomycetota;c__Planctomycetes;o__Pirellulales;f__UBA1268;g__;s__
FS_LaPlata-15m-b_megahit_metabat_bin-414	ENA	freshwater MAG --- LaPlata-15m-b_bin-414	GCA_903863875	Matching	151	0	0	FS_LaPlata-15m-b_megahit_metabat_bin-414	F	d__Bacteria;p__Planctomycetota;c__Planctomycetes;o__Pirellulales;f__UBA1268;g__;s__
FS_LaPlata-a_megahit_metabat_bin-0093	ENA	freshwater MAG --- LaPlata-a_bin-0093	GCA_903919035	Matching	151	0	0	FS_LaPlata-a_megahit_metabat_bin-0093	F	d__Bacteria;p__Planctomycetota;c__Planctomycetes;o__Pirellulales;f__UBA1268;g__;s__
FS_LaPlata-b_megahit_metabat_bin-1976	ENA	freshwater MAG --- LaPlata-b_bin-1976	GCA_903866415	Matching	151	0	0	FS_LaPlata-b_megahit_metabat_bin-1976	F	d__Bacteria;p__Planctomycetota;c__Planctomycetes;o__Pirellulales;f__UBA1268;g__;s__
FS_LaPlata_megahit_metabat_bin-2267	ENA	freshwater MAG --- LaPlata_bin-2267	GCA_903917235	Matching	152	1	0	FS_LaPlata_megahit_metabat_bin-2267	F	d__Bacteria;p__Planctomycetota;c__Planctomycetes;o__Pirellulales;f__UBA1268;g__;s__
FS_LaPlata-b_megahit_metabat_bin-0630	ENA	freshwater MAG --- LaPlata-b_bin-0630	GCA_903862635	Matching	152	0	0	FS_LaPlata-b_megahit_metabat_bin-0630	F	d__Bacteria;p__Planctomycetota;c__Planctomycetes;o__Pirellulales;f__UBA1268;g__;s__
BB_P1994_121_bin8	ENA	P1994_121_bin8	ERZ1291040	Matching	153	0	0	BB_P1994_121_bin8	B	d__Bacteria;p__Planctomycetota;c__Planctomycetes;o__Pirellulales;f__UBA1268;g__BAIKAL-G1-2R;s__	baltic sea	BACL74	15.73	66.629	6.827
BB_P6071_531_bin165	ENA	P6071_531_bin165	ERZ1292687	Matching	153	0	0	BB_P6071_531_bin165	B	d__Bacteria;p__Planctomycetota;c__Planctomycetes;o__Pirellulales;f__UBA1268;g__UBA4655;s__	baltic sea	BACL74	7.659	3	17.81
BB_P6071_530_bin161	ENA	P6071_530_bin161	ERZ1292178	Matching	153	0	0	BB_P6071_530_bin161	B	d__Bacteria;p__Planctomycetota;c__Planctomycetes;o__Pirellulales;f__UBA1268;g__UBA4655;s__	baltic sea	BACL74	7.386	2.1	17.76
BB_P4201_112_bin109	ENA	P4201_112_bin109	ERZ1291524	Matching	153	0	0	BB_P4201_112_bin109	B	d__Bacteria;p__Planctomycetota;c__Planctomycetes;o__Pirellulales;f__UBA1268;g__UBA4655;s__	baltic sea	BACL74	7.2	2	8.5
BB_P4201_114_bin174	ENA	P4201_114_bin174	ERZ1291555	Matching	153	0	0	BB_P4201_114_bin174	B	d__Bacteria;p__Planctomycetota;c__Planctomycetes;o__Pirellulales;f__UBA1268;g__UBA4655;s__	baltic sea	BACL74	7	2	5.4
BB_P4201_110_bin131	ENA	P4201_110_bin131	ERZ1291488	Matching	153	0	0	BB_P4201_110_bin131	B	d__Bacteria;p__Planctomycetota;c__Planctomycetes;o__Pirellulales;f__UBA1268;g__UBA4655;s__	baltic sea	BACL74	6.7	2	17.6
BB_P4201_111_bin201	ENA	P4201_111_bin201	ERZ1291513	Matching	153	1	1	BB_P4201_111_bin201	B	d__Bacteria;p__Planctomycetota;c__Planctomycetes;o__Pirellulales;f__UBA1268;g__UBA4655;s__	baltic sea	BACL74	6.6	2	13.5
BB_P4201_123_bin6	ENA	P4201_123_bin6	ERZ1291676	Matching	153	0	0	BB_P4201_123_bin6	B	d__Bacteria;p__Planctomycetota;c__Planctomycetes;o__Pirellulales;f__UBA1268;g__UBA4655;s__	baltic sea	BACL74	6.4	2	9.7
BB_P6071_516_bin260	ENA	P6071_516_bin260	ERZ1291989	Matching	153	0	0	BB_P6071_516_bin260	B	d__Bacteria;p__Planctomycetota;c__Planctomycetes;o__Pirellulales;f__UBA1268;g__BAIKAL-G1-2R;s__	baltic sea	BACL74	5.548	2.2	17.03
BB_P1994_125_bin186	ENA	P1994_125_bin186	ERZ1284760	Matching	153	0	0	BB_P1994_125_bin186	B	d__Bacteria;p__Planctomycetota;c__Planctomycetes;o__Pirellulales;f__UBA1268;g__UBA4655;s__	baltic sea	BACL74	5.456	2.362	9.999
BB_P6071_502_bin168	ENA	P6071_502_bin168	ERZ1291734	Matching	154	0	0	BB_P6071_502_bin168	B	d__Bacteria;p__Planctomycetota;c__Planctomycetes;o__Pirellulales;f__UBA1268;g__;s__	baltic sea	BACL184	8.459	4	18.31
BB_P6071_503_bin292	ENA	P6071_503_bin292	ERZ1291764	Matching	154	1	1	BB_P6071_503_bin292	B	d__Bacteria;p__Planctomycetota;c__Planctomycetes;o__Pirellulales;f__UBA1268;g__;s__	baltic sea	BACL184	8.327	2.8	18.35
BB_P6071_504_bin229	ENA	P6071_504_bin229	ERZ1291781	Matching	154	0	0	BB_P6071_504_bin229	B	d__Bacteria;p__Planctomycetota;c__Planctomycetes;o__Pirellulales;f__UBA1268;g__;s__	baltic sea	BACL184	8.061	3	20.07
BC_casp150-mb.201	NCBI	casp150-mb.201.fa	JAQBVT000000000	Matching	155	0	0	BC_casp150-mb.201	B	d__Bacteria;p__Planctomycetota;c__Planctomycetes;o__Pirellulales;f__UBA1268;g__;s__	caspian sea
BC_casp40-mb.39	NCBI	casp40-mb.39.fa	JAQCJP000000000	Matching	155	1	1	BC_casp40-mb.39	B	d__Bacteria;p__Planctomycetota;c__Planctomycetes;o__Pirellulales;f__UBA1268;g__;s__	caspian sea
BB_P2236_110_bin154	ENA	P2236_110_bin154	ERZ1291272	Matching	156	0	0	BB_P2236_110_bin154	B	d__Bacteria;p__Planctomycetota;c__Planctomycetes;o__Pirellulales;f__UBA1268;g__;s__	baltic sea	BACL55	16.276	10	16.551
BB_P6071_502_bin126	ENA	P6071_502_bin126	ERZ1291729	Matching	156	0	0	BB_P6071_502_bin126	B	d__Bacteria;p__Planctomycetota;c__Planctomycetes;o__Pirellulales;f__UBA1268;g__;s__	baltic sea	BACL55	8.459	4	18.31
BB_P6071_504_bin33	ENA	P6071_504_bin33	ERZ1284778	Matching	156	0	0	BB_P6071_504_bin33	B	d__Bacteria;p__Planctomycetota;c__Planctomycetes;o__Pirellulales;f__UBA1268;g__;s__	baltic sea	BACL55	8.061	3	20.07
BB_P6071_529_bin136	ENA	P6071_529_bin136	ERZ1292167	Matching	156	0	0	BB_P6071_529_bin136	B	d__Bacteria;p__Planctomycetota;c__Planctomycetes;o__Pirellulales;f__UBA1268;g__BAIKAL-G1-2R;s__	baltic sea	BACL55	7.072	1.9	18.45
BB_P4201_110_bin44	ENA	P4201_110_bin44	ERZ1291496	Matching	156	0	0	BB_P4201_110_bin44	B	d__Bacteria;p__Planctomycetota;c__Planctomycetes;o__Pirellulales;f__UBA1268;g__;s__	baltic sea	BACL55	6.7	2	17.6
BB_P4201_108_bin142	ENA	P4201_108_bin142	ERZ1291454	Matching	156	0	0	BB_P4201_108_bin142	B	d__Bacteria;p__Planctomycetota;c__Planctomycetes;o__Pirellulales;f__UBA1268;g__;s__	baltic sea	BACL55	6.6	2	18.1
BB_P4201_123_bin154	ENA	P4201_123_bin154	ERZ1291666	Matching	156	0	0	BB_P4201_123_bin154	B	d__Bacteria;p__Planctomycetota;c__Planctomycetes;o__Pirellulales;f__UBA1268;g__;s__	baltic sea	BACL55	6.4	2	9.7
BB_SRR3727508_bin56	ENA	SRR3727508_bin56	ERZ1292286	Matching	156	0	0	BB_SRR3727508_bin56	B	d__Bacteria;p__Planctomycetota;c__Planctomycetes;o__Pirellulales;f__UBA1268;g__;s__	baltic sea	BACL55	5.9	0	20.5
BB_SRR3727512_bin202	ENA	SRR3727512_bin202	ERZ1292334	Matching	156	0	0	BB_SRR3727512_bin202	B	d__Bacteria;p__Planctomycetota;c__Planctomycetes;o__Pirellulales;f__UBA1268;g__;s__	baltic sea	BACL55	5.9	0	18.3
BB_SRR3727526_bin167	ENA	SRR3727526_bin167	ERZ1292449	Matching	156	0	0	BB_SRR3727526_bin167	B	d__Bacteria;p__Planctomycetota;c__Planctomycetes;o__Pirellulales;f__UBA1268;g__;s__	baltic sea	BACL55	5.9	0	19.2
BB_P6071_518_bin260	ENA	P6071_518_bin260	ERZ1292025	Matching	156	0	0	BB_P6071_518_bin260	B	d__Bacteria;p__Planctomycetota;c__Planctomycetes;o__Pirellulales;f__UBA1268;g__;s__	baltic sea	BACL55	5.863	1.8	18.49
BB_P6071_515_bin246	ENA	P6071_515_bin246	ERZ1292519	Matching	156	0	0	BB_P6071_515_bin246	B	d__Bacteria;p__Planctomycetota;c__Planctomycetes;o__Pirellulales;f__UBA1268;g__;s__	baltic sea	BACL55	5.612	1.7	18.83
BB_P1994_126_bin31	ENA	P1994_126_bin31	ERZ1291116	Matching	156	1	1	BB_P1994_126_bin31	B	d__Bacteria;p__Planctomycetota;c__Planctomycetes;o__Pirellulales;f__UBA1268;g__;s__	baltic sea	BACL55	5.462	33.872	5.01
BB_P6071_522_bin195	ENA	P6071_522_bin195	ERZ1292078	Matching	156	0	0	BB_P6071_522_bin195	B	d__Bacteria;p__Planctomycetota;c__Planctomycetes;o__Pirellulales;f__UBA1268;g__;s__	baltic sea	BACL55	5.451	2	18.52
BB_SRR3727512_bin83	ENA	SRR3727512_bin83	ERZ1292341	Matching	157	0	0	BB_SRR3727512_bin83	B	d__Bacteria;p__Planctomycetota;c__Planctomycetes;o__Pirellulales;f__UBA1268;g__;s__	baltic sea	BACL129	5.9	0	18.3
BB_P1994_127_bin83	ENA	P1994_127_bin83	ERZ1291145	Matching	157	0	0	BB_P1994_127_bin83	B	d__Bacteria;p__Planctomycetota;c__Planctomycetes;o__Pirellulales;f__UBA1268;g__BAIKAL-G1-2R;s__	baltic sea	BACL129	5.566	55.767	2.548
BB_P6071_516_bin164	ENA	P6071_516_bin164	ERZ1291979	Matching	157	0	0	BB_P6071_516_bin164	B	d__Bacteria;p__Planctomycetota;c__Planctomycetes;o__Pirellulales;f__UBA1268;g__;s__	baltic sea	BACL129	5.548	2.2	17.03
BB_P1994_126_bin102	ENA	P1994_126_bin102	ERZ1291099	Matching	157	1	1	BB_P1994_126_bin102	B	d__Bacteria;p__Planctomycetota;c__Planctomycetes;o__Pirellulales;f__UBA1268;g__;s__	baltic sea	BACL129	5.462	33.872	5.01
BB_P1994_108_bin166	ENA	P1994_108_bin166	ERZ1284816	Matching	157	0	0	BB_P1994_108_bin166	B	d__Bacteria;p__Planctomycetota;c__Planctomycetes;o__Pirellulales;f__UBA1268;g__;s__	baltic sea	BACL129	3.04	42.3	1.7
BB_P6071_502_bin51	ENA	P6071_502_bin51	ERZ1291747	Matching	158	1	1	BB_P6071_502_bin51	B	d__Bacteria;p__Planctomycetota;c__Planctomycetes;o__Pirellulales;f__UBA1268;g__;s__	baltic sea	BACL183	8.459	4	18.31
BB_P6071_504_bin54	ENA	P6071_504_bin54	ERZ1284781	Matching	158	0	0	BB_P6071_504_bin54	B	d__Bacteria;p__Planctomycetota;c__Planctomycetes;o__Pirellulales;f__UBA1268;g__;s__	baltic sea	BACL183	8.061	3	20.07
BB_P4201_111_bin98	ENA	P4201_111_bin98	ERZ1291522	Matching	158	0	0	BB_P4201_111_bin98	B	d__Bacteria;p__Planctomycetota;c__Planctomycetes;o__Pirellulales;f__UBA1268;g__;s__	baltic sea	BACL183	6.6	2	13.5
MD_TARA_ION_MAG_00007	figshare		https://doi.org/10.6084/m9.figshare.4902941	Matching	159	1	1	MD_TARA_ION_MAG_00007	M	d__Bacteria;p__Planctomycetota;c__Planctomycetes;o__Pirellulales;f__UBA1268;g__;s__
BB_P2236_110_bin127	ENA	P2236_110_bin127	ERZ1291271	Matching	160	0	0	BB_P2236_110_bin127	B	d__Bacteria;p__Planctomycetota;c__Planctomycetes;o__Pirellulales;f__UBA1268;g__;s__	baltic sea	BACL73	16.276	10	16.551
BB_P6071_504_bin35	ENA	P6071_504_bin35	ERZ1291789	Matching	160	0	0	BB_P6071_504_bin35	B	d__Bacteria;p__Planctomycetota;c__Planctomycetes;o__Pirellulales;f__UBA1268;g__;s__	baltic sea	BACL73	8.061	3	20.07
BB_P6071_531_bin50	ENA	P6071_531_bin50	ERZ1292201	Matching	160	0	0	BB_P6071_531_bin50	B	d__Bacteria;p__Planctomycetota;c__Planctomycetes;o__Pirellulales;f__UBA1268;g__;s__	baltic sea	BACL73	7.659	3	17.81
BB_P6071_530_bin206	ENA	P6071_530_bin206	ERZ1292680	Matching	160	0	0	BB_P6071_530_bin206	B	d__Bacteria;p__Planctomycetota;c__Planctomycetes;o__Pirellulales;f__UBA1268;g__;s__	baltic sea	BACL73	7.386	2.1	17.76
BB_P6071_513_bin173	ENA	P6071_513_bin173	ERZ1291935	Matching	160	0	0	BB_P6071_513_bin173	B	d__Bacteria;p__Planctomycetota;c__Planctomycetes;o__Pirellulales;f__UBA1268;g__;s__	baltic sea	BACL73	6.858	2.1	16.57
BB_P4201_110_bin148	ENA	P4201_110_bin148	ERZ1291491	Matching	160	0	0	BB_P4201_110_bin148	B	d__Bacteria;p__Planctomycetota;c__Planctomycetes;o__Pirellulales;f__UBA1268;g__;s__	baltic sea	BACL73	6.7	2	17.6
BB_SRR3727507_bin67	ENA	SRR3727507_bin67	ERZ1292274	Matching	160	0	0	BB_SRR3727507_bin67	B	d__Bacteria;p__Planctomycetota;c__Planctomycetes;o__Pirellulales;f__UBA1268;g__;s__	baltic sea	BACL73	5.9	0	20.5
BB_SRR3727512_bin173	ENA	SRR3727512_bin173	ERZ1292332	Matching	160	0	0	BB_SRR3727512_bin173	B	d__Bacteria;p__Planctomycetota;c__Planctomycetes;o__Pirellulales;f__UBA1268;g__;s__	baltic sea	BACL73	5.9	0	18.3
BB_SRR3727517_bin43	ENA	SRR3727517_bin43	ERZ1292395	Matching	160	0	0	BB_SRR3727517_bin43	B	d__Bacteria;p__Planctomycetota;c__Planctomycetes;o__Pirellulales;f__UBA1268;g__;s__	baltic sea	BACL73	5.8	0	18.2
BB_P6071_526_bin67	ENA	P6071_526_bin67	ERZ1292143	Matching	160	1	1	BB_P6071_526_bin67	B	d__Bacteria;p__Planctomycetota;c__Planctomycetes;o__Pirellulales;f__UBA1268;g__;s__	baltic sea	BACL73	5.246	2	17.58
MD_TARA_ANW_MAG_00035	figshare		https://doi.org/10.6084/m9.figshare.4902941	Matching	161	1	1	MD_TARA_ANW_MAG_00035	M	d__Bacteria;p__Planctomycetota;c__Planctomycetes;o__Pirellulales;f__UBA1268;g__UBA1268;s__
MT_TOBG_MED-661	NCBI	MED661	GCA_002689655.1	Matching	162	1	1	MT_TOBG_MED-661	M	d__Bacteria;p__Planctomycetota;c__Planctomycetes;o__Pirellulales;f__Pirellulaceae;g__Rubripirellula;s__Rubripirellula sp002689655
MT_TOBG_MED-697	NCBI	MED697	GCA_002690925.1	Matching	163	1	1	MT_TOBG_MED-697	M	d__Bacteria;p__Planctomycetota;c__Planctomycetes;o__Pirellulales;f__Pirellulaceae;g__Rubripirellula;s__Rubripirellula sp002690925
FW_2582580540	IMG_Genome_ID	ME17476	2582580540	Matching	164	1	0	FW_2582580540	F	d__Bacteria;p__Planctomycetota;c__Planctomycetes;o__Pirellulales;f__Pirellulaceae;g__UBA11363;s__	Mendota			0-12
FW_2582580611	IMG_Genome_ID	ME09166	2582580611	Matching	165	1	0	FW_2582580611	F	d__Bacteria;p__Planctomycetota;c__Planctomycetes;o__Pirellulales;f__Pirellulaceae;g__Pirellula_B;s__	Mendota			0-12
FS_ErkenSummer_megahit_metabat_bin-4334	ENA	freshwater MAG --- ErkenSummer_bin-4334	GCA_903930765	Matching	166	1	0	FS_ErkenSummer_megahit_metabat_bin-4334	F	d__Bacteria;p__Planctomycetota;c__Planctomycetes;o__Pirellulales;f__Pirellulaceae;g__Pirellula_B;s__
FS_Loclat_megahit_metabat_bin-07289	ENA	freshwater MAG --- Loclat_bin-07289	GCA_903892355	Matching	167	1	0	FS_Loclat_megahit_metabat_bin-07289	F	d__Bacteria;p__Planctomycetota;c__Planctomycetes;o__Pirellulales;f__Pirellulaceae;g__Pirellula_B;s__
FW_2582580578	IMG_Genome_ID	ME04620	2582580578	Matching	168	1	1	FW_2582580578	F	d__Bacteria;p__Planctomycetota;c__Planctomycetes;o__Pirellulales;f__Pirellulaceae;g__Pirellula_B;s__	Mendota			0-12
FS_Erken-D1_megahit_metabat_bin-0619	ENA	freshwater MAG --- Erken-D1_bin-0619	GCA_903857465	Matching	169	0	0	FS_Erken-D1_megahit_metabat_bin-0619	F	d__Bacteria;p__Planctomycetota;c__Planctomycetes;o__Pirellulales;f__Pirellulaceae;g__Pirellula_B;s__
FS_Erken-D2_megahit_metabat_bin-0605	ENA	freshwater MAG --- Erken-D2_bin-0605	GCA_903886565	Matching	169	0	0	FS_Erken-D2_megahit_metabat_bin-0605	F	d__Bacteria;p__Planctomycetota;c__Planctomycetes;o__Pirellulales;f__Pirellulaceae;g__Pirellula_B;s__
FS_Erken-D3_megahit_metabat_bin-1300	ENA	freshwater MAG --- Erken-D3_bin-1300	GCA_903820735	Matching	169	0	0	FS_Erken-D3_megahit_metabat_bin-1300	F	d__Bacteria;p__Planctomycetota;c__Planctomycetes;o__Pirellulales;f__Pirellulaceae;g__Pirellula_B;s__
FS_Erken-D4_megahit_metabat_bin-0729	ENA	freshwater MAG --- Erken-D4_bin-0729	GCA_903920755	Matching	169	1	0	FS_Erken-D4_megahit_metabat_bin-0729	F	d__Bacteria;p__Planctomycetota;c__Planctomycetes;o__Pirellulales;f__Pirellulaceae;g__Pirellula_B;s__
FS_ErkenSummer_megahit_metabat_bin-4459	ENA	freshwater MAG --- ErkenSummer_bin-4459	GCA_903902825	Matching	169	0	0	FS_ErkenSummer_megahit_metabat_bin-4459	F	d__Bacteria;p__Planctomycetota;c__Planctomycetes;o__Pirellulales;f__Pirellulaceae;g__Pirellula_B;s__
FW_2582580560	IMG_Genome_ID	ME03061	2582580560	Matching	170	1	0	FW_2582580560	F	d__Bacteria;p__Planctomycetota;c__Planctomycetes;o__Pirellulales;f__Pirellulaceae;g__Pirellula_B;s__	Mendota			0-12
FS_Umea_megahit_metabat_bin-03336	ENA	freshwater MAG --- Umea_bin-03336	GCA_903915205	Matching	171	0	0	FS_Umea_megahit_metabat_bin-03336	F	d__Bacteria;p__Planctomycetota;c__Planctomycetes;o__Pirellulales;f__Pirellulaceae;g__Pirellula_B;s__
FS_Umea1_megahit_metabat_bin-2197	ENA	freshwater MAG --- Umea1_bin-2197	GCA_903837255	Matching	171	1	0	FS_Umea1_megahit_metabat_bin-2197	F	d__Bacteria;p__Planctomycetota;c__Planctomycetes;o__Pirellulales;f__Pirellulaceae;g__Pirellula_B;s__
FS_Loclat_megahit_metabat_bin-07264	ENA	freshwater MAG --- Loclat_bin-07264	GCA_903892365	Matching	172	1	0	FS_Loclat_megahit_metabat_bin-07264	F	d__Bacteria;p__Planctomycetota;c__Planctomycetes;o__Pirellulales;f__Pirellulaceae;g__Pirellula_B;s__
FS_Loclat_megahit_metabat_bin-05000	ENA	freshwater MAG --- Loclat_bin-05000	GCA_903920425	Matching	173	1	0	FS_Loclat_megahit_metabat_bin-05000	F	d__Bacteria;p__Planctomycetota;c__Planctomycetes;o__Pirellulales;f__Pirellulaceae;g__Pirellula_B;s__
FS_ErkenSummer_megahit_metabat_bin-0307	ENA	freshwater MAG --- ErkenSummer_bin-0307	GCA_903858115	Matching	174	1	1	FS_ErkenSummer_megahit_metabat_bin-0307	F	d__Bacteria;p__Planctomycetota;c__Planctomycetes;o__Pirellulales;f__Pirellulaceae;g__Pirellula_B;s__
BB_P1994_103_bin144	ENA	P1994_103_bin144	ERZ1290714	Matching	175	1	1	BB_P1994_103_bin144	B	d__Bacteria;p__Planctomycetota;c__Planctomycetes;o__Pirellulales;f__Pirellulaceae;g__Mariniblastus;s__	baltic sea	BACL271	35.081	241.725	6.977
MD_TARA_ANW_MAG_00039	figshare		https://doi.org/10.6084/m9.figshare.4902941	Matching	176	1	1	MD_TARA_ANW_MAG_00039	M	d__Bacteria;p__Planctomycetota;c__Planctomycetes;o__Pirellulales;f__Pirellulaceae;g__GCA-2701545;s__GCA-2701545 sp002701545
MT_TOBG_NAT-155	NCBI	NAT155	GCA_002702965.1	Matching	177	1	1	MT_TOBG_NAT-155	M	d__Bacteria;p__Planctomycetota;c__Planctomycetes;o__Pirellulales;f__Pirellulaceae;g__UBA9264;s__UBA9264 sp002702965
MT_TOBG_SP-141	NCBI	SP141	GCA_002709225.1	Matching	178	1	1	MT_TOBG_SP-141	M	d__Bacteria;p__Planctomycetota;c__Planctomycetes;o__Pirellulales;f__Pirellulaceae;g__UBA9264;s__UBA9264 sp002709225
MD_TARA_RED_MAG_00093	figshare		https://doi.org/10.6084/m9.figshare.4902941	Matching	179	0	0	MD_TARA_RED_MAG_00093	M	d__Bacteria;p__Planctomycetota;c__Planctomycetes;o__Pirellulales;f__Pirellulaceae;g__UBA9264;s__UBA9264 sp002724245
MT_TOBG_SP-113	NA	NA	NA	Matching	179	1	1	MT_TOBG_SP-113	M	d__Bacteria;p__Planctomycetota;c__Planctomycetes;o__Pirellulales;f__Pirellulaceae;g__UBA9264;s__UBA9264 sp002724245
MT_TOBG_SAT-12	NCBI	SAT12	GCA_002714565.1	Matching	180	1	1	MT_TOBG_SAT-12	M	d__Bacteria;p__Planctomycetota;c__Planctomycetes;o__Pirellulales;f__Pirellulaceae;g__UBA11883;s__UBA11883 sp002714565
MD_TARA_PSW_MAG_00097	figshare		https://doi.org/10.6084/m9.figshare.4902941	Matching	181	1	1	MD_TARA_PSW_MAG_00097	M	d__Bacteria;p__Planctomycetota;c__Planctomycetes;o__Pirellulales;f__Pirellulaceae;g__UBA721;s__UBA721 sp002348315
MD_TARA_ANW_MAG_00007	figshare		https://doi.org/10.6084/m9.figshare.4902941	Matching	182	0	0	MD_TARA_ANW_MAG_00007	M	d__Bacteria;p__Planctomycetota;c__Planctomycetes;o__Pirellulales;f__Pirellulaceae;g__UBA721;s__UBA721 sp002701385
MD_TARA_PSW_MAG_00027	figshare		https://doi.org/10.6084/m9.figshare.4902941	Matching	182	0	0	MD_TARA_PSW_MAG_00027	M	d__Bacteria;p__Planctomycetota;c__Planctomycetes;o__Pirellulales;f__Pirellulaceae;g__UBA721;s__UBA721 sp002701385
MT_TOBG_EAC-27	NA	NA	NA	Matching	182	0	0	MT_TOBG_EAC-27	M	d__Bacteria;p__Planctomycetota;c__Planctomycetes;o__Pirellulales;f__Pirellulaceae;g__UBA721;s__UBA721 sp002701385
MT_TOBG_NAT-69	NCBI	NAT69	GCA_002701385.1	Matching	182	1	1	MT_TOBG_NAT-69	M	d__Bacteria;p__Planctomycetota;c__Planctomycetes;o__Pirellulales;f__Pirellulaceae;g__UBA721;s__UBA721 sp002701385
MT_TOBG_SAT-14	NA	NA	NA	Matching	182	0	0	MT_TOBG_SAT-14	M	d__Bacteria;p__Planctomycetota;c__Planctomycetes;o__Pirellulales;f__Pirellulaceae;g__UBA721;s__UBA721 sp002701385
MT_TOBG_SP-166	NCBI	SP166	GCA_002709045.1	Matching	183	1	1	MT_TOBG_SP-166	M	d__Bacteria;p__Planctomycetota;c__Planctomycetes;o__Pirellulales;f__Pirellulaceae;g__UBA721;s__UBA721 sp002709045
MT_TOBG_NAT-14	NCBI	NAT14	GCA_002698965.1	Matching	184	1	1	MT_TOBG_NAT-14	M	d__Bacteria;p__Planctomycetota;c__Planctomycetes;o__Pirellulales;f__Pirellulaceae;g__UBA721;s__UBA721 sp002698965
FS_Umea1p4_megahit_metabat_bin-068	ENA	freshwater MAG --- Umea1p4_bin-068	GCA_903845985	Matching	185	1	0	FS_Umea1p4_megahit_metabat_bin-068	F	d__Bacteria;p__Planctomycetota;c__Planctomycetes;o__Pirellulales;f__Pirellulaceae;g__;s__
FS_LaPlata-15m-a_megahit_metabat_bin-389	ENA	freshwater MAG --- LaPlata-15m-a_bin-389	GCA_903927685	Matching	186	1	1	FS_LaPlata-15m-a_megahit_metabat_bin-389	F	d__Bacteria;p__Planctomycetota;c__Planctomycetes;o__Pirellulales;f__Pirellulaceae;g__;s__
FS_LaPlata-7m-a_megahit_metabat_bin-595	ENA	freshwater MAG --- LaPlata-7m-a_bin-595	GCA_903904045	Matching	186	0	0	FS_LaPlata-7m-a_megahit_metabat_bin-595	F	d__Bacteria;p__Planctomycetota;c__Planctomycetes;o__Pirellulales;f__Pirellulaceae;g__;s__
FS_LaPlata_megahit_metabat_bin-3097	ENA	freshwater MAG --- LaPlata_bin-3097	GCA_903925735	Matching	187	0	0	FS_LaPlata_megahit_metabat_bin-3097	F	d__Bacteria;p__Planctomycetota;c__Planctomycetes;o__Pirellulales;f__Pirellulaceae;g__;s__
FS_LaPlata-15m-b_megahit_metabat_bin-643	ENA	freshwater MAG --- LaPlata-15m-b_bin-643	GCA_903921945	Matching	187	0	0	FS_LaPlata-15m-b_megahit_metabat_bin-643	F	d__Bacteria;p__Planctomycetota;c__Planctomycetes;o__Pirellulales;f__Pirellulaceae;g__;s__
FS_LaPlata-1m-a_megahit_metabat_bin-539	ENA	freshwater MAG --- LaPlata-1m-a_bin-539	GCA_903899385	Matching	187	0	0	FS_LaPlata-1m-a_megahit_metabat_bin-539	F	d__Bacteria;p__Planctomycetota;c__Planctomycetes;o__Pirellulales;f__Pirellulaceae;g__;s__
FS_LaPlata-5m-b_megahit_metabat_bin-195	ENA	freshwater MAG --- LaPlata-5m-b_bin-195	GCA_903907715	Matching	187	0	0	FS_LaPlata-5m-b_megahit_metabat_bin-195	F	d__Bacteria;p__Planctomycetota;c__Planctomycetes;o__Pirellulales;f__Pirellulaceae;g__;s__
FS_LaPlata-b_megahit_metabat_bin-1717	ENA	freshwater MAG --- LaPlata-b_bin-1717	GCA_903917635	Matching	187	1	1	FS_LaPlata-b_megahit_metabat_bin-1717	F	d__Bacteria;p__Planctomycetota;c__Planctomycetes;o__Pirellulales;f__Pirellulaceae;g__;s__
FS_LaPlata-15m-b_megahit_metabat_bin-253	ENA	freshwater MAG --- LaPlata-15m-b_bin-253	GCA_903863885	Matching	188	0	0	FS_LaPlata-15m-b_megahit_metabat_bin-253	F	d__Bacteria;p__Planctomycetota;c__Planctomycetes;o__Pirellulales;f__Pirellulaceae;g__;s__
FS_LaPlata-a_megahit_metabat_bin-2390	ENA	freshwater MAG --- LaPlata-a_bin-2390	GCA_903922865	Matching	188	1	1	FS_LaPlata-a_megahit_metabat_bin-2390	F	d__Bacteria;p__Planctomycetota;c__Planctomycetes;o__Pirellulales;f__Pirellulaceae;g__;s__
BC_casp150-mb.46	NCBI	casp150-mb.46.fa	JAQBZB000000000	Matching	189	1	1	BC_casp150-mb.46	B	d__Bacteria;p__Planctomycetota;c__Planctomycetes;o__Pirellulales;f__Pirellulaceae;g__GCA-2726245;s__	caspian sea
MT_TOBG_NP-86	NCBI	NP86	GCA_002726245.1	Matching	190	1	1	MT_TOBG_NP-86	M	d__Bacteria;p__Planctomycetota;c__Planctomycetes;o__Pirellulales;f__Pirellulaceae;g__GCA-2726245;s__GCA-2726245 sp002726245
MT_TOBG_NP-69	NCBI	NP69	GCA_002726515.1	Matching	191	1	1	MT_TOBG_NP-69	M	d__Bacteria;p__Planctomycetota;c__Planctomycetes;o__Pirellulales;f__Pirellulaceae;g__GCA-2718815;s__GCA-2718815 sp002726515
BC_casp40-mb.246	NCBI	casp40-mb.246.fa	JAQCHP000000000	Matching	192	1	1	BC_casp40-mb.246	B	d__Bacteria;p__Planctomycetota;c__Planctomycetes;o__Pirellulales;f__Pirellulaceae;g__;s__	caspian sea
MD_TARA_MED_MAG_00126	figshare		https://doi.org/10.6084/m9.figshare.4902941	Matching	193	1	1	MD_TARA_MED_MAG_00126	M	d__Bacteria;p__Planctomycetota;c__Planctomycetes;o__Pirellulales;f__UBA7805;g__UBA7805;s__UBA7805 sp002168195
MT_TOBG_SP-105	NCBI	SP105	GCA_002711525.1	Matching	194	1	1	MT_TOBG_SP-105	M	d__Bacteria;p__Planctomycetota;c__Planctomycetes;o__Pirellulales;f__UBA7805;g__UBA7805;s__UBA7805 sp002480485
FS_LinL2_megahit_metabat_bin-0635	ENA	freshwater MAG --- LinL2_bin-0635	GCA_903853025	Matching	195	0	0	FS_LinL2_megahit_metabat_bin-0635	F	d__Bacteria;p__Planctomycetota;c__Planctomycetes;o__Isosphaerales;f__;g__;s__
FS_Umea_megahit_metabat_bin-04192	ENA	freshwater MAG --- Umea_bin-04192	GCA_903917725	Matching	195	0	0	FS_Umea_megahit_metabat_bin-04192	F	d__Bacteria;p__Planctomycetota;c__Planctomycetes;o__Isosphaerales;f__;g__;s__
FS_Umea1_megahit_metabat_bin-1884	ENA	freshwater MAG --- Umea1_bin-1884	GCA_903900675	Matching	195	1	1	FS_Umea1_megahit_metabat_bin-1884	F	d__Bacteria;p__Planctomycetota;c__Planctomycetes;o__Isosphaerales;f__;g__;s__
FS_Umea1p2_megahit_metabat_bin-1178	ENA	freshwater MAG --- Umea1p2_bin-1178	GCA_903863435	Matching	195	0	0	FS_Umea1p2_megahit_metabat_bin-1178	F	d__Bacteria;p__Planctomycetota;c__Planctomycetes;o__Isosphaerales;f__;g__;s__
FS_Umea1p3_megahit_metabat_bin-079	ENA	freshwater MAG --- Umea1p3_bin-079	GCA_903823815	Matching	195	0	0	FS_Umea1p3_megahit_metabat_bin-079	F	d__Bacteria;p__Planctomycetota;c__Planctomycetes;o__Isosphaerales;f__;g__;s__
FS_Umea_megahit_metabat_bin-02666	ENA	freshwater MAG --- Umea_bin-02666	GCA_903926465	Matching	196	1	0	FS_Umea_megahit_metabat_bin-02666	F	d__Bacteria;p__Planctomycetota;c__Planctomycetes;o__Isosphaerales;f__Isosphaeraceae;g__;s__
FS_Umea2_megahit_metabat_bin-0268	ENA	freshwater MAG --- Umea2_bin-0268	GCA_903868515	Matching	196	0	0	FS_Umea2_megahit_metabat_bin-0268	F	d__Bacteria;p__Planctomycetota;c__Planctomycetes;o__Isosphaerales;f__Isosphaeraceae;g__;s__
FS_Umea2p1_megahit_metabat_bin-1409	ENA	freshwater MAG --- Umea2p1_bin-1409	GCA_903820275	Matching	196	0	0	FS_Umea2p1_megahit_metabat_bin-1409	F	d__Bacteria;p__Planctomycetota;c__Planctomycetes;o__Isosphaerales;f__Isosphaeraceae;g__;s__
FS_Umea2p2_megahit_metabat_bin-0982	ENA	freshwater MAG --- Umea2p2_bin-0982	GCA_903872475	Matching	196	0	0	FS_Umea2p2_megahit_metabat_bin-0982	F	d__Bacteria;p__Planctomycetota;c__Planctomycetes;o__Isosphaerales;f__Isosphaeraceae;g__;s__
FS_ErkenSummer_megahit_metabat_bin-2955	ENA	freshwater MAG --- ErkenSummer_bin-2955	GCA_903912515	Matching	197	1	0	FS_ErkenSummer_megahit_metabat_bin-2955	F	d__Bacteria;p__Planctomycetota;c__Planctomycetes;o__Gemmatales;f__Gemmataceae;g__UBA6894;s__
FS_Loclat_megahit_metabat_bin-02257	ENA	freshwater MAG --- Loclat_bin-02257	GCA_903929995	Matching	197	0	0	FS_Loclat_megahit_metabat_bin-02257	F	d__Bacteria;p__Planctomycetota;c__Planctomycetes;o__Gemmatales;f__Gemmataceae;g__UBA6894;s__
FS_Loc080925-4-5m_megahit_metabat_bin-0611	ENA	freshwater MAG --- Loc080925-4-5m_bin-0611	GCA_903939225	Matching	198	0	0	FS_Loc080925-4-5m_megahit_metabat_bin-0611	F	d__Bacteria;p__Planctomycetota;c__Planctomycetes;o__Gemmatales;f__Gemmataceae;g__UBA969;s__
FS_Loc080925-4m_megahit_metabat_bin-0924	ENA	freshwater MAG --- Loc080925-4m_bin-0924	GCA_903959955	Matching	198	0	0	FS_Loc080925-4m_megahit_metabat_bin-0924	F	d__Bacteria;p__Planctomycetota;c__Planctomycetes;o__Gemmatales;f__Gemmataceae;g__UBA969;s__
FS_Loc080925-5m_megahit_metabat_bin-0220	ENA	freshwater MAG --- Loc080925-5m_bin-0220	GCA_903959485	Matching	198	0	0	FS_Loc080925-5m_megahit_metabat_bin-0220	F	d__Bacteria;p__Planctomycetota;c__Planctomycetes;o__Gemmatales;f__Gemmataceae;g__UBA969;s__
FS_Loc090116-1m_megahit_metabat_bin-1452	ENA	freshwater MAG --- Loc090116-1m_bin-1452	GCA_903938885	Matching	198	0	0	FS_Loc090116-1m_megahit_metabat_bin-1452	F	d__Bacteria;p__Planctomycetota;c__Planctomycetes;o__Gemmatales;f__Gemmataceae;g__UBA969;s__
FS_Loc090116-4m_megahit_metabat_bin-1179	ENA	freshwater MAG --- Loc090116-4m_bin-1179	GCA_903934205	Matching	198	0	0	FS_Loc090116-4m_megahit_metabat_bin-1179	F	d__Bacteria;p__Planctomycetota;c__Planctomycetes;o__Gemmatales;f__Gemmataceae;g__UBA969;s__
FS_Loc090116-7m_megahit_metabat_bin-1108	ENA	freshwater MAG --- Loc090116-7m_bin-1108	GCA_903959455	Matching	198	0	0	FS_Loc090116-7m_megahit_metabat_bin-1108	F	d__Bacteria;p__Planctomycetota;c__Planctomycetes;o__Gemmatales;f__Gemmataceae;g__UBA969;s__
FS_Loc090116-8m_megahit_metabat_bin-1509	ENA	freshwater MAG --- Loc090116-8m_bin-1509	GCA_903960945	Matching	198	1	1	FS_Loc090116-8m_megahit_metabat_bin-1509	F	d__Bacteria;p__Planctomycetota;c__Planctomycetes;o__Gemmatales;f__Gemmataceae;g__UBA969;s__
BB_P6071_521_bin78	ENA	P6071_521_bin78	ERZ1292075	Matching	199	1	1	BB_P6071_521_bin78	B	d__Bacteria;p__Planctomycetota;c__Planctomycetes;o__Gemmatales;f__Gemmataceae;g__UBA969;s__	baltic sea	BACL261	4.464	1.8	18.45
BB_P1994_125_bin131	ENA	P1994_125_bin131	ERZ1284752	Matching	200	0	0	BB_P1994_125_bin131	B	d__Bacteria;p__Planctomycetota;c__Planctomycetes;o__Gemmatales;f__Gemmataceae;g__UBA969;s__	baltic sea	BACL181	5.456	2.362	9.999
BB_P1994_108_bin183	ENA	P1994_108_bin183	ERZ1290776	Matching	200	1	1	BB_P1994_108_bin183	B	d__Bacteria;p__Planctomycetota;c__Planctomycetes;o__Gemmatales;f__Gemmataceae;g__UBA969;s__	baltic sea	BACL181	3.04	42.3	1.7
BB_P1994_107_bin198	ENA	P1994_107_bin198	ERZ1290769	Matching	200	0	0	BB_P1994_107_bin198	B	d__Bacteria;p__Planctomycetota;c__Planctomycetes;o__Gemmatales;f__Gemmataceae;g__UBA969;s__	baltic sea	BACL181	2.442	1.769	10.684
FS_AlinenLipids_megahit_metabat_bin-6114	ENA	freshwater MAG --- AlinenLipids_bin-6114	GCA_903929765	Matching	201	1	0	FS_AlinenLipids_megahit_metabat_bin-6114	F	d__Bacteria;p__Planctomycetota;c__FEN-1346;o__FEN-1346;f__;g__;s__
FS_AlinenSediments_megahit_metabat_bin-0346	ENA	freshwater MAG --- AlinenSediments_bin-0346	GCA_903905665	Matching	202	1	0	FS_AlinenSediments_megahit_metabat_bin-0346	F	d__Bacteria;p__Planctomycetota;c__Phycisphaerae;o__UBA1845;f__UBA1845;g__;s__
FS_AlinenSedimentsCore3_megahit_metabat_bin-0378	ENA	freshwater MAG --- AlinenSedimentsCore3_bin-0378	GCA_903914415	Matching	203	1	0	FS_AlinenSedimentsCore3_megahit_metabat_bin-0378	F	d__Bacteria;p__Planctomycetota;c__Phycisphaerae;o__UBA1845;f__Fen-1342;g__Fen-1342;s__
FS_AlinenSedimentsD0_megahit_metabat_bin-1261	ENA	freshwater MAG --- AlinenSedimentsD0_bin-1261	GCA_903835475	Matching	203	0	0	FS_AlinenSedimentsD0_megahit_metabat_bin-1261	F	d__Bacteria;p__Planctomycetota;c__Phycisphaerae;o__UBA1845;f__Fen-1342;g__Fen-1342;s__
FS_AlinenSedimentsD2_megahit_metabat_bin-0351	ENA	freshwater MAG --- AlinenSedimentsD2_bin-0351	GCA_903930525	Matching	203	0	0	FS_AlinenSedimentsD2_megahit_metabat_bin-0351	F	d__Bacteria;p__Planctomycetota;c__Phycisphaerae;o__UBA1845;f__Fen-1342;g__Fen-1342;s__
FS_AlinenLipids_megahit_metabat_bin-9348	ENA	freshwater MAG --- AlinenLipids_bin-9348	GCA_903892515	Matching	204	1	0	FS_AlinenLipids_megahit_metabat_bin-9348	F	d__Bacteria;p__Planctomycetota;c__Phycisphaerae;o__SM23-33;f__SM23-33;g__;s__
FS_AM-lipid-02-D9_megahit_metabat_bin-0544	ENA	freshwater MAG --- AM-lipid-02-D9_bin-0544	GCA_903914155	Matching	204	0	0	FS_AM-lipid-02-D9_megahit_metabat_bin-0544	F	d__Bacteria;p__Planctomycetota;c__Phycisphaerae;o__SM23-33;f__SM23-33;g__;s__
FS_Loc090907-8-6m_megahit_metabat_bin-183	ENA	freshwater MAG --- Loc090907-8-6m_bin-183	GCA_903933515	Matching	205	1	0	FS_Loc090907-8-6m_megahit_metabat_bin-183	F	d__Bacteria;p__Planctomycetota;c__Phycisphaerae;o__SG8-4;f__;g__;s__
FS_SA2600A-DNA-2_megahit_metabat_bin-380	NA	NA	NA	Matching	206	0	0	FS_SA2600A-DNA-2_megahit_metabat_bin-380	F	d__Bacteria;p__Planctomycetota;c__Phycisphaerae;o__SG8-4;f__SG8-4;g__UBA12454;s__
FS_SA2600A-DNA-3_megahit_metabat_bin-107	NA	NA	NA	Matching	206	1	1	FS_SA2600A-DNA-3_megahit_metabat_bin-107	F	d__Bacteria;p__Planctomycetota;c__Phycisphaerae;o__SG8-4;f__SG8-4;g__UBA12454;s__
FS_A14_megahit_metabat_bin-1425	ENA	freshwater MAG --- A14_bin-1425	GCA_903847315	Matching	207	1	0	FS_A14_megahit_metabat_bin-1425	F	d__Bacteria;p__Planctomycetota;c__Phycisphaerae;o__SG8-4;f__SG8-4;g__UBA12454;s__
FS_D14_megahit_metabat_bin-0572	ENA	freshwater MAG --- D14_bin-0572	GCA_903821845	Matching	207	0	0	FS_D14_megahit_metabat_bin-0572	F	d__Bacteria;p__Planctomycetota;c__Phycisphaerae;o__SG8-4;f__SG8-4;g__UBA12454;s__
FS_F14_megahit_metabat_bin-0604	ENA	freshwater MAG --- F14_bin-0604	GCA_903878135	Matching	207	0	0	FS_F14_megahit_metabat_bin-0604	F	d__Bacteria;p__Planctomycetota;c__Phycisphaerae;o__SG8-4;f__SG8-4;g__UBA12454;s__
FS_SA2600A_megahit_metabat_bin-1129	NA	NA	NA	Matching	208	1	1	FS_SA2600A_megahit_metabat_bin-1129	F	d__Bacteria;p__Planctomycetota;c__Phycisphaerae;o__SG8-4;f__SG8-4;g__SG8-4;s__
FS_AlinenSedimentsCore2_megahit_metabat_bin-1585	ENA	freshwater MAG --- AlinenSedimentsCore2_bin-1585	GCA_903927855	Matching	209	1	0	FS_AlinenSedimentsCore2_megahit_metabat_bin-1585	F	d__Bacteria;p__Planctomycetota;c__Phycisphaerae;o__SG8-4;f__SG8-4;g__;s__
FS_A14_megahit_metabat_bin-2120	ENA	freshwater MAG --- A14_bin-2120	GCA_903926805	Matching	210	0	0	FS_A14_megahit_metabat_bin-2120	F	d__Bacteria;p__Planctomycetota;c__Phycisphaerae;o__SG8-4;f__SG8-4;g__Fen-1362;s__
FS_A3_megahit_metabat_bin-117	ENA	freshwater MAG --- A3_bin-117	GCA_903857265	Matching	210	1	1	FS_A3_megahit_metabat_bin-117	F	d__Bacteria;p__Planctomycetota;c__Phycisphaerae;o__SG8-4;f__SG8-4;g__Fen-1362;s__
FS_A-3_megahit_metabat_bin-219	ENA	freshwater MAG --- A-3_bin-219	GCA_903937715	Matching	210	0	0	FS_A-3_megahit_metabat_bin-219	F	d__Bacteria;p__Planctomycetota;c__Phycisphaerae;o__SG8-4;f__SG8-4;g__Fen-1362;s__
FS_A-4_megahit_metabat_bin-081	ENA	freshwater MAG --- A-4_bin-081	GCA_903945645	Matching	210	0	0	FS_A-4_megahit_metabat_bin-081	F	d__Bacteria;p__Planctomycetota;c__Phycisphaerae;o__SG8-4;f__SG8-4;g__Fen-1362;s__
FS_A4_megahit_metabat_bin-403	ENA	freshwater MAG --- A4_bin-403	GCA_903836555	Matching	210	0	0	FS_A4_megahit_metabat_bin-403	F	d__Bacteria;p__Planctomycetota;c__Phycisphaerae;o__SG8-4;f__SG8-4;g__Fen-1362;s__
FS_D14_megahit_metabat_bin-0344	ENA	freshwater MAG --- D14_bin-0344	GCA_903899895	Matching	210	0	0	FS_D14_megahit_metabat_bin-0344	F	d__Bacteria;p__Planctomycetota;c__Phycisphaerae;o__SG8-4;f__SG8-4;g__Fen-1362;s__
FS_Umea1_megahit_metabat_bin-3541	ENA	freshwater MAG --- Umea1_bin-3541	GCA_903922425	Matching	211	1	0	FS_Umea1_megahit_metabat_bin-3541	F	d__Bacteria;p__Planctomycetota;c__Phycisphaerae;o__Phycisphaerales;f__Phycisphaeraceae;g__;s__
MT_TOBG_NAT-22	NCBI	NAT22	GCA_002704825.1	Matching	212	1	1	MT_TOBG_NAT-22	M	d__Bacteria;p__Planctomycetota;c__Phycisphaerae;o__Phycisphaerales;f__Phycisphaeraceae;g__UBA7800;s__UBA7800 sp002704825
MD_TARA_PSW_MAG_00018	figshare		https://doi.org/10.6084/m9.figshare.4902941	Matching	213	1	1	MD_TARA_PSW_MAG_00018	M	d__Bacteria;p__Planctomycetota;c__Phycisphaerae;o__Phycisphaerales;f__Phycisphaeraceae;g__UBA7800;s__UBA7800 sp002480565
MT_TOBG_SP-10	NA	NA	NA	Matching	213	0	0	MT_TOBG_SP-10	M	d__Bacteria;p__Planctomycetota;c__Phycisphaerae;o__Phycisphaerales;f__Phycisphaeraceae;g__UBA7800;s__UBA7800 sp002480565
MT_TOBG_SP-4387	NCBI	SP4387	GCA_002716625.1	Matching	214	1	1	MT_TOBG_SP-4387	M	d__Bacteria;p__Planctomycetota;c__Phycisphaerae;o__Phycisphaerales;f__Phycisphaeraceae;g__UBA6626;s__UBA6626 sp002716625
MT_TOBG_ARS-65	NCBI	ARS65	GCA_002686995.1	Matching	215	1	1	MT_TOBG_ARS-65	M	d__Bacteria;p__Planctomycetota;c__Phycisphaerae;o__Phycisphaerales;f__Phycisphaeraceae;g__GCA-2686995;s__GCA-2686995 sp002686995
FS_LaPlata_megahit_metabat_bin-2707	ENA	freshwater MAG --- LaPlata_bin-2707	GCA_903929885	Matching	216	1	1	FS_LaPlata_megahit_metabat_bin-2707	F	d__Bacteria;p__Planctomycetota;c__Phycisphaerae;o__Phycisphaerales;f__SM1A02;g__UBA2402;s__
FS_LaPlata-a_megahit_metabat_bin-1813	ENA	freshwater MAG --- LaPlata-a_bin-1813	GCA_903927325	Matching	216	0	0	FS_LaPlata-a_megahit_metabat_bin-1813	F	d__Bacteria;p__Planctomycetota;c__Phycisphaerae;o__Phycisphaerales;f__SM1A02;g__UBA2402;s__
FS_Erken-D3_megahit_metabat_bin-0586	ENA	freshwater MAG --- Erken-D3_bin-0586	GCA_903833905	Matching	217	0	0	FS_Erken-D3_megahit_metabat_bin-0586	F	d__Bacteria;p__Planctomycetota;c__Phycisphaerae;o__Phycisphaerales;f__SM1A02;g__;s__
FS_ErkenSummer_megahit_metabat_bin-5518	ENA	freshwater MAG --- ErkenSummer_bin-5518	GCA_903834785	Matching	217	1	1	FS_ErkenSummer_megahit_metabat_bin-5518	F	d__Bacteria;p__Planctomycetota;c__Phycisphaerae;o__Phycisphaerales;f__SM1A02;g__;s__
MD_TARA_PSW_MAG_00023	figshare		https://doi.org/10.6084/m9.figshare.4902941	Matching	218	0	0	MD_TARA_PSW_MAG_00023	M	d__Bacteria;p__Planctomycetota;c__Phycisphaerae;o__Phycisphaerales;f__SM1A02;g__GCA-2732755;s__
MT_TOBG_SP-128	NA	NA	NA	Matching	218	1	1	MT_TOBG_SP-128	M	d__Bacteria;p__Planctomycetota;c__Phycisphaerae;o__Phycisphaerales;f__SM1A02;g__GCA-2732755;s__
MT_TOBG_EAC-43	NCBI	EAC43	GCA_002696165.1	Matching	219	1	1	MT_TOBG_EAC-43	M	d__Bacteria;p__Planctomycetota;c__Phycisphaerae;o__Phycisphaerales;f__SM1A02;g__UBA1924;s__UBA1924 sp002364005
MT_TOBG_SAT-56	NCBI	SAT56	GCA_002706885.1	Matching	220	1	1	MT_TOBG_SAT-56	M	d__Bacteria;p__Planctomycetota;c__Phycisphaerae;o__Phycisphaerales;f__SM1A02;g__GCA-2706885;s__GCA-2706885 sp002706885
MD_TARA_PSE_MAG_00023	figshare		https://doi.org/10.6084/m9.figshare.4902941	Matching	221	1	1	MD_TARA_PSE_MAG_00023	M	d__Bacteria;p__Planctomycetota;c__Phycisphaerae;o__Phycisphaerales;f__SM1A02;g__UBA1926;s__UBA1926 sp002480345
BB_P6071_503_bin294	ENA	P6071_503_bin294	ERZ1291765	Matching	222	0	0	BB_P6071_503_bin294	B	d__Bacteria;p__Planctomycetota;c__Phycisphaerae;o__Phycisphaerales;f__SM1A02;g__;s__	baltic sea	BACL32	8.327	2.8	18.35
BB_P6071_504_bin192	ENA	P6071_504_bin192	ERZ1291778	Matching	222	0	0	BB_P6071_504_bin192	B	d__Bacteria;p__Planctomycetota;c__Phycisphaerae;o__Phycisphaerales;f__SM1A02;g__;s__	baltic sea	BACL32	8.061	3	20.07
BB_P6071_532_bin249	ENA	P6071_532_bin249	ERZ1292215	Matching	222	0	0	BB_P6071_532_bin249	B	d__Bacteria;p__Planctomycetota;c__Phycisphaerae;o__Phycisphaerales;f__SM1A02;g__;s__	baltic sea	BACL32	7.925	2	17.73
BB_P6071_531_bin222	ENA	P6071_531_bin222	ERZ1292193	Matching	222	0	0	BB_P6071_531_bin222	B	d__Bacteria;p__Planctomycetota;c__Phycisphaerae;o__Phycisphaerales;f__SM1A02;g__;s__	baltic sea	BACL32	7.659	3	17.81
BB_P4201_124_bin79	ENA	P4201_124_bin79	ERZ1291705	Matching	222	0	0	BB_P4201_124_bin79	B	d__Bacteria;p__Planctomycetota;c__Phycisphaerae;o__Phycisphaerales;f__SM1A02;g__;s__	baltic sea	BACL32	7.4	2	6.2
BB_P6071_533_bin167	ENA	P6071_533_bin167	ERZ1292702	Matching	222	0	0	BB_P6071_533_bin167	B	d__Bacteria;p__Planctomycetota;c__Phycisphaerae;o__Phycisphaerales;f__SM1A02;g__;s__	baltic sea	BACL32	7.216	2	18.63
BB_P4201_112_bin13	ENA	P4201_112_bin13	ERZ1291527	Matching	222	0	0	BB_P4201_112_bin13	B	d__Bacteria;p__Planctomycetota;c__Phycisphaerae;o__Phycisphaerales;f__SM1A02;g__;s__	baltic sea	BACL32	7.2	2	8.5
BB_P6071_512_bin48	ENA	P6071_512_bin48	ERZ1291923	Matching	222	0	0	BB_P6071_512_bin48	B	d__Bacteria;p__Planctomycetota;c__Phycisphaerae;o__Phycisphaerales;f__SM1A02;g__;s__	baltic sea	BACL32	7.171	2.1	18.49
BB_P6071_510_bin125	ENA	P6071_510_bin125	ERZ1291878	Matching	222	0	0	BB_P6071_510_bin125	B	d__Bacteria;p__Planctomycetota;c__Phycisphaerae;o__Phycisphaerales;f__SM1A02;g__;s__	baltic sea	BACL32	7.165	1.9	20.65
BB_P6071_511_bin49	ENA	P6071_511_bin49	ERZ1291909	Matching	222	0	0	BB_P6071_511_bin49	B	d__Bacteria;p__Planctomycetota;c__Phycisphaerae;o__Phycisphaerales;f__SM1A02;g__;s__	baltic sea	BACL32	7.133	1.9	18.67
BB_P6071_514_bin109	ENA	P6071_514_bin109	ERZ1292514	Matching	222	0	0	BB_P6071_514_bin109	B	d__Bacteria;p__Planctomycetota;c__Phycisphaerae;o__Phycisphaerales;f__SM1A02;g__;s__	baltic sea	BACL32	6.973	1.9	18.61
BB_P4201_110_bin101	ENA	P4201_110_bin101	ERZ1291487	Matching	222	0	0	BB_P4201_110_bin101	B	d__Bacteria;p__Planctomycetota;c__Phycisphaerae;o__Phycisphaerales;f__SM1A02;g__;s__	baltic sea	BACL32	6.7	2	17.6
BB_P4201_108_bin22	ENA	P4201_108_bin22	ERZ1291458	Matching	222	0	0	BB_P4201_108_bin22	B	d__Bacteria;p__Planctomycetota;c__Phycisphaerae;o__Phycisphaerales;f__SM1A02;g__;s__	baltic sea	BACL32	6.6	2	18.1
BB_P4201_111_bin161	ENA	P4201_111_bin161	ERZ1291509	Matching	222	0	0	BB_P4201_111_bin161	B	d__Bacteria;p__Planctomycetota;c__Phycisphaerae;o__Phycisphaerales;f__SM1A02;g__;s__	baltic sea	BACL32	6.6	2	13.5
BB_P4201_123_bin13	ENA	P4201_123_bin13	ERZ1291662	Matching	222	0	0	BB_P4201_123_bin13	B	d__Bacteria;p__Planctomycetota;c__Phycisphaerae;o__Phycisphaerales;f__SM1A02;g__;s__	baltic sea	BACL32	6.4	2	9.7
BB_P6071_528_bin16	ENA	P6071_528_bin16	ERZ1292158	Matching	222	0	0	BB_P6071_528_bin16	B	d__Bacteria;p__Planctomycetota;c__Phycisphaerae;o__Phycisphaerales;f__SM1A02;g__;s__	baltic sea	BACL32	6.288	2	17.5
BB_P6071_527_bin100	ENA	P6071_527_bin100	ERZ1292148	Matching	222	0	0	BB_P6071_527_bin100	B	d__Bacteria;p__Planctomycetota;c__Phycisphaerae;o__Phycisphaerales;f__SM1A02;g__;s__	baltic sea	BACL32	5.924	2.2	18.54
BB_P6071_518_bin131	ENA	P6071_518_bin131	ERZ1292534	Matching	222	0	0	BB_P6071_518_bin131	B	d__Bacteria;p__Planctomycetota;c__Phycisphaerae;o__Phycisphaerales;f__SM1A02;g__;s__	baltic sea	BACL32	5.863	1.8	18.49
BB_P6071_517_bin145	ENA	P6071_517_bin145	ERZ1292529	Matching	222	0	0	BB_P6071_517_bin145	B	d__Bacteria;p__Planctomycetota;c__Phycisphaerae;o__Phycisphaerales;f__SM1A02;g__;s__	baltic sea	BACL32	5.722	1.9	19.14
BB_P6071_515_bin220	ENA	P6071_515_bin220	ERZ1291966	Matching	222	0	0	BB_P6071_515_bin220	B	d__Bacteria;p__Planctomycetota;c__Phycisphaerae;o__Phycisphaerales;f__SM1A02;g__;s__	baltic sea	BACL32	5.612	1.7	18.83
BB_P6071_516_bin16	ENA	P6071_516_bin16	ERZ1292522	Matching	222	0	0	BB_P6071_516_bin16	B	d__Bacteria;p__Planctomycetota;c__Phycisphaerae;o__Phycisphaerales;f__SM1A02;g__;s__	baltic sea	BACL32	5.548	2.2	17.03
BB_P6071_522_bin72	ENA	P6071_522_bin72	ERZ1292081	Matching	222	0	0	BB_P6071_522_bin72	B	d__Bacteria;p__Planctomycetota;c__Phycisphaerae;o__Phycisphaerales;f__SM1A02;g__;s__	baltic sea	BACL32	5.451	2	18.52
BB_P6071_526_bin2	ENA	P6071_526_bin2	ERZ1292137	Matching	222	0	0	BB_P6071_526_bin2	B	d__Bacteria;p__Planctomycetota;c__Phycisphaerae;o__Phycisphaerales;f__SM1A02;g__;s__	baltic sea	BACL32	5.246	2	17.58
BB_P6071_523_bin43	ENA	P6071_523_bin43	ERZ1292090	Matching	222	1	1	BB_P6071_523_bin43	B	d__Bacteria;p__Planctomycetota;c__Phycisphaerae;o__Phycisphaerales;f__SM1A02;g__;s__	baltic sea	BACL32	5.23	2.3	17.41
BB_P6071_524_bin47	ENA	P6071_524_bin47	ERZ1292103	Matching	222	0	0	BB_P6071_524_bin47	B	d__Bacteria;p__Planctomycetota;c__Phycisphaerae;o__Phycisphaerales;f__SM1A02;g__;s__	baltic sea	BACL32	5.137	2.3	16.92
BB_P6071_525_bin112	ENA	P6071_525_bin112	ERZ1292112	Matching	222	0	0	BB_P6071_525_bin112	B	d__Bacteria;p__Planctomycetota;c__Phycisphaerae;o__Phycisphaerales;f__SM1A02;g__;s__	baltic sea	BACL32	5.106	1.8	17.08
BB_P6071_521_bin164	ENA	P6071_521_bin164	ERZ1292541	Matching	222	0	0	BB_P6071_521_bin164	B	d__Bacteria;p__Planctomycetota;c__Phycisphaerae;o__Phycisphaerales;f__SM1A02;g__;s__	baltic sea	BACL32	4.464	1.8	18.45
BB_P6071_519_bin30	ENA	P6071_519_bin30	ERZ1292538	Matching	222	0	0	BB_P6071_519_bin30	B	d__Bacteria;p__Planctomycetota;c__Phycisphaerae;o__Phycisphaerales;f__SM1A02;g__;s__	baltic sea	BACL32	4.431	2.3	18.57
BB_P6071_520_bin212	ENA	P6071_520_bin212	ERZ1292051	Matching	222	0	0	BB_P6071_520_bin212	B	d__Bacteria;p__Planctomycetota;c__Phycisphaerae;o__Phycisphaerales;f__SM1A02;g__;s__	baltic sea	BACL32	4.248	2	18.73
FS_ErkenSummer_megahit_metabat_bin-0854	ENA	freshwater MAG --- ErkenSummer_bin-0854	GCA_903894775	Matching	223	1	0	FS_ErkenSummer_megahit_metabat_bin-0854	F	d__Bacteria;p__Planctomycetota;c__Phycisphaerae;o__Phycisphaerales;f__SM1A02;g__;s__
BB_P6071_513_bin254	ENA	P6071_513_bin254	ERZ1291942	Matching	224	0	0	BB_P6071_513_bin254	B	d__Bacteria;p__Planctomycetota;c__Phycisphaerae;o__Phycisphaerales;f__SM1A02;g__;s__	baltic sea	BACL100	6.858	2.1	16.57
BB_P6071_517_bin199	ENA	P6071_517_bin199	ERZ1292005	Matching	224	0	0	BB_P6071_517_bin199	B	d__Bacteria;p__Planctomycetota;c__Phycisphaerae;o__Phycisphaerales;f__SM1A02;g__;s__	baltic sea	BACL100	5.722	1.9	19.14
BB_P6071_515_bin41	ENA	P6071_515_bin41	ERZ1292520	Matching	224	0	0	BB_P6071_515_bin41	B	d__Bacteria;p__Planctomycetota;c__Phycisphaerae;o__Phycisphaerales;f__SM1A02;g__;s__	baltic sea	BACL100	5.612	1.7	18.83
BB_P6071_516_bin178	ENA	P6071_516_bin178	ERZ1291980	Matching	224	0	0	BB_P6071_516_bin178	B	d__Bacteria;p__Planctomycetota;c__Phycisphaerae;o__Phycisphaerales;f__SM1A02;g__;s__	baltic sea	BACL100	5.548	2.2	17.03
BB_P6071_521_bin182	ENA	P6071_521_bin182	ERZ1292062	Matching	224	1	1	BB_P6071_521_bin182	B	d__Bacteria;p__Planctomycetota;c__Phycisphaerae;o__Phycisphaerales;f__SM1A02;g__;s__	baltic sea	BACL100	4.464	1.8	18.45
BB_P6071_519_bin96	ENA	P6071_519_bin96	ERZ1292039	Matching	224	0	0	BB_P6071_519_bin96	B	d__Bacteria;p__Planctomycetota;c__Phycisphaerae;o__Phycisphaerales;f__SM1A02;g__;s__	baltic sea	BACL100	4.431	2.3	18.57
BB_P6071_520_bin72	ENA	P6071_520_bin72	ERZ1292055	Matching	224	0	0	BB_P6071_520_bin72	B	d__Bacteria;p__Planctomycetota;c__Phycisphaerae;o__Phycisphaerales;f__SM1A02;g__;s__	baltic sea	BACL100	4.248	2	18.73
FS_Erken-D2_megahit_metabat_bin-1190	ENA	freshwater MAG --- Erken-D2_bin-1190	GCA_903856525	Matching	225	1	0	FS_Erken-D2_megahit_metabat_bin-1190	F	d__Bacteria;p__Planctomycetota;c__Phycisphaerae;o__Phycisphaerales;f__SM1A02;g__;s__
FS_Erken-D3_megahit_metabat_bin-0174	ENA	freshwater MAG --- Erken-D3_bin-0174	GCA_903909165	Matching	225	0	0	FS_Erken-D3_megahit_metabat_bin-0174	F	d__Bacteria;p__Planctomycetota;c__Phycisphaerae;o__Phycisphaerales;f__SM1A02;g__;s__
FS_Erken-D4_megahit_metabat_bin-0842	ENA	freshwater MAG --- Erken-D4_bin-0842	GCA_903827275	Matching	225	0	0	FS_Erken-D4_megahit_metabat_bin-0842	F	d__Bacteria;p__Planctomycetota;c__Phycisphaerae;o__Phycisphaerales;f__SM1A02;g__;s__
FS_Loclat_megahit_metabat_bin-00896	ENA	freshwater MAG --- Loclat_bin-00896	GCA_903929745	Matching	225	0	0	FS_Loclat_megahit_metabat_bin-00896	F	d__Bacteria;p__Planctomycetota;c__Phycisphaerae;o__Phycisphaerales;f__SM1A02;g__;s__
FS_Ja_megahit_metabat_bin-3751	ENA	freshwater MAG --- Ja_bin-3751	GCA_903930825	Matching	226	0	0	FS_Ja_megahit_metabat_bin-3751	F	d__Bacteria;p__Planctomycetota;c__Phycisphaerae;o__Phycisphaerales;f__SM1A02;g__;s__
FS_Ja1_megahit_metabat_bin-1028	ENA	freshwater MAG --- Ja1_bin-1028	GCA_903891095	Matching	226	1	1	FS_Ja1_megahit_metabat_bin-1028	F	d__Bacteria;p__Planctomycetota;c__Phycisphaerae;o__Phycisphaerales;f__SM1A02;g__;s__
FS_Ja1-D2_megahit_metabat_bin-0325	ENA	freshwater MAG --- Ja1-D2_bin-0325	GCA_903919815	Matching	226	0	0	FS_Ja1-D2_megahit_metabat_bin-0325	F	d__Bacteria;p__Planctomycetota;c__Phycisphaerae;o__Phycisphaerales;f__SM1A02;g__;s__
FS_LJ_megahit_metabat_bin-2917	ENA	freshwater MAG --- LJ_bin-2917	GCA_903832245	Matching	226	0	0	FS_LJ_megahit_metabat_bin-2917	F	d__Bacteria;p__Planctomycetota;c__Phycisphaerae;o__Phycisphaerales;f__SM1A02;g__;s__
FS_LJ-3-15m_megahit_metabat_bin-0468	ENA	freshwater MAG --- LJ-3-15m_bin-0468	GCA_903880725	Matching	226	0	0	FS_LJ-3-15m_megahit_metabat_bin-0468	F	d__Bacteria;p__Planctomycetota;c__Phycisphaerae;o__Phycisphaerales;f__SM1A02;g__;s__
FS_LinL1_megahit_metabat_bin-0274	ENA	freshwater MAG --- LinL1_bin-0274	GCA_903864175	Matching	227	0	0	FS_LinL1_megahit_metabat_bin-0274	F	d__Bacteria;p__Planctomycetota;c__Phycisphaerae;o__Phycisphaerales;f__SM1A02;g__;s__
FS_Loc090402-8m_megahit_metabat_bin-0819	ENA	freshwater MAG --- Loc090402-8m_bin-0819	GCA_903961025	Matching	227	0	0	FS_Loc090402-8m_megahit_metabat_bin-0819	F	d__Bacteria;p__Planctomycetota;c__Phycisphaerae;o__Phycisphaerales;f__SM1A02;g__;s__
FS_Loclat_megahit_metabat_bin-02694	ENA	freshwater MAG --- Loclat_bin-02694	GCA_903881135	Matching	227	0	0	FS_Loclat_megahit_metabat_bin-02694	F	d__Bacteria;p__Planctomycetota;c__Phycisphaerae;o__Phycisphaerales;f__SM1A02;g__;s__
FS_UppL3_megahit_metabat_bin-595	ENA	freshwater MAG --- UppL3_bin-595	GCA_903865375	Matching	227	0	0	FS_UppL3_megahit_metabat_bin-595	F	d__Bacteria;p__Planctomycetota;c__Phycisphaerae;o__Phycisphaerales;f__SM1A02;g__;s__
FS_UppL5_megahit_metabat_bin-1711	ENA	freshwater MAG --- UppL5_bin-1711	GCA_903911685	Matching	227	0	0	FS_UppL5_megahit_metabat_bin-1711	F	d__Bacteria;p__Planctomycetota;c__Phycisphaerae;o__Phycisphaerales;f__SM1A02;g__;s__
FS_UppL7s_megahit_metabat_bin-0427	ENA	freshwater MAG --- UppL7s_bin-0427	GCA_903865135	Matching	227	1	0	FS_UppL7s_megahit_metabat_bin-0427	F	d__Bacteria;p__Planctomycetota;c__Phycisphaerae;o__Phycisphaerales;f__SM1A02;g__;s__
FS_ErkenSummer_megahit_metabat_bin-2794	ENA	freshwater MAG --- ErkenSummer_bin-2794	GCA_903911205	Matching	228	1	1	FS_ErkenSummer_megahit_metabat_bin-2794	F	d__Bacteria;p__Planctomycetota;c__Phycisphaerae;o__Phycisphaerales;f__SM1A02;g__;s__
FS_Loclat_megahit_metabat_bin-09613	ENA	freshwater MAG --- Loclat_bin-09613	GCA_903881165	Matching	229	1	1	FS_Loclat_megahit_metabat_bin-09613	F	d__Bacteria;p__Planctomycetota;c__Phycisphaerae;o__Phycisphaerales;f__SM1A02;g__;s__
FS_Loclat_megahit_metabat_bin-03169	ENA	freshwater MAG --- Loclat_bin-03169	GCA_903929915	Matching	230	1	0	FS_Loclat_megahit_metabat_bin-03169	F	d__Bacteria;p__Planctomycetota;c__Phycisphaerae;o__Phycisphaerales;f__SM1A02;g__;s__
FS_UppL5_megahit_metabat_bin-1023	ENA	freshwater MAG --- UppL5_bin-1023	GCA_903824315	Matching	231	1	1	FS_UppL5_megahit_metabat_bin-1023	F	d__Bacteria;p__Planctomycetota;c__Phycisphaerae;o__Phycisphaerales;f__SM1A02;g__;s__
FS_Loclat_megahit_metabat_bin-07423	ENA	freshwater MAG --- Loclat_bin-07423	GCA_903918555	Matching	232	1	0	FS_Loclat_megahit_metabat_bin-07423	F	d__Bacteria;p__Planctomycetota;c__Phycisphaerae;o__Phycisphaerales;f__SM1A02;g__;s__
BC_casp150-mb.166	NCBI	casp150-mb.166.fa	JAQBUZ000000000	Matching	233	1	1	BC_casp150-mb.166	B	d__Bacteria;p__Planctomycetota;c__Phycisphaerae;o__Phycisphaerales;f__SM1A02;g__;s__	caspian sea
BC_casp40-mb.80	NCBI	casp40-mb.80.fa	JAQCKR000000000	Matching	233	0	0	BC_casp40-mb.80	B	d__Bacteria;p__Planctomycetota;c__Phycisphaerae;o__Phycisphaerales;f__SM1A02;g__;s__	caspian sea
FS_Loc090402-4m_megahit_metabat_bin-0609	ENA	freshwater MAG --- Loc090402-4m_bin-0609	GCA_903954075	Matching	234	0	0	FS_Loc090402-4m_megahit_metabat_bin-0609	F	d__Bacteria;p__Planctomycetota;c__Phycisphaerae;o__Phycisphaerales;f__SM1A02;g__;s__
FS_Loc090402-7m_megahit_metabat_bin-0641	ENA	freshwater MAG --- Loc090402-7m_bin-0641	GCA_903945455	Matching	234	0	0	FS_Loc090402-7m_megahit_metabat_bin-0641	F	d__Bacteria;p__Planctomycetota;c__Phycisphaerae;o__Phycisphaerales;f__SM1A02;g__;s__
FS_Loc090402-8-9m_megahit_metabat_bin-0393	ENA	freshwater MAG --- Loc090402-8-9m_bin-0393	GCA_903932855	Matching	234	0	0	FS_Loc090402-8-9m_megahit_metabat_bin-0393	F	d__Bacteria;p__Planctomycetota;c__Phycisphaerae;o__Phycisphaerales;f__SM1A02;g__;s__
FS_Loc090402-8m_megahit_metabat_bin-0938	ENA	freshwater MAG --- Loc090402-8m_bin-0938	GCA_903961015	Matching	234	0	0	FS_Loc090402-8m_megahit_metabat_bin-0938	F	d__Bacteria;p__Planctomycetota;c__Phycisphaerae;o__Phycisphaerales;f__SM1A02;g__;s__
FS_Loc090519-8-7m_megahit_metabat_bin-0237	ENA	freshwater MAG --- Loc090519-8-7m_bin-0237	GCA_903940645	Matching	234	0	0	FS_Loc090519-8-7m_megahit_metabat_bin-0237	F	d__Bacteria;p__Planctomycetota;c__Phycisphaerae;o__Phycisphaerales;f__SM1A02;g__;s__
FS_Loc090721-7m_megahit_metabat_bin-470	ENA	freshwater MAG --- Loc090721-7m_bin-470	GCA_903958595	Matching	234	0	0	FS_Loc090721-7m_megahit_metabat_bin-470	F	d__Bacteria;p__Planctomycetota;c__Phycisphaerae;o__Phycisphaerales;f__SM1A02;g__;s__
FS_Loc090721-8-6m_megahit_metabat_bin-0891	ENA	freshwater MAG --- Loc090721-8-6m_bin-0891	GCA_903954315	Matching	234	0	0	FS_Loc090721-8-6m_megahit_metabat_bin-0891	F	d__Bacteria;p__Planctomycetota;c__Phycisphaerae;o__Phycisphaerales;f__SM1A02;g__;s__
FS_Loc090721-8m_megahit_metabat_bin-929	ENA	freshwater MAG --- Loc090721-8m_bin-929	GCA_903949295	Matching	234	0	0	FS_Loc090721-8m_megahit_metabat_bin-929	F	d__Bacteria;p__Planctomycetota;c__Phycisphaerae;o__Phycisphaerales;f__SM1A02;g__;s__
FS_Loc090907-6m_megahit_metabat_bin-008	ENA	freshwater MAG --- Loc090907-6m_bin-008	GCA_903941005	Matching	234	0	0	FS_Loc090907-6m_megahit_metabat_bin-008	F	d__Bacteria;p__Planctomycetota;c__Phycisphaerae;o__Phycisphaerales;f__SM1A02;g__;s__
FS_Loc090907-8-6m_megahit_metabat_bin-564	ENA	freshwater MAG --- Loc090907-8-6m_bin-564	GCA_903954125	Matching	234	0	0	FS_Loc090907-8-6m_megahit_metabat_bin-564	F	d__Bacteria;p__Planctomycetota;c__Phycisphaerae;o__Phycisphaerales;f__SM1A02;g__;s__
FS_Loc090907-8m_megahit_metabat_bin-855	ENA	freshwater MAG --- Loc090907-8m_bin-855	GCA_903952515	Matching	234	1	0	FS_Loc090907-8m_megahit_metabat_bin-855	F	d__Bacteria;p__Planctomycetota;c__Phycisphaerae;o__Phycisphaerales;f__SM1A02;g__;s__
FS_Loclat_megahit_metabat_bin-11250	ENA	freshwater MAG --- Loclat_bin-11250	GCA_903907825	Matching	234	0	0	FS_Loclat_megahit_metabat_bin-11250	F	d__Bacteria;p__Planctomycetota;c__Phycisphaerae;o__Phycisphaerales;f__SM1A02;g__;s__
FS_UppL5_megahit_metabat_bin-0786	ENA	freshwater MAG --- UppL5_bin-0786	GCA_903910375	Matching	234	0	0	FS_UppL5_megahit_metabat_bin-0786	F	d__Bacteria;p__Planctomycetota;c__Phycisphaerae;o__Phycisphaerales;f__SM1A02;g__;s__
FS_UppL7s_megahit_metabat_bin-1432	ENA	freshwater MAG --- UppL7s_bin-1432	GCA_903878635	Matching	234	0	0	FS_UppL7s_megahit_metabat_bin-1432	F	d__Bacteria;p__Planctomycetota;c__Phycisphaerae;o__Phycisphaerales;f__SM1A02;g__;s__
BB_P4201_116_bin195	ENA	P4201_116_bin195	ERZ1291572	Matching	235	0	0	BB_P4201_116_bin195	B	d__Bacteria;p__Planctomycetota;c__Phycisphaerae;o__Phycisphaerales;f__SM1A02;g__;s__	baltic sea	BACL232	7.2	2	4
BB_P1994_107_bin176	ENA	P1994_107_bin176	ERZ1284810	Matching	235	1	1	BB_P1994_107_bin176	B	d__Bacteria;p__Planctomycetota;c__Phycisphaerae;o__Phycisphaerales;f__SM1A02;g__;s__	baltic sea	BACL232	2.442	1.769	10.684
FS_LinL1_megahit_metabat_bin-0588	ENA	freshwater MAG --- LinL1_bin-0588	GCA_903889555	Matching	236	1	0	FS_LinL1_megahit_metabat_bin-0588	F	d__Bacteria;p__Planctomycetota;c__Phycisphaerae;o__Phycisphaerales;f__SM1A02;g__;s__
FS_LinL2_megahit_metabat_bin-0244	ENA	freshwater MAG --- LinL2_bin-0244	GCA_903879145	Matching	236	0	0	FS_LinL2_megahit_metabat_bin-0244	F	d__Bacteria;p__Planctomycetota;c__Phycisphaerae;o__Phycisphaerales;f__SM1A02;g__;s__
FS_LJ_megahit_metabat_bin-0783	ENA	freshwater MAG --- LJ_bin-0783	GCA_903919715	Matching	237	1	0	FS_LJ_megahit_metabat_bin-0783	F	d__Bacteria;p__Planctomycetota;c__Phycisphaerae;o__Phycisphaerales;f__SM1A02;g__;s__
FS_LJ-13-9m_megahit_metabat_bin-738	ENA	freshwater MAG --- LJ-13-9m_bin-738	GCA_903836795	Matching	237	0	0	FS_LJ-13-9m_megahit_metabat_bin-738	F	d__Bacteria;p__Planctomycetota;c__Phycisphaerae;o__Phycisphaerales;f__SM1A02;g__;s__
FS_LJ-5-9m_megahit_metabat_bin-0079	ENA	freshwater MAG --- LJ-5-9m_bin-0079	GCA_903823705	Matching	237	0	0	FS_LJ-5-9m_megahit_metabat_bin-0079	F	d__Bacteria;p__Planctomycetota;c__Phycisphaerae;o__Phycisphaerales;f__SM1A02;g__;s__
FS_LJ-7-9m_megahit_metabat_bin-1266	ENA	freshwater MAG --- LJ-7-9m_bin-1266	GCA_903921765	Matching	237	0	0	FS_LJ-7-9m_megahit_metabat_bin-1266	F	d__Bacteria;p__Planctomycetota;c__Phycisphaerae;o__Phycisphaerales;f__SM1A02;g__;s__
FS_UppL6_megahit_metabat_bin-1833	ENA	freshwater MAG --- UppL6_bin-1833	GCA_903841775	Matching	237	0	0	FS_UppL6_megahit_metabat_bin-1833	F	d__Bacteria;p__Planctomycetota;c__Phycisphaerae;o__Phycisphaerales;f__SM1A02;g__;s__
FS_Loclat_megahit_metabat_bin-16982	ENA	freshwater MAG --- Loclat_bin-16982	GCA_903927725	Matching	238	1	1	FS_Loclat_megahit_metabat_bin-16982	F	d__Bacteria;p__Planctomycetota;c__Phycisphaerae;o__Phycisphaerales;f__SM1A02;g__;s__
BC_casp150-mb.65	NCBI	casp150-mb.65.fa	JAQBZO000000000	Matching	239	1	1	BC_casp150-mb.65	B	d__Bacteria;p__Planctomycetota;c__Phycisphaerae;o__Phycisphaerales;f__SM1A02;g__;s__	caspian sea
BC_casp150-mb.294	NCBI	casp150-mb.294.fa	JAQBXV000000000	Matching	240	0	0	BC_casp150-mb.294	B	d__Bacteria;p__Planctomycetota;c__Phycisphaerae;o__Phycisphaerales;f__SM1A02;g__;s__	caspian sea
BC_casp40-mb.123	NCBI	casp40-mb.123.fa	JAQCEQ000000000	Matching	240	1	1	BC_casp40-mb.123	B	d__Bacteria;p__Planctomycetota;c__Phycisphaerae;o__Phycisphaerales;f__SM1A02;g__;s__	caspian sea
FS_Ja1-D2_megahit_metabat_bin-0599	ENA	freshwater MAG --- Ja1-D2_bin-0599	GCA_903882055	Matching	241	1	0	FS_Ja1-D2_megahit_metabat_bin-0599	F	d__Bacteria;p__Planctomycetota;c__Phycisphaerae;o__Phycisphaerales;f__SM1A02;g__UBA966;s__
FB_Planctomycetaceae-Baikal-G1-1L-NSIA01	ENA	Planctomycetaceae bacterium isolate Baikal-G1-1L, whole genome shotgun sequencing project.	NSIA01000000	Matching	242	1	0	FB_Planctomycetaceae-Baikal-G1-1L-NSIA01	F	d__Bacteria;p__Planctomycetota;c__Phycisphaerae;o__Phycisphaerales;f__SM1A02;g__UBA966;s__UBA966 sp002737585	lake baikal			5 or 20
FS_LJ_megahit_metabat_bin-2904	ENA	freshwater MAG --- LJ_bin-2904	GCA_903832235	Matching	243	1	1	FS_LJ_megahit_metabat_bin-2904	F	d__Bacteria;p__Planctomycetota;c__Phycisphaerae;o__Phycisphaerales;f__SM1A02;g__UBA966;s__
FS_Ja_megahit_metabat_bin-3269	ENA	freshwater MAG --- Ja_bin-3269	GCA_903926235	Matching	244	1	1	FS_Ja_megahit_metabat_bin-3269	F	d__Bacteria;p__Planctomycetota;c__Phycisphaerae;o__Phycisphaerales;f__SM1A02;g__;s__
FS_Ja1_megahit_metabat_bin-1605	ENA	freshwater MAG --- Ja1_bin-1605	GCA_903923125	Matching	244	0	0	FS_Ja1_megahit_metabat_bin-1605	F	d__Bacteria;p__Planctomycetota;c__Phycisphaerae;o__Phycisphaerales;f__SM1A02;g__;s__
FS_Ja1-D2_megahit_metabat_bin-0303	ENA	freshwater MAG --- Ja1-D2_bin-0303	GCA_903867275	Matching	244	0	0	FS_Ja1-D2_megahit_metabat_bin-0303	F	d__Bacteria;p__Planctomycetota;c__Phycisphaerae;o__Phycisphaerales;f__SM1A02;g__;s__
FS_Loc080925-8-8m_megahit_metabat_bin-037	ENA	freshwater MAG --- Loc080925-8-8m_bin-037	GCA_903933245	Matching	244	0	0	FS_Loc080925-8-8m_megahit_metabat_bin-037	F	d__Bacteria;p__Planctomycetota;c__Phycisphaerae;o__Phycisphaerales;f__SM1A02;g__;s__
FS_Loclat_megahit_metabat_bin-06649	ENA	freshwater MAG --- Loclat_bin-06649	GCA_903831295	Matching	245	1	1	FS_Loclat_megahit_metabat_bin-06649	F	d__Bacteria;p__Planctomycetota;c__Phycisphaerae;o__Phycisphaerales;f__SM1A02;g__;s__
FS_Day2-2_megahit_metabat_bin-101	ENA	freshwater MAG --- Day2-2_bin-101	GCA_903855025	Matching	246	0	0	FS_Day2-2_megahit_metabat_bin-101	F	d__Bacteria;p__Planctomycetota;c__Phycisphaerae;o__Phycisphaerales;f__SM1A02;g__;s__
FS_Day2-3_megahit_metabat_bin-292	ENA	freshwater MAG --- Day2-3_bin-292	GCA_903855295	Matching	246	0	0	FS_Day2-3_megahit_metabat_bin-292	F	d__Bacteria;p__Planctomycetota;c__Phycisphaerae;o__Phycisphaerales;f__SM1A02;g__;s__
FS_Day2-4_megahit_metabat_bin-034	ENA	freshwater MAG --- Day2-4_bin-034	GCA_903835615	Matching	246	0	0	FS_Day2-4_megahit_metabat_bin-034	F	d__Bacteria;p__Planctomycetota;c__Phycisphaerae;o__Phycisphaerales;f__SM1A02;g__;s__
FS_Day2-5_megahit_metabat_bin-536	ENA	freshwater MAG --- Day2-5_bin-536	GCA_903918935	Matching	246	0	0	FS_Day2-5_megahit_metabat_bin-536	F	d__Bacteria;p__Planctomycetota;c__Phycisphaerae;o__Phycisphaerales;f__SM1A02;g__;s__
FS_Day2-6_megahit_metabat_bin-292	ENA	freshwater MAG --- Day2-6_bin-292	GCA_903863345	Matching	246	0	0	FS_Day2-6_megahit_metabat_bin-292	F	d__Bacteria;p__Planctomycetota;c__Phycisphaerae;o__Phycisphaerales;f__SM1A02;g__;s__
FS_Day6-3_megahit_metabat_bin-118	ENA	freshwater MAG --- Day6-3_bin-118	GCA_903874615	Matching	246	0	0	FS_Day6-3_megahit_metabat_bin-118	F	d__Bacteria;p__Planctomycetota;c__Phycisphaerae;o__Phycisphaerales;f__SM1A02;g__;s__
FS_Day6-4_megahit_metabat_bin-389	ENA	freshwater MAG --- Day6-4_bin-389	GCA_903830415	Matching	246	0	0	FS_Day6-4_megahit_metabat_bin-389	F	d__Bacteria;p__Planctomycetota;c__Phycisphaerae;o__Phycisphaerales;f__SM1A02;g__;s__
FS_Day6-5_megahit_metabat_bin-036	ENA	freshwater MAG --- Day6-5_bin-036	GCA_903835675	Matching	246	0	0	FS_Day6-5_megahit_metabat_bin-036	F	d__Bacteria;p__Planctomycetota;c__Phycisphaerae;o__Phycisphaerales;f__SM1A02;g__;s__
FS_Ja_megahit_metabat_bin-5407	ENA	freshwater MAG --- Ja_bin-5407	GCA_903918575	Matching	246	0	0	FS_Ja_megahit_metabat_bin-5407	F	d__Bacteria;p__Planctomycetota;c__Phycisphaerae;o__Phycisphaerales;f__SM1A02;g__;s__
FS_Ja1_megahit_metabat_bin-2523	ENA	freshwater MAG --- Ja1_bin-2523	GCA_903824865	Matching	246	0	0	FS_Ja1_megahit_metabat_bin-2523	F	d__Bacteria;p__Planctomycetota;c__Phycisphaerae;o__Phycisphaerales;f__SM1A02;g__;s__
FS_KT_megahit_metabat_bin-0859	ENA	freshwater MAG --- KT_bin-0859	GCA_903868565	Matching	246	0	0	FS_KT_megahit_metabat_bin-0859	F	d__Bacteria;p__Planctomycetota;c__Phycisphaerae;o__Phycisphaerales;f__SM1A02;g__;s__
FS_KTt_megahit_metabat_bin-0236	ENA	freshwater MAG --- KTt_bin-0236	GCA_903898755	Matching	246	1	0	FS_KTt_megahit_metabat_bin-0236	F	d__Bacteria;p__Planctomycetota;c__Phycisphaerae;o__Phycisphaerales;f__SM1A02;g__;s__
FS_LJ-13-9m_megahit_metabat_bin-377	ENA	freshwater MAG --- LJ-13-9m_bin-377	GCA_903846765	Matching	246	0	0	FS_LJ-13-9m_megahit_metabat_bin-377	F	d__Bacteria;p__Planctomycetota;c__Phycisphaerae;o__Phycisphaerales;f__SM1A02;g__;s__
FS_LJ-3-4m_megahit_metabat_bin-0789	ENA	freshwater MAG --- LJ-3-4m_bin-0789	GCA_903924045	Matching	246	0	0	FS_LJ-3-4m_megahit_metabat_bin-0789	F	d__Bacteria;p__Planctomycetota;c__Phycisphaerae;o__Phycisphaerales;f__SM1A02;g__;s__
FS_LJ-7-9m_megahit_metabat_bin-0666	ENA	freshwater MAG --- LJ-7-9m_bin-0666	GCA_903921465	Matching	246	0	0	FS_LJ-7-9m_megahit_metabat_bin-0666	F	d__Bacteria;p__Planctomycetota;c__Phycisphaerae;o__Phycisphaerales;f__SM1A02;g__;s__
FS_Loc080925-7m_megahit_metabat_bin-0047	ENA	freshwater MAG --- Loc080925-7m_bin-0047	GCA_903941135	Matching	247	0	0	FS_Loc080925-7m_megahit_metabat_bin-0047	F	d__Bacteria;p__Planctomycetota;c__Phycisphaerae;o__Phycisphaerales;f__SM1A02;g__;s__
FS_Loc080925-8-8m_megahit_metabat_bin-135	ENA	freshwater MAG --- Loc080925-8-8m_bin-135	GCA_903957815	Matching	247	0	0	FS_Loc080925-8-8m_megahit_metabat_bin-135	F	d__Bacteria;p__Planctomycetota;c__Phycisphaerae;o__Phycisphaerales;f__SM1A02;g__;s__
FS_Loc080925-8m_megahit_metabat_bin-397	ENA	freshwater MAG --- Loc080925-8m_bin-397	GCA_903938205	Matching	247	0	0	FS_Loc080925-8m_megahit_metabat_bin-397	F	d__Bacteria;p__Planctomycetota;c__Phycisphaerae;o__Phycisphaerales;f__SM1A02;g__;s__
FS_Loc090116-1m_megahit_metabat_bin-1413	ENA	freshwater MAG --- Loc090116-1m_bin-1413	GCA_903952945	Matching	247	0	0	FS_Loc090116-1m_megahit_metabat_bin-1413	F	d__Bacteria;p__Planctomycetota;c__Phycisphaerae;o__Phycisphaerales;f__SM1A02;g__;s__
FS_Loc090116-8m_megahit_metabat_bin-1109	ENA	freshwater MAG --- Loc090116-8m_bin-1109	GCA_903937145	Matching	247	0	0	FS_Loc090116-8m_megahit_metabat_bin-1109	F	d__Bacteria;p__Planctomycetota;c__Phycisphaerae;o__Phycisphaerales;f__SM1A02;g__;s__
FS_Loc090402-7m_megahit_metabat_bin-0402	ENA	freshwater MAG --- Loc090402-7m_bin-0402	GCA_903937195	Matching	247	0	0	FS_Loc090402-7m_megahit_metabat_bin-0402	F	d__Bacteria;p__Planctomycetota;c__Phycisphaerae;o__Phycisphaerales;f__SM1A02;g__;s__
FS_Loc090402-8-9m_megahit_metabat_bin-0104	ENA	freshwater MAG --- Loc090402-8-9m_bin-0104	GCA_903938985	Matching	247	0	0	FS_Loc090402-8-9m_megahit_metabat_bin-0104	F	d__Bacteria;p__Planctomycetota;c__Phycisphaerae;o__Phycisphaerales;f__SM1A02;g__;s__
FS_Loc090402-8m_megahit_metabat_bin-0729	ENA	freshwater MAG --- Loc090402-8m_bin-0729	GCA_903961005	Matching	247	1	0	FS_Loc090402-8m_megahit_metabat_bin-0729	F	d__Bacteria;p__Planctomycetota;c__Phycisphaerae;o__Phycisphaerales;f__SM1A02;g__;s__
FS_Umea1p1_megahit_metabat_bin-823	ENA	freshwater MAG --- Umea1p1_bin-823	GCA_903867155	Matching	248	0	0	FS_Umea1p1_megahit_metabat_bin-823	F	d__Bacteria;p__Planctomycetota;c__Phycisphaerae;o__Phycisphaerales;f__SM1A02;g__;s__
FS_Umea1p3_megahit_metabat_bin-420	ENA	freshwater MAG --- Umea1p3_bin-420	GCA_903879305	Matching	248	1	0	FS_Umea1p3_megahit_metabat_bin-420	F	d__Bacteria;p__Planctomycetota;c__Phycisphaerae;o__Phycisphaerales;f__SM1A02;g__;s__
FS_Umea1p4_megahit_metabat_bin-276	ENA	freshwater MAG --- Umea1p4_bin-276	GCA_903867325	Matching	248	0	0	FS_Umea1p4_megahit_metabat_bin-276	F	d__Bacteria;p__Planctomycetota;c__Phycisphaerae;o__Phycisphaerales;f__SM1A02;g__;s__
MT_TOBG_SP-110	NCBI	SP110	GCA_002711415.1	Matching	249	1	1	MT_TOBG_SP-110	M	d__Bacteria;p__Planctomycetota;c__Phycisphaerae;o__Phycisphaerales;f__SM1A02;g__GCA-2711415;s__GCA-2711415 sp002711415
MT_TOBG_SP-135	NCBI	SP135	GCA_002709755.1	Matching	250	1	1	MT_TOBG_SP-135	M	d__Bacteria;p__Planctomycetota;c__Phycisphaerae;o__Phycisphaerales;f__SM1A02;g__UBA8087;s__UBA8087 sp002709755
MT_TOBG_MED-608	NCBI	MED608	GCA_002691635.1	Matching	251	1	1	MT_TOBG_MED-608	M	d__Bacteria;p__Planctomycetota;c__Phycisphaerae;o__Phycisphaerales;f__SM1A02;g__UBA8087;s__UBA8087 sp002171655
MD_TARA_PSE_MAG_00058	figshare		https://doi.org/10.6084/m9.figshare.4902941	Matching	252	1	1	MD_TARA_PSE_MAG_00058	M	d__Bacteria;p__Planctomycetota;c__Phycisphaerae;o__Phycisphaerales;f__SM1A02;g__UBA8087;s__
MT_TOBG_MED-708	NCBI	MED708	GCA_002690755.1	Matching	253	1	1	MT_TOBG_MED-708	M	d__Bacteria;p__Planctomycetota;c__Phycisphaerae;o__Phycisphaerales;f__SM1A02;g__UBA12014;s__UBA12014 sp002690755
MT_TOBG_MED-671	NA	NA	NA	Matching	254	1	1	MT_TOBG_MED-671	M	d__Bacteria;p__Planctomycetota;c__Phycisphaerae;o__Phycisphaerales;f__SM1A02;g__UBA12014;s__UBA12014 sp002167845
BB_P1994_121_bin167	ENA	P1994_121_bin167	ERZ1291015	Matching	255	0	0	BB_P1994_121_bin167	B	d__Bacteria;p__Planctomycetota;c__Phycisphaerae;o__Phycisphaerales;f__SM1A02;g__UBA12014;s__	baltic sea	BACL101	15.73	66.629	6.827
BB_P1994_130_bin51	ENA	P1994_130_bin51	ERZ1291207	Matching	255	0	0	BB_P1994_130_bin51	B	d__Bacteria;p__Planctomycetota;c__Phycisphaerae;o__Phycisphaerales;f__SM1A02;g__UBA12014;s__	baltic sea	BACL101	8.902	85.673	4.718
BB_P4201_124_bin92	ENA	P4201_124_bin92	ERZ1291706	Matching	255	0	0	BB_P4201_124_bin92	B	d__Bacteria;p__Planctomycetota;c__Phycisphaerae;o__Phycisphaerales;f__SM1A02;g__UBA12014;s__	baltic sea	BACL101	7.4	2	6.2
BB_P1994_129_bin149	ENA	P1994_129_bin149	ERZ1291170	Matching	255	0	0	BB_P1994_129_bin149	B	d__Bacteria;p__Planctomycetota;c__Phycisphaerae;o__Phycisphaerales;f__SM1A02;g__UBA12014;s__	baltic sea	BACL101	7.304	55.857	4.14
BB_P4201_123_bin44	ENA	P4201_123_bin44	ERZ1291672	Matching	255	0	0	BB_P4201_123_bin44	B	d__Bacteria;p__Planctomycetota;c__Phycisphaerae;o__Phycisphaerales;f__SM1A02;g__UBA12014;s__	baltic sea	BACL101	6.4	2	9.7
BB_P1994_127_bin70	ENA	P1994_127_bin70	ERZ1291143	Matching	255	1	1	BB_P1994_127_bin70	B	d__Bacteria;p__Planctomycetota;c__Phycisphaerae;o__Phycisphaerales;f__SM1A02;g__UBA12014;s__	baltic sea	BACL101	5.566	55.767	2.548
BB_P1994_126_bin90	ENA	P1994_126_bin90	ERZ1291123	Matching	255	0	0	BB_P1994_126_bin90	B	d__Bacteria;p__Planctomycetota;c__Phycisphaerae;o__Phycisphaerales;f__SM1A02;g__UBA12014;s__	baltic sea	BACL101	5.462	33.872	5.01
BC_casp150-mb.61	NCBI	casp150-mb.61.fa	JAQBZK000000000	Matching	255	0	0	BC_casp150-mb.61	B	d__Bacteria;p__Planctomycetota;c__Phycisphaerae;o__Phycisphaerales;f__SM1A02;g__UBA12014;s__	caspian sea
BC_casp40-mb.35	NCBI	casp40-mb.35.fa	JAQCJN000000000	Matching	255	0	0	BC_casp40-mb.35	B	d__Bacteria;p__Planctomycetota;c__Phycisphaerae;o__Phycisphaerales;f__SM1A02;g__UBA12014;s__	caspian sea
MT_TOBG_CPC-85	NCBI	CPC85	GCA_002683195.1	Matching	256	1	1	MT_TOBG_CPC-85	M	d__Bacteria;p__Planctomycetota;c__Phycisphaerae;o__Phycisphaerales;f__SM1A02;g__GCA-002862325;s__GCA-002862325 sp002683195
MD_TARA_PSE_MAG_00095	figshare		https://doi.org/10.6084/m9.figshare.4902941	Matching	257	1	1	MD_TARA_PSE_MAG_00095	M	d__Bacteria;p__Planctomycetota;c__Phycisphaerae;o__Phycisphaerales;f__SM1A02;g__GCA-002862325;s__
MT_TOBG_SP-137	NCBI	SP137	GCA_002709295.1	Matching	258	1	1	MT_TOBG_SP-137	M	d__Bacteria;p__Planctomycetota;c__Phycisphaerae;o__Phycisphaerales;f__SM1A02;g__GCA-002862325;s__GCA-002862325 sp002709295
MT_TOBG_MED-703	NCBI	MED703	GCA_002689385.1	Matching	259	1	1	MT_TOBG_MED-703	M	d__Bacteria;p__Planctomycetota;c__Phycisphaerae;o__Phycisphaerales;f__SM1A02;g__GCA-002718515;s__GCA-002718515 sp002689385
MD_TARA_PSE_MAG_00028	figshare		https://doi.org/10.6084/m9.figshare.4902941	Matching	260	1	1	MD_TARA_PSE_MAG_00028	M	d__Bacteria;p__Planctomycetota;c__Phycisphaerae;o__Phycisphaerales;f__SM1A02;g__UBA854;s__UBA854 sp002364485
MD_TARA_PSE_MAG_00089	figshare		https://doi.org/10.6084/m9.figshare.4902941	Matching	261	1	1	MD_TARA_PSE_MAG_00089	M	d__Bacteria;p__Planctomycetota;c__Phycisphaerae;o__Phycisphaerales;f__SM1A02;g__UBA854;s__UBA854 sp002591705
MT_TOBG_SP-96	NCBI	SP96	GCA_002591705.1	Matching	261	0	0	MT_TOBG_SP-96	M	d__Bacteria;p__Planctomycetota;c__Phycisphaerae;o__Phycisphaerales;f__SM1A02;g__UBA854;s__UBA854 sp002591705
MT_TOBG_SP-4365	NCBI	SP4365	GCA_002717655.1	Matching	262	1	1	MT_TOBG_SP-4365	M	d__Bacteria;p__Planctomycetota;c__Phycisphaerae;o__Phycisphaerales;f__SM1A02;g__UBA1668;s__UBA1668 sp002717655
MD_TARA_ANW_MAG_00014	figshare		https://doi.org/10.6084/m9.figshare.4902941	Matching	263	1	1	MD_TARA_ANW_MAG_00014	M	d__Bacteria;p__Planctomycetota;c__Phycisphaerae;o__Phycisphaerales;f__SM1A02;g__UBA1668;s__UBA1668 sp002702575
MD_TARA_IOS_MAG_00034	figshare		https://doi.org/10.6084/m9.figshare.4902941	Matching	263	0	0	MD_TARA_IOS_MAG_00034	M	d__Bacteria;p__Planctomycetota;c__Phycisphaerae;o__Phycisphaerales;f__SM1A02;g__UBA1668;s__UBA1668 sp002702575
MD_TARA_PSE_MAG_00066	figshare		https://doi.org/10.6084/m9.figshare.4902941	Matching	264	1	1	MD_TARA_PSE_MAG_00066	M	d__Bacteria;p__Planctomycetota;c__Phycisphaerae;o__Phycisphaerales;f__SM1A02;g__UBA1668;s__UBA1668 sp002364555
MT_TOBG_CPC-96	NA	NA	NA	Matching	264	0	0	MT_TOBG_CPC-96	M	d__Bacteria;p__Planctomycetota;c__Phycisphaerae;o__Phycisphaerales;f__SM1A02;g__UBA1668;s__UBA1668 sp002364555
MD_TARA_PSW_MAG_00113	figshare		https://doi.org/10.6084/m9.figshare.4902941	Matching	265	1	1	MD_TARA_PSW_MAG_00113	M	d__Bacteria;p__Planctomycetota;c__Phycisphaerae;o__Phycisphaerales;f__SM1A02;g__UBA1668;s__UBA1668 sp002716385
BB_P6071_510_bin218	ENA	P6071_510_bin218	ERZ1291885	Matching	266	1	1	BB_P6071_510_bin218	B	d__Bacteria;p__Planctomycetota;c__Phycisphaerae;o__Phycisphaerales;f__SM1A02;g__;s__	baltic sea	BACL331	7.165	1.9	20.65
MT_TOBG_MED-835	NCBI	MED835	GCA_002700845.1	Matching	267	1	1	MT_TOBG_MED-835	M	d__Bacteria;p__Planctomycetota;c__Phycisphaerae;o__Phycisphaerales;f__SM1A02;g__UBA8653;s__UBA8653 sp002700845
MT_TOBG_NAT-18	NCBI	NAT18	GCA_002705085.1	Matching	268	1	1	MT_TOBG_NAT-18	M	d__Bacteria;p__Planctomycetota;c__Phycisphaerae;o__Phycisphaerales;f__SM1A02;g__UBA8653;s__UBA8653 sp002705085
MT_TOBG_MED-736	NA	NA	NA	Matching	269	1	1	MT_TOBG_MED-736	M	d__Bacteria;p__Planctomycetota;c__Phycisphaerae;o__Phycisphaerales;f__SM1A02;g__UBA8653;s__UBA8653 sp002168105
FS_AM-2014_megahit_metabat_bin-1447	ENA	freshwater MAG --- AM-2014_bin-1447	GCA_903845195	Matching	270	1	0	FS_AM-2014_megahit_metabat_bin-1447	F	d__Bacteria;p__Planctomycetota;c__Phycisphaerae;o__UBA1161;f__;g__;s__
FS_AM-2014-D6_megahit_metabat_bin-700	ENA	freshwater MAG --- AM-2014-D6_bin-700	GCA_903861675	Matching	270	0	0	FS_AM-2014-D6_megahit_metabat_bin-700	F	d__Bacteria;p__Planctomycetota;c__Phycisphaerae;o__UBA1161;f__;g__;s__
FS_AlinenLipids_megahit_metabat_bin-5977	ENA	freshwater MAG --- AlinenLipids_bin-5977	GCA_903896765	Matching	271	0	0	FS_AlinenLipids_megahit_metabat_bin-5977	F	d__Bacteria;p__Planctomycetota;c__Phycisphaerae;o__UBA1161;f__UBA1161;g__;s__
FS_AM_megahit_metabat_bin-0306	ENA	freshwater MAG --- AM_bin-0306	GCA_903871935	Matching	271	0	0	FS_AM_megahit_metabat_bin-0306	F	d__Bacteria;p__Planctomycetota;c__Phycisphaerae;o__UBA1161;f__UBA1161;g__;s__
FS_AM-2014_megahit_metabat_bin-2466	ENA	freshwater MAG --- AM-2014_bin-2466	GCA_903858805	Matching	271	0	0	FS_AM-2014_megahit_metabat_bin-2466	F	d__Bacteria;p__Planctomycetota;c__Phycisphaerae;o__UBA1161;f__UBA1161;g__;s__
FS_AM-2014-D5_megahit_metabat_bin-232	ENA	freshwater MAG --- AM-2014-D5_bin-232	GCA_903925855	Matching	271	0	0	FS_AM-2014-D5_megahit_metabat_bin-232	F	d__Bacteria;p__Planctomycetota;c__Phycisphaerae;o__UBA1161;f__UBA1161;g__;s__
FS_AM-2014-D6_megahit_metabat_bin-092	ENA	freshwater MAG --- AM-2014-D6_bin-092	GCA_903881995	Matching	271	0	0	FS_AM-2014-D6_megahit_metabat_bin-092	F	d__Bacteria;p__Planctomycetota;c__Phycisphaerae;o__UBA1161;f__UBA1161;g__;s__
FS_AM-2014-D7_megahit_metabat_bin-300	ENA	freshwater MAG --- AM-2014-D7_bin-300	GCA_903918775	Matching	271	1	0	FS_AM-2014-D7_megahit_metabat_bin-300	F	d__Bacteria;p__Planctomycetota;c__Phycisphaerae;o__UBA1161;f__UBA1161;g__;s__
FS_AM-2014-D8_megahit_metabat_bin-1111	ENA	freshwater MAG --- AM-2014-D8_bin-1111	GCA_903883975	Matching	271	0	0	FS_AM-2014-D8_megahit_metabat_bin-1111	F	d__Bacteria;p__Planctomycetota;c__Phycisphaerae;o__UBA1161;f__UBA1161;g__;s__
FS_AM4_megahit_metabat_bin-024	ENA	freshwater MAG --- AM4_bin-024	GCA_903846345	Matching	271	0	0	FS_AM4_megahit_metabat_bin-024	F	d__Bacteria;p__Planctomycetota;c__Phycisphaerae;o__UBA1161;f__UBA1161;g__;s__
FS_AM5_megahit_metabat_bin-1454	ENA	freshwater MAG --- AM5_bin-1454	GCA_903840515	Matching	271	0	0	FS_AM5_megahit_metabat_bin-1454	F	d__Bacteria;p__Planctomycetota;c__Phycisphaerae;o__UBA1161;f__UBA1161;g__;s__
FS_AM-lipid-01-D7_megahit_metabat_bin-0301	ENA	freshwater MAG --- AM-lipid-01-D7_bin-0301	GCA_903920125	Matching	271	0	0	FS_AM-lipid-01-D7_megahit_metabat_bin-0301	F	d__Bacteria;p__Planctomycetota;c__Phycisphaerae;o__UBA1161;f__UBA1161;g__;s__
FS_AM-lipid-01-D8_megahit_metabat_bin-1392	ENA	freshwater MAG --- AM-lipid-01-D8_bin-1392	GCA_903839015	Matching	271	0	0	FS_AM-lipid-01-D8_megahit_metabat_bin-1392	F	d__Bacteria;p__Planctomycetota;c__Phycisphaerae;o__UBA1161;f__UBA1161;g__;s__
FS_AM-lipid-01-D9_megahit_metabat_bin-0634	ENA	freshwater MAG --- AM-lipid-01-D9_bin-0634	GCA_903820405	Matching	271	0	0	FS_AM-lipid-01-D9_megahit_metabat_bin-0634	F	d__Bacteria;p__Planctomycetota;c__Phycisphaerae;o__UBA1161;f__UBA1161;g__;s__
FS_AM-lipid-02-D10_megahit_metabat_bin-0438	ENA	freshwater MAG --- AM-lipid-02-D10_bin-0438	GCA_903883415	Matching	271	0	0	FS_AM-lipid-02-D10_megahit_metabat_bin-0438	F	d__Bacteria;p__Planctomycetota;c__Phycisphaerae;o__UBA1161;f__UBA1161;g__;s__
FS_AM-lipid-02-D7_megahit_metabat_bin-072	ENA	freshwater MAG --- AM-lipid-02-D7_bin-072	GCA_903822675	Matching	271	0	0	FS_AM-lipid-02-D7_megahit_metabat_bin-072	F	d__Bacteria;p__Planctomycetota;c__Phycisphaerae;o__UBA1161;f__UBA1161;g__;s__
MT_TOBG_ARS-63	NCBI	ARS63	GCA_002685965.1	Matching	272	1	1	MT_TOBG_ARS-63	M	d__Bacteria;p__Planctomycetota;c__UBA1135;o__UBA2386;f__GCA-002748355;g__GCA-2685965;s__GCA-2685965 sp002685965
BB_P1994_121_bin226	ENA	P1994_121_bin226	ERZ1291022	Matching	273	1	1	BB_P1994_121_bin226	B	d__Bacteria;p__Planctomycetota;c__UBA1135;o__UBA2386;f__UBA2386;g__GCA-2684655;s__	baltic sea	BACL295	15.73	66.629	6.827
MT_TOBG_CPC-3	NCBI	CPC3	GCA_002684655.1	Matching	274	1	1	MT_TOBG_CPC-3	M	d__Bacteria;p__Planctomycetota;c__UBA1135;o__UBA2386;f__UBA2386;g__GCA-2684655;s__GCA-2684655 sp002684655
BC_casp150-mb.162	NCBI	casp150-mb.162.fa	JAQBUW000000000	Matching	275	0	0	BC_casp150-mb.162	B	d__Bacteria;p__Planctomycetota;c__UBA1135;o__UBA2386;f__UBA2386;g__;s__	caspian sea
BC_casp15-mb.161	NCBI	casp15-mb.161.fa	JAQCBR000000000	Matching	275	1	1	BC_casp15-mb.161	B	d__Bacteria;p__Planctomycetota;c__UBA1135;o__UBA2386;f__UBA2386;g__;s__	caspian sea
BC_casp40-mb.29	NCBI	casp40-mb.29.fa	JAQCIO000000000	Matching	275	0	0	BC_casp40-mb.29	B	d__Bacteria;p__Planctomycetota;c__UBA1135;o__UBA2386;f__UBA2386;g__;s__	caspian sea
BC_casp150-mb.178	NCBI	casp150-mb.178.fa	JAQBVK000000000	Matching	276	1	1	BC_casp150-mb.178	B	d__Bacteria;p__Planctomycetota;c__UBA1135;o__UBA1135;f__UBA1135;g__GCA-2746235;s__	caspian sea
BB_P2236_107_bin121	ENA	P2236_107_bin121	ERZ1291263	Matching	277	0	0	BB_P2236_107_bin121	B	d__Bacteria;p__Planctomycetota;c__UBA1135;o__UBA1135;f__UBA1135;g__GCA-2746235;s__	baltic sea	BACL102	12.1052	200	5.9004
BB_P2236_105_bin105	ENA	P2236_105_bin105	ERZ1291253	Matching	277	0	0	BB_P2236_105_bin105	B	d__Bacteria;p__Planctomycetota;c__UBA1135;o__UBA1135;f__UBA1135;g__GCA-2746235;s__	baltic sea	BACL102	11.7535	140	5.7572
BB_P2236_103_bin35	ENA	P2236_103_bin35	ERZ1291238	Matching	277	0	0	BB_P2236_103_bin35	B	d__Bacteria;p__Planctomycetota;c__UBA1135;o__UBA1135;f__UBA1135;g__GCA-2746235;s__	baltic sea	BACL102	11.282	120	5.5524
BB_P2236_101_bin55	ENA	P2236_101_bin55	ERZ1291219	Matching	277	1	1	BB_P2236_101_bin55	B	d__Bacteria;p__Planctomycetota;c__UBA1135;o__UBA1135;f__UBA1135;g__GCA-2746235;s__	baltic sea	BACL102	10.9796	110	5.4016
BB_P1994_106_bin79	ENA	P1994_106_bin79	ERZ1290764	Matching	277	0	0	BB_P1994_106_bin79	B	d__Bacteria;p__Planctomycetota;c__UBA1135;o__UBA1135;f__UBA1135;g__GCA-2746235;s__	baltic sea	BACL102	10.862	116.507	5.42
BB_P1994_130_bin38	ENA	P1994_130_bin38	ERZ1291204	Matching	277	0	0	BB_P1994_130_bin38	B	d__Bacteria;p__Planctomycetota;c__UBA1135;o__UBA1135;f__UBA1135;g__GCA-2746235;s__	baltic sea	BACL102	8.902	85.673	4.718
BB_P4201_124_bin52	ENA	P4201_124_bin52	ERZ1291698	Matching	277	0	0	BB_P4201_124_bin52	B	d__Bacteria;p__Planctomycetota;c__UBA1135;o__UBA1135;f__UBA1135;g__GCA-2746235;s__	baltic sea	BACL102	7.4	2	6.2
BC_casp150-mb.290	NCBI	casp150-mb.290.fa	JAQBXR000000000	Matching	278	1	1	BC_casp150-mb.290	B	d__Bacteria;p__Planctomycetota;c__UBA1135;o__UBA1135;f__UBA1135;g__GCA-2746235;s__	caspian sea
BC_casp40-mb.240	NCBI	casp40-mb.240.fa	JAQCHO000000000	Matching	278	0	0	BC_casp40-mb.240	B	d__Bacteria;p__Planctomycetota;c__UBA1135;o__UBA1135;f__UBA1135;g__GCA-2746235;s__	caspian sea
MT_TOBG_NAT-19	NCBI	NAT19	GCA_002705055.1	Matching	279	1	1	MT_TOBG_NAT-19	M	d__Bacteria;p__Planctomycetota;c__UBA1135;o__UBA1135;f__UBA1135;g__GCA-2705055;s__GCA-2705055 sp002705055
MT_TOBG_NP-103	NA	NA	NA	Matching	279	0	0	MT_TOBG_NP-103	M	d__Bacteria;p__Planctomycetota;c__UBA1135;o__UBA1135;f__UBA1135;g__GCA-2705055;s__GCA-2705055 sp002705055
MT_TOBG_CPC-51	NCBI	CPC51	GCA_002683825.1	Matching	280	1	1	MT_TOBG_CPC-51	M	d__Bacteria;p__Planctomycetota;c__UBA1135;o__UBA1135;f__GCA-002686595;g__GCA-2683825;s__GCA-2683825 sp002683825
BB_P6071_532_bin193	ENA	P6071_532_bin193	ERZ1292695	Matching	281	0	0	BB_P6071_532_bin193	B	d__Bacteria;p__Planctomycetota;c__UBA1135;o__UBA1135;f__;g__;s__	baltic sea	BACL94	7.925	2	17.73
BB_P4201_124_bin126	ENA	P4201_124_bin126	ERZ1291682	Matching	281	0	0	BB_P4201_124_bin126	B	d__Bacteria;p__Planctomycetota;c__UBA1135;o__UBA1135;f__GCA-002686595;g__;s__	baltic sea	BACL94	7.4	2	6.2
BB_P6071_533_bin95	ENA	P6071_533_bin95	ERZ1292231	Matching	281	0	0	BB_P6071_533_bin95	B	d__Bacteria;p__Planctomycetota;c__UBA1135;o__UBA1135;f__GCA-002686595;g__;s__	baltic sea	BACL94	7.216	2	18.63
BB_P6071_510_bin117	ENA	P6071_510_bin117	ERZ1291877	Matching	281	0	0	BB_P6071_510_bin117	B	d__Bacteria;p__Planctomycetota;c__UBA1135;o__UBA1135;f__GCA-002686595;g__;s__	baltic sea	BACL94	7.165	1.9	20.65
BB_P6071_511_bin252	ENA	P6071_511_bin252	ERZ1284788	Matching	281	1	1	BB_P6071_511_bin252	B	d__Bacteria;p__Planctomycetota;c__UBA1135;o__UBA1135;f__;g__;s__	baltic sea	BACL94	7.133	1.9	18.67
BB_P6071_527_bin159	ENA	P6071_527_bin159	ERZ1292151	Matching	281	0	0	BB_P6071_527_bin159	B	d__Bacteria;p__Planctomycetota;c__UBA1135;o__UBA1135;f__;g__;s__	baltic sea	BACL94	5.924	2.2	18.54
BB_P6071_516_bin179	ENA	P6071_516_bin179	ERZ1291981	Matching	281	0	0	BB_P6071_516_bin179	B	d__Bacteria;p__Planctomycetota;c__UBA1135;o__UBA1135;f__;g__;s__	baltic sea	BACL94	5.548	2.2	17.03
FS_Erken-D3_megahit_metabat_bin-0890	ENA	freshwater MAG --- Erken-D3_bin-0890	GCA_903885175	Matching	282	0	0	FS_Erken-D3_megahit_metabat_bin-0890	F	d__Bacteria;p__Planctomycetota;c__UBA1135;o__UBA1135;f__GCA-002686595;g__;s__
FS_Erken-D4_megahit_metabat_bin-1070	ENA	freshwater MAG --- Erken-D4_bin-1070	GCA_903892045	Matching	282	1	0	FS_Erken-D4_megahit_metabat_bin-1070	F	d__Bacteria;p__Planctomycetota;c__UBA1135;o__UBA1135;f__GCA-002686595;g__;s__
FS_Erken-D5_megahit_metabat_bin-0450	ENA	freshwater MAG --- Erken-D5_bin-0450	GCA_903860695	Matching	282	0	0	FS_Erken-D5_megahit_metabat_bin-0450	F	d__Bacteria;p__Planctomycetota;c__UBA1135;o__UBA1135;f__GCA-002686595;g__;s__
FS_LaPlata-5m-a_megahit_metabat_bin-501	ENA	freshwater MAG --- LaPlata-5m-a_bin-501	GCA_903867435	Matching	283	0	0	FS_LaPlata-5m-a_megahit_metabat_bin-501	F	d__Bacteria;p__Planctomycetota;c__UBA1135;o__UBA1135;f__GCA-002686595;g__;s__
FS_LaPlata-5m-b_megahit_metabat_bin-618	ENA	freshwater MAG --- LaPlata-5m-b_bin-618	GCA_903862125	Matching	283	0	0	FS_LaPlata-5m-b_megahit_metabat_bin-618	F	d__Bacteria;p__Planctomycetota;c__UBA1135;o__UBA1135;f__GCA-002686595;g__;s__
FS_LaPlata-b_megahit_metabat_bin-0967	ENA	freshwater MAG --- LaPlata-b_bin-0967	GCA_903928115	Matching	283	1	1	FS_LaPlata-b_megahit_metabat_bin-0967	F	d__Bacteria;p__Planctomycetota;c__UBA1135;o__UBA1135;f__GCA-002686595;g__;s__
FW_2582580522	IMG_Genome_ID	ME12555	2582580522	Matching	284	1	0	FW_2582580522	F	d__Bacteria;p__Planctomycetota;c__UBA1135;o__UBA1135;f__GCA-002686595;g__;s__	Mendota			0-12
FS_Erken-D1_megahit_metabat_bin-1992	ENA	freshwater MAG --- Erken-D1_bin-1992	GCA_903857405	Matching	285	0	0	FS_Erken-D1_megahit_metabat_bin-1992	F	d__Bacteria;p__Planctomycetota;c__UBA1135;o__UBA1135;f__GCA-002686595;g__;s__
FS_Erken-D10_megahit_metabat_bin-0741	ENA	freshwater MAG --- Erken-D10_bin-0741	GCA_903888325	Matching	285	0	0	FS_Erken-D10_megahit_metabat_bin-0741	F	d__Bacteria;p__Planctomycetota;c__UBA1135;o__UBA1135;f__GCA-002686595;g__;s__
FS_Erken-D11_megahit_metabat_bin-1597	ENA	freshwater MAG --- Erken-D11_bin-1597	GCA_903910055	Matching	285	0	0	FS_Erken-D11_megahit_metabat_bin-1597	F	d__Bacteria;p__Planctomycetota;c__UBA1135;o__UBA1135;f__GCA-002686595;g__;s__
FS_Erken-D2_megahit_metabat_bin-1139	ENA	freshwater MAG --- Erken-D2_bin-1139	GCA_903830195	Matching	285	0	0	FS_Erken-D2_megahit_metabat_bin-1139	F	d__Bacteria;p__Planctomycetota;c__UBA1135;o__UBA1135;f__GCA-002686595;g__;s__
FS_Erken-D3_megahit_metabat_bin-0606	ENA	freshwater MAG --- Erken-D3_bin-0606	GCA_903886725	Matching	285	0	0	FS_Erken-D3_megahit_metabat_bin-0606	F	d__Bacteria;p__Planctomycetota;c__UBA1135;o__UBA1135;f__GCA-002686595;g__;s__
FS_Erken-D4_megahit_metabat_bin-0194	ENA	freshwater MAG --- Erken-D4_bin-0194	GCA_903919355	Matching	285	0	0	FS_Erken-D4_megahit_metabat_bin-0194	F	d__Bacteria;p__Planctomycetota;c__UBA1135;o__UBA1135;f__GCA-002686595;g__;s__
FS_Erken-D5_megahit_metabat_bin-0732	ENA	freshwater MAG --- Erken-D5_bin-0732	GCA_903841905	Matching	285	0	0	FS_Erken-D5_megahit_metabat_bin-0732	F	d__Bacteria;p__Planctomycetota;c__UBA1135;o__UBA1135;f__GCA-002686595;g__;s__
FS_Erken-D6_megahit_metabat_bin-0304	ENA	freshwater MAG --- Erken-D6_bin-0304	GCA_903849655	Matching	285	1	1	FS_Erken-D6_megahit_metabat_bin-0304	F	d__Bacteria;p__Planctomycetota;c__UBA1135;o__UBA1135;f__GCA-002686595;g__;s__
FS_Erken-D7_megahit_metabat_bin-0444	ENA	freshwater MAG --- Erken-D7_bin-0444	GCA_903891975	Matching	285	0	0	FS_Erken-D7_megahit_metabat_bin-0444	F	d__Bacteria;p__Planctomycetota;c__UBA1135;o__UBA1135;f__GCA-002686595;g__;s__
FS_Erken-D8_megahit_metabat_bin-0018	ENA	freshwater MAG --- Erken-D8_bin-0018	GCA_903829565	Matching	285	0	0	FS_Erken-D8_megahit_metabat_bin-0018	F	d__Bacteria;p__Planctomycetota;c__UBA1135;o__UBA1135;f__GCA-002686595;g__;s__
BB_P1994_121_bin198	ENA	P1994_121_bin198	ERZ1291019	Matching	286	1	1	BB_P1994_121_bin198	B	d__Bacteria;p__Planctomycetota;c__UBA1135;o__UBA1135;f__GCA-002686595;g__;s__	baltic sea	BACL293	15.73	66.629	6.827
MT_TOBG_ARS-15	NCBI	ARS15	GCA_002686265.1	Matching	287	1	1	MT_TOBG_ARS-15	M	d__Bacteria;p__Planctomycetota;c__UBA1135;o__UBA1135;f__GCA-002686595;g__GCA-2686265;s__GCA-2686265 sp002686265
MT_TOBG_ARS-90	NCBI	ARS90	GCA_002686595.1	Matching	288	1	1	MT_TOBG_ARS-90	M	d__Bacteria;p__Planctomycetota;c__UBA1135;o__UBA1135;f__GCA-002686595;g__GCA-2686595;s__GCA-2686595 sp002686595
MT_TOBG_ARS-68	NCBI	ARS68	GCA_002686945.1	Matching	289	1	1	MT_TOBG_ARS-68	M	d__Bacteria;p__Planctomycetota;c__UBA1135;o__UBA1135;f__GCA-002686595;g__GCA-2686945;s__GCA-2686945 sp002686945
BC_casp150-mb.218	NCBI	casp150-mb.218.fa	JAQBWE000000000	Matching	290	1	1	BC_casp150-mb.218	B	d__Bacteria;p__Planctomycetota;c__GCA-002687715;o__;f__;g__;s__	caspian sea
FS_LaPlata_megahit_metabat_bin-2350	ENA	freshwater MAG --- LaPlata_bin-2350	GCA_903916245	Matching	291	1	1	FS_LaPlata_megahit_metabat_bin-2350	F	d__Bacteria;p__Planctomycetota;c__GCA-002687715;o__GCA-002687715;f__;g__;s__
MT_TOBG_ARS-1434	NCBI	ARS1434	GCA_002687715.1	Matching	292	1	1	MT_TOBG_ARS-1434	M	d__Bacteria;p__Planctomycetota;c__GCA-002687715;o__GCA-002687715;f__GCA-002687715;g__GCA-2687715;s__GCA-2687715 sp002687715
MT_TOBG_CPC-9	NCBI	CPC9	GCA_002683135.1	Matching	293	1	1	MT_TOBG_CPC-9	M	d__Bacteria;p__Planctomycetota;c__GCA-002687715;o__GCA-002687715;f__GCA-002687715;g__GCA-2683135;s__GCA-2683135 sp002683135
MT_TOBG_MED-609	NA	NA	NA	Matching	294	1	1	MT_TOBG_MED-609	M	d__Bacteria;p__Planctomycetota;c__UBA8108;o__UBA1146;f__UBA1146;g__UBA12191;s__UBA12191 sp002167285
FS_Erken-D2_megahit_metabat_bin-1431	ENA	freshwater MAG --- Erken-D2_bin-1431	GCA_903916395	Matching	295	0	0	FS_Erken-D2_megahit_metabat_bin-1431	F	d__Bacteria;p__Planctomycetota;c__UBA11346;o__UBA11346;f__UBA11346;g__;s__
FS_Erken-D3_megahit_metabat_bin-1092	ENA	freshwater MAG --- Erken-D3_bin-1092	GCA_903902515	Matching	295	0	0	FS_Erken-D3_megahit_metabat_bin-1092	F	d__Bacteria;p__Planctomycetota;c__UBA11346;o__UBA11346;f__UBA11346;g__;s__
FS_Erken-D4_megahit_metabat_bin-0256	ENA	freshwater MAG --- Erken-D4_bin-0256	GCA_903882295	Matching	295	0	0	FS_Erken-D4_megahit_metabat_bin-0256	F	d__Bacteria;p__Planctomycetota;c__UBA11346;o__UBA11346;f__UBA11346;g__;s__
FS_ErkenSummer_megahit_metabat_bin-2077	ENA	freshwater MAG --- ErkenSummer_bin-2077	GCA_903870125	Matching	295	1	0	FS_ErkenSummer_megahit_metabat_bin-2077	F	d__Bacteria;p__Planctomycetota;c__UBA11346;o__UBA11346;f__UBA11346;g__;s__
FS_AlinenLipids_megahit_metabat_bin-5835	ENA	freshwater MAG --- AlinenLipids_bin-5835	GCA_903839985	Matching	296	1	1	FS_AlinenLipids_megahit_metabat_bin-5835	F	d__Bacteria;p__Verrucomicrobiota_A;c__Chlamydiia;o__Parachlamydiales;f__;g__;s__
FS_AlinenSediments_megahit_metabat_bin-4567	ENA	freshwater MAG --- AlinenSediments_bin-4567	GCA_903848235	Matching	297	1	0	FS_AlinenSediments_megahit_metabat_bin-4567	F	d__Bacteria;p__Verrucomicrobiota_A;c__Chlamydiia;o__Parachlamydiales;f__FEN-1388;g__;s__
FS_AlinenSedimentsD1_megahit_metabat_bin-1869	ENA	freshwater MAG --- AlinenSedimentsD1_bin-1869	GCA_903917605	Matching	297	0	0	FS_AlinenSedimentsD1_megahit_metabat_bin-1869	F	d__Bacteria;p__Verrucomicrobiota_A;c__Chlamydiia;o__Parachlamydiales;f__FEN-1388;g__;s__
FW_2582580594	IMG_Genome_ID	ME06450	2582580594	Matching	298	1	0	FW_2582580594	F	d__Bacteria;p__Verrucomicrobiota_A;c__Chlamydiia;o__Parachlamydiales;f__Parachlamydiaceae;g__;s__	Mendota			0-12
MT_TOBG_SP-13	NCBI	SP13	GCA_002709385.1	Matching	299	1	1	MT_TOBG_SP-13	M	d__Bacteria;p__Verrucomicrobiota_A;c__Chlamydiia;o__Parachlamydiales;f__GCA-2709385;g__GCA-2709385;s__GCA-2709385 sp002709385
FS_AlinenSedimentsCore2_megahit_metabat_bin-0764	ENA	freshwater MAG --- AlinenSedimentsCore2_bin-0764	GCA_903831375	Matching	300	0	0	FS_AlinenSedimentsCore2_megahit_metabat_bin-0764	F	d__Bacteria;p__Verrucomicrobiota_A;c__Chlamydiia;o__Parachlamydiales;f__SM23-39;g__;s__
FS_AlinenSedimentsD2_megahit_metabat_bin-1100	ENA	freshwater MAG --- AlinenSedimentsD2_bin-1100	GCA_903848255	Matching	300	1	0	FS_AlinenSedimentsD2_megahit_metabat_bin-1100	F	d__Bacteria;p__Verrucomicrobiota_A;c__Chlamydiia;o__Parachlamydiales;f__SM23-39;g__;s__
FS_AM-sed-core2-D0_megahit_metabat_bin-0692	ENA	freshwater MAG --- AM-sed-core2-D0_bin-0692	GCA_903863625	Matching	300	0	0	FS_AM-sed-core2-D0_megahit_metabat_bin-0692	F	d__Bacteria;p__Verrucomicrobiota_A;c__Chlamydiia;o__Parachlamydiales;f__SM23-39;g__;s__
FS_AM-sed-core2-D1_megahit_metabat_bin-713	ENA	freshwater MAG --- AM-sed-core2-D1_bin-713	GCA_903924655	Matching	300	0	0	FS_AM-sed-core2-D1_megahit_metabat_bin-713	F	d__Bacteria;p__Verrucomicrobiota_A;c__Chlamydiia;o__Parachlamydiales;f__SM23-39;g__;s__
FS_AM-sed-core3-D1_megahit_metabat_bin-225	ENA	freshwater MAG --- AM-sed-core3-D1_bin-225	GCA_903910855	Matching	300	0	0	FS_AM-sed-core3-D1_megahit_metabat_bin-225	F	d__Bacteria;p__Verrucomicrobiota_A;c__Chlamydiia;o__Parachlamydiales;f__SM23-39;g__;s__
FS_MJ-time_megahit_metabat_bin-6591	ENA	freshwater MAG --- MJ-time_bin-6591	GCA_903893545	Matching	301	1	0	FS_MJ-time_megahit_metabat_bin-6591	F	d__Bacteria;p__Verrucomicrobiota_A;c__Chlamydiia;o__Parachlamydiales;f__SM23-39;g__;s__
FS_Kiruna_megahit_metabat_bin-13304	ENA	freshwater MAG --- Kiruna_bin-13304	GCA_903864395	Matching	302	1	1	FS_Kiruna_megahit_metabat_bin-13304	F	d__Bacteria;p__Verrucomicrobiota_A;c__Chlamydiia;o__Parachlamydiales;f__SM23-39;g__;s__
FS_Kiruna2_megahit_metabat_bin-1627	ENA	freshwater MAG --- Kiruna2_bin-1627	GCA_903929435	Matching	302	0	0	FS_Kiruna2_megahit_metabat_bin-1627	F	d__Bacteria;p__Verrucomicrobiota_A;c__Chlamydiia;o__Parachlamydiales;f__SM23-39;g__;s__
FS_Umea_megahit_metabat_bin-03441	ENA	freshwater MAG --- Umea_bin-03441	GCA_903866725	Matching	303	0	0	FS_Umea_megahit_metabat_bin-03441	F	d__Bacteria;p__Verrucomicrobiota_A;c__Chlamydiia;o__Parachlamydiales;f__SM23-39;g__O2-12-FULL-49-9;s__
FS_Umea1_megahit_metabat_bin-1462	ENA	freshwater MAG --- Umea1_bin-1462	GCA_903909295	Matching	303	1	0	FS_Umea1_megahit_metabat_bin-1462	F	d__Bacteria;p__Verrucomicrobiota_A;c__Chlamydiia;o__Parachlamydiales;f__SM23-39;g__;s__
FS_MJ-time_megahit_metabat_bin-9202	ENA	freshwater MAG --- MJ-time_bin-9202	GCA_903824495	Matching	304	1	0	FS_MJ-time_megahit_metabat_bin-9202	F	d__Bacteria;p__Verrucomicrobiota_A;c__Chlamydiia;o__Parachlamydiales;f__Ga0074140;g__;s__
FS_LinL2_megahit_metabat_bin-0655	ENA	freshwater MAG --- LinL2_bin-0655	GCA_903867585	Matching	305	1	1	FS_LinL2_megahit_metabat_bin-0655	F	d__Bacteria;p__Verrucomicrobiota_A;c__Chlamydiia;o__Parachlamydiales;f__;g__;s__
MD_TARA_IOS_MAG_00001	figshare		https://doi.org/10.6084/m9.figshare.4902941	Matching	306	1	1	MD_TARA_IOS_MAG_00001	M	d__Bacteria;p__Verrucomicrobiota;c__Verrucomicrobiae;o__Opitutales;f__UBA1977;g__UBA1977;s__UBA1977 sp002313355
MT_TOBG_SP-150	NA	NA	NA	Matching	306	0	0	MT_TOBG_SP-150	M	d__Bacteria;p__Verrucomicrobiota;c__Verrucomicrobiae;o__Opitutales;f__UBA1977;g__UBA1977;s__UBA1977 sp002313355
MD_TARA_PON_MAG_00002	figshare		https://doi.org/10.6084/m9.figshare.4902941	Matching	307	1	1	MD_TARA_PON_MAG_00002	M	d__Bacteria;p__Verrucomicrobiota;c__Verrucomicrobiae;o__Opitutales;f__UBA3534;g__UBA3534;s__UBA3534 sp002376875
BC_casp150-mb.313	NCBI	casp150-mb.313.fa	JAQBYJ000000000	Matching	308	0	0	BC_casp150-mb.313	B	d__Bacteria;p__Verrucomicrobiota;c__Verrucomicrobiae;o__Opitutales;f__UBA2995;g__UBA2995;s__	caspian sea
BC_casp40-mb.297	NCBI	casp40-mb.297.fa	JAQCIW000000000	Matching	308	1	1	BC_casp40-mb.297	B	d__Bacteria;p__Verrucomicrobiota;c__Verrucomicrobiae;o__Opitutales;f__UBA2995;g__UBA2995;s__	caspian sea
BB_P1994_114_bin208	ENA	P1994_114_bin208	ERZ1290878	Matching	309	1	1	BB_P1994_114_bin208	B	d__Bacteria;p__Verrucomicrobiota;c__Verrucomicrobiae;o__Opitutales;f__UBA2995;g__UBA2995;s__	baltic sea	BACL286	14.676	16.251	12.168
BB_P6071_531_bin191	ENA	P6071_531_bin191	ERZ1292689	Matching	310	1	1	BB_P6071_531_bin191	B	d__Bacteria;p__Verrucomicrobiota;c__Verrucomicrobiae;o__Opitutales;f__UBA2995;g__UBA2995;s__	baltic sea	BACL344	7.659	3	17.81
MT_TOBG_MED-597	NA	NA	NA	Matching	311	1	1	MT_TOBG_MED-597	M	d__Bacteria;p__Verrucomicrobiota;c__Verrucomicrobiae;o__Opitutales;f__Opitutaceae;g__;s__
MD_TARA_IOS_MAG_00014	figshare		https://doi.org/10.6084/m9.figshare.4902941	Matching	312	1	1	MD_TARA_IOS_MAG_00014	M	d__Bacteria;p__Verrucomicrobiota;c__Verrucomicrobiae;o__Opitutales;f__Opitutaceae;g__UBA5691;s__UBA5691 sp002694885
MT_TOBG_EAC-85	NCBI	EAC85	GCA_002694885.1	Matching	312	0	0	MT_TOBG_EAC-85	M	d__Bacteria;p__Verrucomicrobiota;c__Verrucomicrobiae;o__Opitutales;f__Opitutaceae;g__UBA5691;s__UBA5691 sp002694885
MD_TARA_IOS_MAG_00005	figshare		https://doi.org/10.6084/m9.figshare.4902941	Matching	313	1	1	MD_TARA_IOS_MAG_00005	M	d__Bacteria;p__Verrucomicrobiota;c__Verrucomicrobiae;o__Opitutales;f__Opitutaceae;g__UBA5691;s__UBA5691 sp002420185
MT_TOBG_MED-861	NA	NA	NA	Matching	314	1	1	MT_TOBG_MED-861	M	d__Bacteria;p__Verrucomicrobiota;c__Verrucomicrobiae;o__Opitutales;f__Opitutaceae;g__UBA5691;s__UBA5691 sp002420265
FS_Loc080925-8-8m_megahit_metabat_bin-163	ENA	freshwater MAG --- Loc080925-8-8m_bin-163	GCA_903960515	Matching	315	1	0	FS_Loc080925-8-8m_megahit_metabat_bin-163	F	d__Bacteria;p__Verrucomicrobiota;c__Verrucomicrobiae;o__Opitutales;f__Opitutaceae;g__;s__
FS_Loclat_megahit_metabat_bin-05527	ENA	freshwater MAG --- Loclat_bin-05527	GCA_903834575	Matching	315	0	0	FS_Loclat_megahit_metabat_bin-05527	F	d__Bacteria;p__Verrucomicrobiota;c__Verrucomicrobiae;o__Opitutales;f__Opitutaceae;g__;s__
FS_Kiruna_megahit_metabat_bin-03999	ENA	freshwater MAG --- Kiruna_bin-03999	GCA_903927435	Matching	316	0	0	FS_Kiruna_megahit_metabat_bin-03999	F	d__Bacteria;p__Verrucomicrobiota;c__Verrucomicrobiae;o__Opitutales;f__Opitutaceae;g__;s__
FS_Kiruna2_megahit_metabat_bin-4404	ENA	freshwater MAG --- Kiruna2_bin-4404	GCA_903885525	Matching	316	1	0	FS_Kiruna2_megahit_metabat_bin-4404	F	d__Bacteria;p__Verrucomicrobiota;c__Verrucomicrobiae;o__Opitutales;f__Opitutaceae;g__Didemnitutus;s__
FS_Ki2-D1_megahit_metabat_bin-1460	ENA	freshwater MAG --- Ki2-D1_bin-1460	GCA_903886885	Matching	317	0	0	FS_Ki2-D1_megahit_metabat_bin-1460	F	d__Bacteria;p__Verrucomicrobiota;c__Verrucomicrobiae;o__Opitutales;f__Opitutaceae;g__Lacunisphaera;s__
FS_Ki2-D2_megahit_metabat_bin-0527	ENA	freshwater MAG --- Ki2-D2_bin-0527	GCA_903845515	Matching	317	0	0	FS_Ki2-D2_megahit_metabat_bin-0527	F	d__Bacteria;p__Verrucomicrobiota;c__Verrucomicrobiae;o__Opitutales;f__Opitutaceae;g__Lacunisphaera;s__
FS_Ki2-D3_megahit_metabat_bin-0364	ENA	freshwater MAG --- Ki2-D3_bin-0364	GCA_903882035	Matching	317	0	0	FS_Ki2-D3_megahit_metabat_bin-0364	F	d__Bacteria;p__Verrucomicrobiota;c__Verrucomicrobiae;o__Opitutales;f__Opitutaceae;g__Lacunisphaera;s__
FS_Kiruna_megahit_metabat_bin-04592	ENA	freshwater MAG --- Kiruna_bin-04592	GCA_903925935	Matching	317	0	0	FS_Kiruna_megahit_metabat_bin-04592	F	d__Bacteria;p__Verrucomicrobiota;c__Verrucomicrobiae;o__Opitutales;f__Opitutaceae;g__Lacunisphaera;s__
FS_Kiruna2_megahit_metabat_bin-0257	ENA	freshwater MAG --- Kiruna2_bin-0257	GCA_903898675	Matching	317	1	1	FS_Kiruna2_megahit_metabat_bin-0257	F	d__Bacteria;p__Verrucomicrobiota;c__Verrucomicrobiae;o__Opitutales;f__Opitutaceae;g__Lacunisphaera;s__
FS_Erken-D4_megahit_metabat_bin-0935	ENA	freshwater MAG --- Erken-D4_bin-0935	GCA_903900535	Matching	318	1	0	FS_Erken-D4_megahit_metabat_bin-0935	F	d__Bacteria;p__Verrucomicrobiota;c__Verrucomicrobiae;o__Opitutales;f__Opitutaceae;g__Lacunisphaera;s__
FS_Erken-D5_megahit_metabat_bin-1207	ENA	freshwater MAG --- Erken-D5_bin-1207	GCA_903886845	Matching	318	0	0	FS_Erken-D5_megahit_metabat_bin-1207	F	d__Bacteria;p__Verrucomicrobiota;c__Verrucomicrobiae;o__Opitutales;f__Opitutaceae;g__Lacunisphaera;s__
FS_ErkenSummer_megahit_metabat_bin-0481	ENA	freshwater MAG --- ErkenSummer_bin-0481	GCA_903919025	Matching	318	0	0	FS_ErkenSummer_megahit_metabat_bin-0481	F	d__Bacteria;p__Verrucomicrobiota;c__Verrucomicrobiae;o__Opitutales;f__Opitutaceae;g__Lacunisphaera;s__
FS_UppL5_megahit_metabat_bin-0610	ENA	freshwater MAG --- UppL5_bin-0610	GCA_903906135	Matching	319	1	1	FS_UppL5_megahit_metabat_bin-0610	F	d__Bacteria;p__Verrucomicrobiota;c__Verrucomicrobiae;o__Opitutales;f__Opitutaceae;g__Lacunisphaera;s__
FS_Ja_megahit_metabat_bin-1304	ENA	freshwater MAG --- Ja_bin-1304	GCA_903854125	Matching	320	0	0	FS_Ja_megahit_metabat_bin-1304	F	d__Bacteria;p__Verrucomicrobiota;c__Verrucomicrobiae;o__Opitutales;f__Opitutaceae;g__Lacunisphaera;s__
FS_Ki3-D2_megahit_metabat_bin-2120	ENA	freshwater MAG --- Ki3-D2_bin-2120	GCA_903912125	Matching	320	0	0	FS_Ki3-D2_megahit_metabat_bin-2120	F	d__Bacteria;p__Verrucomicrobiota;c__Verrucomicrobiae;o__Opitutales;f__Opitutaceae;g__Lacunisphaera;s__
FS_Ki3-D3_megahit_metabat_bin-0145	ENA	freshwater MAG --- Ki3-D3_bin-0145	GCA_903856725	Matching	320	1	0	FS_Ki3-D3_megahit_metabat_bin-0145	F	d__Bacteria;p__Verrucomicrobiota;c__Verrucomicrobiae;o__Opitutales;f__Opitutaceae;g__Lacunisphaera;s__
FS_Kiruna_megahit_metabat_bin-13283	ENA	freshwater MAG --- Kiruna_bin-13283	GCA_903873345	Matching	320	0	0	FS_Kiruna_megahit_metabat_bin-13283	F	d__Bacteria;p__Verrucomicrobiota;c__Verrucomicrobiae;o__Opitutales;f__Opitutaceae;g__Lacunisphaera;s__
FS_Kiruna3_megahit_metabat_bin-2242	ENA	freshwater MAG --- Kiruna3_bin-2242	GCA_903859085	Matching	320	0	0	FS_Kiruna3_megahit_metabat_bin-2242	F	d__Bacteria;p__Verrucomicrobiota;c__Verrucomicrobiae;o__Opitutales;f__Opitutaceae;g__Lacunisphaera;s__
FS_LJ_megahit_metabat_bin-0188	ENA	freshwater MAG --- LJ_bin-0188	GCA_903908085	Matching	320	0	0	FS_LJ_megahit_metabat_bin-0188	F	d__Bacteria;p__Verrucomicrobiota;c__Verrucomicrobiae;o__Opitutales;f__Opitutaceae;g__Lacunisphaera;s__
FS_LJ-5-9m_megahit_metabat_bin-0681	ENA	freshwater MAG --- LJ-5-9m_bin-0681	GCA_903909805	Matching	320	0	0	FS_LJ-5-9m_megahit_metabat_bin-0681	F	d__Bacteria;p__Verrucomicrobiota;c__Verrucomicrobiae;o__Opitutales;f__Opitutaceae;g__Lacunisphaera;s__
FS_LJ-7-9m_megahit_metabat_bin-0909	ENA	freshwater MAG --- LJ-7-9m_bin-0909	GCA_903832615	Matching	320	0	0	FS_LJ-7-9m_megahit_metabat_bin-0909	F	d__Bacteria;p__Verrucomicrobiota;c__Verrucomicrobiae;o__Opitutales;f__Opitutaceae;g__Lacunisphaera;s__
FS_A14_megahit_metabat_bin-3222	ENA	freshwater MAG --- A14_bin-3222	GCA_903866235	Matching	321	0	0	FS_A14_megahit_metabat_bin-3222	F	d__Bacteria;p__Verrucomicrobiota;c__Verrucomicrobiae;o__Opitutales;f__Opitutaceae;g__Fen-1467;s__
FS_A-3_megahit_metabat_bin-153	ENA	freshwater MAG --- A-3_bin-153	GCA_903940425	Matching	321	1	0	FS_A-3_megahit_metabat_bin-153	F	d__Bacteria;p__Verrucomicrobiota;c__Verrucomicrobiae;o__Opitutales;f__Opitutaceae;g__Fen-1467;s__
FS_D14_megahit_metabat_bin-0066	ENA	freshwater MAG --- D14_bin-0066	GCA_903842645	Matching	321	0	0	FS_D14_megahit_metabat_bin-0066	F	d__Bacteria;p__Verrucomicrobiota;c__Verrucomicrobiae;o__Opitutales;f__Opitutaceae;g__Fen-1467;s__
FS_D2_megahit_metabat_bin-403	ENA	freshwater MAG --- D2_bin-403	GCA_903876355	Matching	321	0	0	FS_D2_megahit_metabat_bin-403	F	d__Bacteria;p__Verrucomicrobiota;c__Verrucomicrobiae;o__Opitutales;f__Opitutaceae;g__Fen-1467;s__
FS_D-3_megahit_metabat_bin-03	ENA	freshwater MAG --- D-3_bin-03	GCA_903959445	Matching	321	0	0	FS_D-3_megahit_metabat_bin-03	F	d__Bacteria;p__Verrucomicrobiota;c__Verrucomicrobiae;o__Opitutales;f__Opitutaceae;g__Fen-1467;s__Fen-1467 sp003142615
FS_D-4_megahit_metabat_bin-44	ENA	freshwater MAG --- D-4_bin-44	GCA_903938065	Matching	321	0	0	FS_D-4_megahit_metabat_bin-44	F	d__Bacteria;p__Verrucomicrobiota;c__Verrucomicrobiae;o__Opitutales;f__Opitutaceae;g__Fen-1467;s__
FS_Loc090721-8-6m_megahit_metabat_bin-0008	ENA	freshwater MAG --- Loc090721-8-6m_bin-0008	GCA_903952145	Matching	322	0	0	FS_Loc090721-8-6m_megahit_metabat_bin-0008	F	d__Bacteria;p__Verrucomicrobiota;c__Verrucomicrobiae;o__Opitutales;f__Opitutaceae;g__UBA2377;s__
FS_Loclat_megahit_metabat_bin-00149	ENA	freshwater MAG --- Loclat_bin-00149	GCA_903885535	Matching	322	1	0	FS_Loclat_megahit_metabat_bin-00149	F	d__Bacteria;p__Verrucomicrobiota;c__Verrucomicrobiae;o__Opitutales;f__Opitutaceae;g__UBA2377;s__
BB_P1994_110_bin201	ENA	P1994_110_bin201	ERZ1290804	Matching	323	1	1	BB_P1994_110_bin201	B	d__Bacteria;p__Verrucomicrobiota;c__Verrucomicrobiae;o__Opitutales;f__Opitutaceae;g__Cephaloticoccus;s__Cephaloticoccus sp002713695	baltic sea	BACL148	14.526	2.863	14.556
BB_P1994_113_bin204	ENA	P1994_113_bin204	ERZ1290850	Matching	323	0	0	BB_P1994_113_bin204	B	d__Bacteria;p__Verrucomicrobiota;c__Verrucomicrobiae;o__Opitutales;f__Opitutaceae;g__Cephaloticoccus;s__Cephaloticoccus sp002713695	baltic sea	BACL148	10.28	1.749	14.955
BB_P6071_501_bin222	ENA	P6071_501_bin222	ERZ1291717	Matching	323	0	0	BB_P6071_501_bin222	B	d__Bacteria;p__Verrucomicrobiota;c__Verrucomicrobiae;o__Opitutales;f__Opitutaceae;g__Cephaloticoccus;s__Cephaloticoccus sp002713695	baltic sea	BACL148	8.617	3	15.68
BB_P6071_531_bin77	ENA	P6071_531_bin77	ERZ1292693	Matching	323	0	0	BB_P6071_531_bin77	B	d__Bacteria;p__Verrucomicrobiota;c__Verrucomicrobiae;o__Opitutales;f__Opitutaceae;g__Cephaloticoccus;s__Cephaloticoccus sp002713695	baltic sea	BACL148	7.659	3	17.81
MT_TOBG_SAT-155	NCBI	SAT155	GCA_002713695.1	Matching	323	1	1	MT_TOBG_SAT-155	M	d__Bacteria;p__Verrucomicrobiota;c__Verrucomicrobiae;o__Opitutales;f__Opitutaceae;g__Cephaloticoccus;s__Cephaloticoccus sp002713695
BB_SRR3727511_bin288	ENA	SRR3727511_bin288	ERZ1292315	Matching	324	0	0	BB_SRR3727511_bin288	B	d__Bacteria;p__Verrucomicrobiota;c__Verrucomicrobiae;o__Opitutales;f__Opitutaceae;g__Cephaloticoccus;s__	baltic sea	BACL171	5.9	0	18.3
BB_SRR3727516_bin225	ENA	SRR3727516_bin225	ERZ1292357	Matching	324	0	0	BB_SRR3727516_bin225	B	d__Bacteria;p__Verrucomicrobiota;c__Verrucomicrobiae;o__Opitutales;f__Opitutaceae;g__Cephaloticoccus;s__	baltic sea	BACL171	5.8	0	18.2
BB_SRR3727517_bin54	ENA	SRR3727517_bin54	ERZ1292398	Matching	324	1	1	BB_SRR3727517_bin54	B	d__Bacteria;p__Verrucomicrobiota;c__Verrucomicrobiae;o__Opitutales;f__Opitutaceae;g__Cephaloticoccus;s__	baltic sea	BACL171	5.8	0	18.2
BB_P6071_508_bin98	ENA	P6071_508_bin98	ERZ1291859	Matching	325	0	0	BB_P6071_508_bin98	B	d__Bacteria;p__Verrucomicrobiota;c__Verrucomicrobiae;o__Opitutales;f__Opitutaceae;g__Cephaloticoccus;s__Cephaloticoccus sp002367815	baltic sea	BACL137	7.626	1.9	11.67
BB_P4201_112_bin192	ENA	P4201_112_bin192	ERZ1291534	Matching	325	0	0	BB_P4201_112_bin192	B	d__Bacteria;p__Verrucomicrobiota;c__Verrucomicrobiae;o__Opitutales;f__Opitutaceae;g__Cephaloticoccus;s__Cephaloticoccus sp002367815	baltic sea	BACL137	7.2	2	8.5
BB_P4201_121_bin17	ENA	P4201_121_bin17	ERZ1291639	Matching	325	0	0	BB_P4201_121_bin17	B	d__Bacteria;p__Verrucomicrobiota;c__Verrucomicrobiae;o__Opitutales;f__Opitutaceae;g__Cephaloticoccus;s__Cephaloticoccus sp002367815	baltic sea	BACL137	6.8	2	11.7
BB_P1994_127_bin126	ENA	P1994_127_bin126	ERZ1291127	Matching	325	1	1	BB_P1994_127_bin126	B	d__Bacteria;p__Verrucomicrobiota;c__Verrucomicrobiae;o__Opitutales;f__Opitutaceae;g__Cephaloticoccus;s__Cephaloticoccus sp002367815	baltic sea	BACL137	5.566	55.767	2.548
BB_P1994_108_bin136	ENA	P1994_108_bin136	ERZ1284815	Matching	325	0	0	BB_P1994_108_bin136	B	d__Bacteria;p__Verrucomicrobiota;c__Verrucomicrobiae;o__Opitutales;f__Opitutaceae;g__Cephaloticoccus;s__Cephaloticoccus sp002367815	baltic sea	BACL137	3.04	42.3	1.7
FS_Ki2-D1_megahit_metabat_bin-1146	ENA	freshwater MAG --- Ki2-D1_bin-1146	GCA_903882455	Matching	326	0	0	FS_Ki2-D1_megahit_metabat_bin-1146	F	d__Bacteria;p__Verrucomicrobiota;c__Verrucomicrobiae;o__Opitutales;f__Opitutaceae;g__Tous-C4FEB;s__
FS_Ki2-D2_megahit_metabat_bin-1475	ENA	freshwater MAG --- Ki2-D2_bin-1475	GCA_903848525	Matching	326	1	0	FS_Ki2-D2_megahit_metabat_bin-1475	F	d__Bacteria;p__Verrucomicrobiota;c__Verrucomicrobiae;o__Opitutales;f__Opitutaceae;g__Tous-C4FEB;s__
FS_Kiruna_megahit_metabat_bin-10528	ENA	freshwater MAG --- Kiruna_bin-10528	GCA_903902745	Matching	326	0	0	FS_Kiruna_megahit_metabat_bin-10528	F	d__Bacteria;p__Verrucomicrobiota;c__Verrucomicrobiae;o__Opitutales;f__Opitutaceae;g__Tous-C4FEB;s__
FS_Kiruna2_megahit_metabat_bin-0320	ENA	freshwater MAG --- Kiruna2_bin-0320	GCA_903888405	Matching	326	0	0	FS_Kiruna2_megahit_metabat_bin-0320	F	d__Bacteria;p__Verrucomicrobiota;c__Verrucomicrobiae;o__Opitutales;f__Opitutaceae;g__Tous-C4FEB;s__
FS_Kiruna_megahit_metabat_bin-02388	ENA	freshwater MAG --- Kiruna_bin-02388	GCA_903927065	Matching	327	0	0	FS_Kiruna_megahit_metabat_bin-02388	F	d__Bacteria;p__Verrucomicrobiota;c__Verrucomicrobiae;o__Opitutales;f__Opitutaceae;g__Tous-C4FEB;s__
FS_Kiruna2_megahit_metabat_bin-3555	ENA	freshwater MAG --- Kiruna2_bin-3555	GCA_903900715	Matching	327	0	0	FS_Kiruna2_megahit_metabat_bin-3555	F	d__Bacteria;p__Verrucomicrobiota;c__Verrucomicrobiae;o__Opitutales;f__Opitutaceae;g__Tous-C4FEB;s__
FS_KR_megahit_metabat_bin-3128	ENA	freshwater MAG --- KR_bin-3128	GCA_903918605	Matching	327	0	0	FS_KR_megahit_metabat_bin-3128	F	d__Bacteria;p__Verrucomicrobiota;c__Verrucomicrobiae;o__Opitutales;f__Opitutaceae;g__Tous-C4FEB;s__
FS_KR2_megahit_metabat_bin-0254	ENA	freshwater MAG --- KR2_bin-0254	GCA_903826935	Matching	327	0	0	FS_KR2_megahit_metabat_bin-0254	F	d__Bacteria;p__Verrucomicrobiota;c__Verrucomicrobiae;o__Opitutales;f__Opitutaceae;g__Tous-C4FEB;s__
FS_KR3_megahit_metabat_bin-0468	ENA	freshwater MAG --- KR3_bin-0468	GCA_903827245	Matching	327	1	1	FS_KR3_megahit_metabat_bin-0468	F	d__Bacteria;p__Verrucomicrobiota;c__Verrucomicrobiae;o__Opitutales;f__Opitutaceae;g__Tous-C4FEB;s__
FS_Umea_megahit_metabat_bin-09534	ENA	freshwater MAG --- Umea_bin-09534	GCA_903825655	Matching	327	0	0	FS_Umea_megahit_metabat_bin-09534	F	d__Bacteria;p__Verrucomicrobiota;c__Verrucomicrobiae;o__Opitutales;f__Opitutaceae;g__Tous-C4FEB;s__
FS_Umea2_megahit_metabat_bin-1052	ENA	freshwater MAG --- Umea2_bin-1052	GCA_903877055	Matching	327	0	0	FS_Umea2_megahit_metabat_bin-1052	F	d__Bacteria;p__Verrucomicrobiota;c__Verrucomicrobiae;o__Opitutales;f__Opitutaceae;g__Tous-C4FEB;s__
FS_Umea2p1_megahit_metabat_bin-1059	ENA	freshwater MAG --- Umea2p1_bin-1059	GCA_903829935	Matching	327	0	0	FS_Umea2p1_megahit_metabat_bin-1059	F	d__Bacteria;p__Verrucomicrobiota;c__Verrucomicrobiae;o__Opitutales;f__Opitutaceae;g__Tous-C4FEB;s__
FS_Umea2p2_megahit_metabat_bin-0834	ENA	freshwater MAG --- Umea2p2_bin-0834	GCA_903867105	Matching	327	0	0	FS_Umea2p2_megahit_metabat_bin-0834	F	d__Bacteria;p__Verrucomicrobiota;c__Verrucomicrobiae;o__Opitutales;f__Opitutaceae;g__Tous-C4FEB;s__
FS_Umea3_megahit_metabat_bin-2810	ENA	freshwater MAG --- Umea3_bin-2810	GCA_903884295	Matching	327	0	0	FS_Umea3_megahit_metabat_bin-2810	F	d__Bacteria;p__Verrucomicrobiota;c__Verrucomicrobiae;o__Opitutales;f__Opitutaceae;g__Tous-C4FEB;s__
FS_Umea3p1_megahit_metabat_bin-0256	ENA	freshwater MAG --- Umea3p1_bin-0256	GCA_903846705	Matching	327	0	0	FS_Umea3p1_megahit_metabat_bin-0256	F	d__Bacteria;p__Verrucomicrobiota;c__Verrucomicrobiae;o__Opitutales;f__Opitutaceae;g__Tous-C4FEB;s__
FS_Umea3p2_megahit_metabat_bin-0334	ENA	freshwater MAG --- Umea3p2_bin-0334	GCA_903826105	Matching	327	0	0	FS_Umea3p2_megahit_metabat_bin-0334	F	d__Bacteria;p__Verrucomicrobiota;c__Verrucomicrobiae;o__Opitutales;f__Opitutaceae;g__Tous-C4FEB;s__
FS_Umea3p3_megahit_metabat_bin-0626	ENA	freshwater MAG --- Umea3p3_bin-0626	GCA_903839375	Matching	327	0	0	FS_Umea3p3_megahit_metabat_bin-0626	F	d__Bacteria;p__Verrucomicrobiota;c__Verrucomicrobiae;o__Opitutales;f__Opitutaceae;g__Tous-C4FEB;s__
FS_LJ_megahit_metabat_bin-4538	ENA	freshwater MAG --- LJ_bin-4538	GCA_903929255	Matching	328	0	0	FS_LJ_megahit_metabat_bin-4538	F	d__Bacteria;p__Verrucomicrobiota;c__Verrucomicrobiae;o__Opitutales;f__Opitutaceae;g__Tous-C4FEB;s__
FS_UppL4_megahit_metabat_bin-386	ENA	freshwater MAG --- UppL4_bin-386	GCA_903923085	Matching	328	0	0	FS_UppL4_megahit_metabat_bin-386	F	d__Bacteria;p__Verrucomicrobiota;c__Verrucomicrobiae;o__Opitutales;f__Opitutaceae;g__Tous-C4FEB;s__
FS_UppL6_megahit_metabat_bin-1600	ENA	freshwater MAG --- UppL6_bin-1600	GCA_903925425	Matching	328	1	0	FS_UppL6_megahit_metabat_bin-1600	F	d__Bacteria;p__Verrucomicrobiota;c__Verrucomicrobiae;o__Opitutales;f__Opitutaceae;g__Tous-C4FEB;s__
FS_LinL1_megahit_metabat_bin-0249	ENA	freshwater MAG --- LinL1_bin-0249	GCA_903864085	Matching	329	1	0	FS_LinL1_megahit_metabat_bin-0249	F	d__Bacteria;p__Verrucomicrobiota;c__Verrucomicrobiae;o__Opitutales;f__Opitutaceae;g__Tous-C4FEB;s__
FS_Loc081215-1m_megahit_metabat_bin-0085	ENA	freshwater MAG --- Loc081215-1m_bin-0085	GCA_903938935	Matching	330	1	0	FS_Loc081215-1m_megahit_metabat_bin-0085	F	d__Bacteria;p__Verrucomicrobiota;c__Verrucomicrobiae;o__Opitutales;f__Opitutaceae;g__Tous-C4FEB;s__
FS_Loc081215-4m_megahit_metabat_bin-1942	ENA	freshwater MAG --- Loc081215-4m_bin-1942	GCA_903960615	Matching	330	0	0	FS_Loc081215-4m_megahit_metabat_bin-1942	F	d__Bacteria;p__Verrucomicrobiota;c__Verrucomicrobiae;o__Opitutales;f__Opitutaceae;g__Tous-C4FEB;s__
FS_Loc081215-5m_megahit_metabat_bin-2239	ENA	freshwater MAG --- Loc081215-5m_bin-2239	GCA_903944995	Matching	330	0	0	FS_Loc081215-5m_megahit_metabat_bin-2239	F	d__Bacteria;p__Verrucomicrobiota;c__Verrucomicrobiae;o__Opitutales;f__Opitutaceae;g__Tous-C4FEB;s__
FS_Loc081215-8m_megahit_metabat_bin-0256	ENA	freshwater MAG --- Loc081215-8m_bin-0256	GCA_903954225	Matching	330	0	0	FS_Loc081215-8m_megahit_metabat_bin-0256	F	d__Bacteria;p__Verrucomicrobiota;c__Verrucomicrobiae;o__Opitutales;f__Opitutaceae;g__Tous-C4FEB;s__
FS_Loc090116-8m_megahit_metabat_bin-1654	ENA	freshwater MAG --- Loc090116-8m_bin-1654	GCA_903953835	Matching	330	0	0	FS_Loc090116-8m_megahit_metabat_bin-1654	F	d__Bacteria;p__Verrucomicrobiota;c__Verrucomicrobiae;o__Opitutales;f__Opitutaceae;g__Tous-C4FEB;s__
FS_Loc090116-9m_megahit_metabat_bin-0864	ENA	freshwater MAG --- Loc090116-9m_bin-0864	GCA_903948385	Matching	330	0	0	FS_Loc090116-9m_megahit_metabat_bin-0864	F	d__Bacteria;p__Verrucomicrobiota;c__Verrucomicrobiae;o__Opitutales;f__Opitutaceae;g__Tous-C4FEB;s__
FS_ErkenSummer_megahit_metabat_bin-5530	ENA	freshwater MAG --- ErkenSummer_bin-5530	GCA_903850955	Matching	331	1	0	FS_ErkenSummer_megahit_metabat_bin-5530	F	d__Bacteria;p__Verrucomicrobiota;c__Verrucomicrobiae;o__Opitutales;f__Opitutaceae;g__Tous-C4FEB;s__Tous-C4FEB sp002304445
FS_MJ-2014_megahit_metabat_bin-1319	ENA	freshwater MAG --- MJ-2014_bin-1319	GCA_903843025	Matching	332	0	0	FS_MJ-2014_megahit_metabat_bin-1319	F	d__Bacteria;p__Verrucomicrobiota;c__Verrucomicrobiae;o__Opitutales;f__Opitutaceae;g__Opitutus;s__
FS_MJ-2014-D3_megahit_metabat_bin-143	ENA	freshwater MAG --- MJ-2014-D3_bin-143	GCA_903880565	Matching	332	0	0	FS_MJ-2014-D3_megahit_metabat_bin-143	F	d__Bacteria;p__Verrucomicrobiota;c__Verrucomicrobiae;o__Opitutales;f__Opitutaceae;g__Opitutus;s__
FS_MJ-2014-D4_megahit_metabat_bin-006	ENA	freshwater MAG --- MJ-2014-D4_bin-006	GCA_903872505	Matching	332	0	0	FS_MJ-2014-D4_megahit_metabat_bin-006	F	d__Bacteria;p__Verrucomicrobiota;c__Verrucomicrobiae;o__Opitutales;f__Opitutaceae;g__Opitutus;s__
FS_MJ-time_megahit_metabat_bin-8080	ENA	freshwater MAG --- MJ-time_bin-8080	GCA_903862405	Matching	332	1	1	FS_MJ-time_megahit_metabat_bin-8080	F	d__Bacteria;p__Verrucomicrobiota;c__Verrucomicrobiae;o__Opitutales;f__Opitutaceae;g__Opitutus;s__
FW_2582580688	IMG_Genome_ID	TH04590	2582580688	Matching	333	1	1	FW_2582580688	F	d__Bacteria;p__Verrucomicrobiota;c__Verrucomicrobiae;o__Opitutales;f__Opitutaceae;g__Opitutus;s__	Trout Bog Hypolimnion			2 to 7
FS_AM_megahit_metabat_bin-0408	ENA	freshwater MAG --- AM_bin-0408	GCA_903924195	Matching	334	1	1	FS_AM_megahit_metabat_bin-0408	F	d__Bacteria;p__Verrucomicrobiota;c__Verrucomicrobiae;o__Opitutales;f__Opitutaceae;g__;s__
FS_AM-2014_megahit_metabat_bin-0560	ENA	freshwater MAG --- AM-2014_bin-0560	GCA_903862955	Matching	334	0	0	FS_AM-2014_megahit_metabat_bin-0560	F	d__Bacteria;p__Verrucomicrobiota;c__Verrucomicrobiae;o__Opitutales;f__Opitutaceae;g__;s__
FS_AM-2014-D4_megahit_metabat_bin-409	ENA	freshwater MAG --- AM-2014-D4_bin-409	GCA_903834125	Matching	334	0	0	FS_AM-2014-D4_megahit_metabat_bin-409	F	d__Bacteria;p__Verrucomicrobiota;c__Verrucomicrobiae;o__Opitutales;f__Opitutaceae;g__Opitutus;s__
FS_AM5_megahit_metabat_bin-1211	ENA	freshwater MAG --- AM5_bin-1211	GCA_903913455	Matching	334	0	0	FS_AM5_megahit_metabat_bin-1211	F	d__Bacteria;p__Verrucomicrobiota;c__Verrucomicrobiae;o__Opitutales;f__Opitutaceae;g__;s__
FS_YR_megahit_metabat_bin-4172	ENA	freshwater MAG --- YR_bin-4172	GCA_903864675	Matching	335	0	0	FS_YR_megahit_metabat_bin-4172	F	d__Bacteria;p__Verrucomicrobiota;c__Verrucomicrobiae;o__Opitutales;f__Opitutaceae;g__;s__
FS_YR2_megahit_metabat_bin-0342	ENA	freshwater MAG --- YR2_bin-0342	GCA_903855985	Matching	335	1	0	FS_YR2_megahit_metabat_bin-0342	F	d__Bacteria;p__Verrucomicrobiota;c__Verrucomicrobiae;o__Opitutales;f__Opitutaceae;g__Opitutus;s__
FS_Ki2-D3_megahit_metabat_bin-0835	ENA	freshwater MAG --- Ki2-D3_bin-0835	GCA_903869175	Matching	336	1	0	FS_Ki2-D3_megahit_metabat_bin-0835	F	d__Bacteria;p__Verrucomicrobiota;c__Verrucomicrobiae;o__Opitutales;f__Opitutaceae;g__Opitutus;s__
FS_Ki2-D4_megahit_metabat_bin-0215	ENA	freshwater MAG --- Ki2-D4_bin-0215	GCA_903843155	Matching	336	0	0	FS_Ki2-D4_megahit_metabat_bin-0215	F	d__Bacteria;p__Verrucomicrobiota;c__Verrucomicrobiae;o__Opitutales;f__Opitutaceae;g__Opitutus;s__
FS_Kiruna_megahit_metabat_bin-12175	ENA	freshwater MAG --- Kiruna_bin-12175	GCA_903821455	Matching	336	0	0	FS_Kiruna_megahit_metabat_bin-12175	F	d__Bacteria;p__Verrucomicrobiota;c__Verrucomicrobiae;o__Opitutales;f__Opitutaceae;g__;s__
FS_Kiruna2_megahit_metabat_bin-2820	ENA	freshwater MAG --- Kiruna2_bin-2820	GCA_903892385	Matching	336	0	0	FS_Kiruna2_megahit_metabat_bin-2820	F	d__Bacteria;p__Verrucomicrobiota;c__Verrucomicrobiae;o__Opitutales;f__Opitutaceae;g__Opitutus;s__
FS_Umea_megahit_metabat_bin-06265	ENA	freshwater MAG --- Umea_bin-06265	GCA_903837905	Matching	336	0	0	FS_Umea_megahit_metabat_bin-06265	F	d__Bacteria;p__Verrucomicrobiota;c__Verrucomicrobiae;o__Opitutales;f__Opitutaceae;g__;s__
FS_Umea1_megahit_metabat_bin-1591	ENA	freshwater MAG --- Umea1_bin-1591	GCA_903869915	Matching	336	0	0	FS_Umea1_megahit_metabat_bin-1591	F	d__Bacteria;p__Verrucomicrobiota;c__Verrucomicrobiae;o__Opitutales;f__Opitutaceae;g__Opitutus;s__
FS_Umea1p3_megahit_metabat_bin-247	ENA	freshwater MAG --- Umea1p3_bin-247	GCA_903839035	Matching	336	0	0	FS_Umea1p3_megahit_metabat_bin-247	F	d__Bacteria;p__Verrucomicrobiota;c__Verrucomicrobiae;o__Opitutales;f__Opitutaceae;g__Opitutus;s__
FS_Umea1p4_megahit_metabat_bin-394	ENA	freshwater MAG --- Umea1p4_bin-394	GCA_903856095	Matching	336	0	0	FS_Umea1p4_megahit_metabat_bin-394	F	d__Bacteria;p__Verrucomicrobiota;c__Verrucomicrobiae;o__Opitutales;f__Opitutaceae;g__;s__
FS_AlinenLipids_megahit_metabat_bin-2747	ENA	freshwater MAG --- AlinenLipids_bin-2747	GCA_903825285	Matching	337	0	0	FS_AlinenLipids_megahit_metabat_bin-2747	F	d__Bacteria;p__Verrucomicrobiota;c__Verrucomicrobiae;o__Opitutales;f__Opitutaceae;g__Opitutus;s__
FS_AM_megahit_metabat_bin-3813	ENA	freshwater MAG --- AM_bin-3813	GCA_903932015	Matching	337	0	0	FS_AM_megahit_metabat_bin-3813	F	d__Bacteria;p__Verrucomicrobiota;c__Verrucomicrobiae;o__Opitutales;f__Opitutaceae;g__Opitutus;s__
FS_AM-2014_megahit_metabat_bin-2119	ENA	freshwater MAG --- AM-2014_bin-2119	GCA_903842825	Matching	337	0	0	FS_AM-2014_megahit_metabat_bin-2119	F	d__Bacteria;p__Verrucomicrobiota;c__Verrucomicrobiae;o__Opitutales;f__Opitutaceae;g__Opitutus;s__
FS_AM-2014-D7_megahit_metabat_bin-001	ENA	freshwater MAG --- AM-2014-D7_bin-001	GCA_903913565	Matching	337	0	0	FS_AM-2014-D7_megahit_metabat_bin-001	F	d__Bacteria;p__Verrucomicrobiota;c__Verrucomicrobiae;o__Opitutales;f__Opitutaceae;g__Opitutus;s__
FS_AM-2014-D8_megahit_metabat_bin-0243	ENA	freshwater MAG --- AM-2014-D8_bin-0243	GCA_903824305	Matching	337	0	0	FS_AM-2014-D8_megahit_metabat_bin-0243	F	d__Bacteria;p__Verrucomicrobiota;c__Verrucomicrobiae;o__Opitutales;f__Opitutaceae;g__Opitutus;s__
FS_AM-lipid-01-D7_megahit_metabat_bin-0440	ENA	freshwater MAG --- AM-lipid-01-D7_bin-0440	GCA_903887675	Matching	337	0	0	FS_AM-lipid-01-D7_megahit_metabat_bin-0440	F	d__Bacteria;p__Verrucomicrobiota;c__Verrucomicrobiae;o__Opitutales;f__Opitutaceae;g__Opitutus;s__
FS_AM-lipid-02-D6_megahit_metabat_bin-122	ENA	freshwater MAG --- AM-lipid-02-D6_bin-122	GCA_903859405	Matching	337	0	0	FS_AM-lipid-02-D6_megahit_metabat_bin-122	F	d__Bacteria;p__Verrucomicrobiota;c__Verrucomicrobiae;o__Opitutales;f__Opitutaceae;g__Opitutus;s__
FS_AM-lipid-02-D7_megahit_metabat_bin-670	ENA	freshwater MAG --- AM-lipid-02-D7_bin-670	GCA_903872385	Matching	337	0	0	FS_AM-lipid-02-D7_megahit_metabat_bin-670	F	d__Bacteria;p__Verrucomicrobiota;c__Verrucomicrobiae;o__Opitutales;f__Opitutaceae;g__Opitutus;s__
FS_KR_megahit_metabat_bin-1663	ENA	freshwater MAG --- KR_bin-1663	GCA_903909485	Matching	337	0	0	FS_KR_megahit_metabat_bin-1663	F	d__Bacteria;p__Verrucomicrobiota;c__Verrucomicrobiae;o__Opitutales;f__Opitutaceae;g__Opitutus;s__
FS_KR4_megahit_metabat_bin-0789	ENA	freshwater MAG --- KR4_bin-0789	GCA_903863825	Matching	337	0	0	FS_KR4_megahit_metabat_bin-0789	F	d__Bacteria;p__Verrucomicrobiota;c__Verrucomicrobiae;o__Opitutales;f__Opitutaceae;g__Opitutus;s__
FS_KR5_megahit_metabat_bin-105	ENA	freshwater MAG --- KR5_bin-105	GCA_903904475	Matching	337	0	0	FS_KR5_megahit_metabat_bin-105	F	d__Bacteria;p__Verrucomicrobiota;c__Verrucomicrobiae;o__Opitutales;f__Opitutaceae;g__Opitutus;s__
FS_VK_megahit_metabat_bin-2468	ENA	freshwater MAG --- VK_bin-2468	GCA_903911885	Matching	337	0	0	FS_VK_megahit_metabat_bin-2468	F	d__Bacteria;p__Verrucomicrobiota;c__Verrucomicrobiae;o__Opitutales;f__Opitutaceae;g__Opitutus;s__
FS_VK4_megahit_metabat_bin-0235	ENA	freshwater MAG --- VK4_bin-0235	GCA_903919255	Matching	337	1	1	FS_VK4_megahit_metabat_bin-0235	F	d__Bacteria;p__Verrucomicrobiota;c__Verrucomicrobiae;o__Opitutales;f__Opitutaceae;g__Opitutus;s__
FS_Day2-2_megahit_metabat_bin-087	ENA	freshwater MAG --- Day2-2_bin-087	GCA_903902115	Matching	338	0	0	FS_Day2-2_megahit_metabat_bin-087	F	d__Bacteria;p__Verrucomicrobiota;c__Verrucomicrobiae;o__Opitutales;f__Opitutaceae;g__Opitutus;s__
FS_Day2-3_megahit_metabat_bin-112	ENA	freshwater MAG --- Day2-3_bin-112	GCA_903912045	Matching	338	0	0	FS_Day2-3_megahit_metabat_bin-112	F	d__Bacteria;p__Verrucomicrobiota;c__Verrucomicrobiae;o__Opitutales;f__Opitutaceae;g__Opitutus;s__
FS_Day2-4_megahit_metabat_bin-072	ENA	freshwater MAG --- Day2-4_bin-072	GCA_903855055	Matching	338	0	0	FS_Day2-4_megahit_metabat_bin-072	F	d__Bacteria;p__Verrucomicrobiota;c__Verrucomicrobiae;o__Opitutales;f__Opitutaceae;g__Opitutus;s__
FS_Day2-5_megahit_metabat_bin-202	ENA	freshwater MAG --- Day2-5_bin-202	GCA_903853225	Matching	338	0	0	FS_Day2-5_megahit_metabat_bin-202	F	d__Bacteria;p__Verrucomicrobiota;c__Verrucomicrobiae;o__Opitutales;f__Opitutaceae;g__Opitutus;s__
FS_Day2-6_megahit_metabat_bin-525	ENA	freshwater MAG --- Day2-6_bin-525	GCA_903848815	Matching	338	0	0	FS_Day2-6_megahit_metabat_bin-525	F	d__Bacteria;p__Verrucomicrobiota;c__Verrucomicrobiae;o__Opitutales;f__Opitutaceae;g__Opitutus;s__
FS_Day6-2_megahit_metabat_bin-318	ENA	freshwater MAG --- Day6-2_bin-318	GCA_903826355	Matching	338	0	0	FS_Day6-2_megahit_metabat_bin-318	F	d__Bacteria;p__Verrucomicrobiota;c__Verrucomicrobiae;o__Opitutales;f__Opitutaceae;g__Opitutus;s__
FS_Day6-3_megahit_metabat_bin-203	ENA	freshwater MAG --- Day6-3_bin-203	GCA_903830275	Matching	338	0	0	FS_Day6-3_megahit_metabat_bin-203	F	d__Bacteria;p__Verrucomicrobiota;c__Verrucomicrobiae;o__Opitutales;f__Opitutaceae;g__Opitutus;s__
FS_Day6-4_megahit_metabat_bin-455	ENA	freshwater MAG --- Day6-4_bin-455	GCA_903874645	Matching	338	0	0	FS_Day6-4_megahit_metabat_bin-455	F	d__Bacteria;p__Verrucomicrobiota;c__Verrucomicrobiae;o__Opitutales;f__Opitutaceae;g__Opitutus;s__
FS_Ja_megahit_metabat_bin-3332	ENA	freshwater MAG --- Ja_bin-3332	GCA_903844885	Matching	338	0	0	FS_Ja_megahit_metabat_bin-3332	F	d__Bacteria;p__Verrucomicrobiota;c__Verrucomicrobiae;o__Opitutales;f__Opitutaceae;g__Opitutus;s__
FS_Ja1_megahit_metabat_bin-0252	ENA	freshwater MAG --- Ja1_bin-0252	GCA_903884165	Matching	338	0	0	FS_Ja1_megahit_metabat_bin-0252	F	d__Bacteria;p__Verrucomicrobiota;c__Verrucomicrobiae;o__Opitutales;f__Opitutaceae;g__Opitutus;s__
FS_Ja1-D4_megahit_metabat_bin-224	ENA	freshwater MAG --- Ja1-D4_bin-224	GCA_903867625	Matching	338	0	0	FS_Ja1-D4_megahit_metabat_bin-224	F	d__Bacteria;p__Verrucomicrobiota;c__Verrucomicrobiae;o__Opitutales;f__Opitutaceae;g__Opitutus;s__
FS_Ki3-D2_megahit_metabat_bin-2083	ENA	freshwater MAG --- Ki3-D2_bin-2083	GCA_903901305	Matching	338	1	1	FS_Ki3-D2_megahit_metabat_bin-2083	F	d__Bacteria;p__Verrucomicrobiota;c__Verrucomicrobiae;o__Opitutales;f__Opitutaceae;g__Opitutus;s__
FS_Ki3-D3_megahit_metabat_bin-0260	ENA	freshwater MAG --- Ki3-D3_bin-0260	GCA_903861925	Matching	338	0	0	FS_Ki3-D3_megahit_metabat_bin-0260	F	d__Bacteria;p__Verrucomicrobiota;c__Verrucomicrobiae;o__Opitutales;f__Opitutaceae;g__Opitutus;s__
FS_Ki3-D4_megahit_metabat_bin-560	ENA	freshwater MAG --- Ki3-D4_bin-560	GCA_903885135	Matching	338	0	0	FS_Ki3-D4_megahit_metabat_bin-560	F	d__Bacteria;p__Verrucomicrobiota;c__Verrucomicrobiae;o__Opitutales;f__Opitutaceae;g__Opitutus;s__
FS_Kiruna_megahit_metabat_bin-01964	ENA	freshwater MAG --- Kiruna_bin-01964	GCA_903913055	Matching	338	0	0	FS_Kiruna_megahit_metabat_bin-01964	F	d__Bacteria;p__Verrucomicrobiota;c__Verrucomicrobiae;o__Opitutales;f__Opitutaceae;g__Opitutus;s__
FS_Kiruna3_megahit_metabat_bin-4275	ENA	freshwater MAG --- Kiruna3_bin-4275	GCA_903859095	Matching	338	0	0	FS_Kiruna3_megahit_metabat_bin-4275	F	d__Bacteria;p__Verrucomicrobiota;c__Verrucomicrobiae;o__Opitutales;f__Opitutaceae;g__Opitutus;s__
FS_KT_megahit_metabat_bin-0767	ENA	freshwater MAG --- KT_bin-0767	GCA_903866745	Matching	338	0	0	FS_KT_megahit_metabat_bin-0767	F	d__Bacteria;p__Verrucomicrobiota;c__Verrucomicrobiae;o__Opitutales;f__Opitutaceae;g__Opitutus;s__
FS_KT2_megahit_metabat_bin-309	ENA	freshwater MAG --- KT2_bin-309	GCA_903898395	Matching	338	0	0	FS_KT2_megahit_metabat_bin-309	F	d__Bacteria;p__Verrucomicrobiota;c__Verrucomicrobiae;o__Opitutales;f__Opitutaceae;g__Opitutus;s__
FS_KT3_megahit_metabat_bin-372	ENA	freshwater MAG --- KT3_bin-372	GCA_903899275	Matching	338	0	0	FS_KT3_megahit_metabat_bin-372	F	d__Bacteria;p__Verrucomicrobiota;c__Verrucomicrobiae;o__Opitutales;f__Opitutaceae;g__Opitutus;s__
FS_KT4_megahit_metabat_bin-816	ENA	freshwater MAG --- KT4_bin-816	GCA_903875765	Matching	338	0	0	FS_KT4_megahit_metabat_bin-816	F	d__Bacteria;p__Verrucomicrobiota;c__Verrucomicrobiae;o__Opitutales;f__Opitutaceae;g__Opitutus;s__
FS_KT5_megahit_metabat_bin-602	ENA	freshwater MAG --- KT5_bin-602	GCA_903918535	Matching	338	0	0	FS_KT5_megahit_metabat_bin-602	F	d__Bacteria;p__Verrucomicrobiota;c__Verrucomicrobiae;o__Opitutales;f__Opitutaceae;g__Opitutus;s__
FS_KTt_megahit_metabat_bin-0381	ENA	freshwater MAG --- KTt_bin-0381	GCA_903896705	Matching	338	0	0	FS_KTt_megahit_metabat_bin-0381	F	d__Bacteria;p__Verrucomicrobiota;c__Verrucomicrobiae;o__Opitutales;f__Opitutaceae;g__Opitutus;s__
FS_LJ_megahit_metabat_bin-2846	ENA	freshwater MAG --- LJ_bin-2846	GCA_903930415	Matching	338	0	0	FS_LJ_megahit_metabat_bin-2846	F	d__Bacteria;p__Verrucomicrobiota;c__Verrucomicrobiae;o__Opitutales;f__Opitutaceae;g__Opitutus;s__
FS_LJ-3-4m_megahit_metabat_bin-0887	ENA	freshwater MAG --- LJ-3-4m_bin-0887	GCA_903922995	Matching	338	0	0	FS_LJ-3-4m_megahit_metabat_bin-0887	F	d__Bacteria;p__Verrucomicrobiota;c__Verrucomicrobiae;o__Opitutales;f__Opitutaceae;g__Opitutus;s__
FS_LJ-3-65m_megahit_metabat_bin-0326	ENA	freshwater MAG --- LJ-3-65m_bin-0326	GCA_903823935	Matching	338	0	0	FS_LJ-3-65m_megahit_metabat_bin-0326	F	d__Bacteria;p__Verrucomicrobiota;c__Verrucomicrobiae;o__Opitutales;f__Opitutaceae;g__Opitutus;s__
FS_LJ-5-9m_megahit_metabat_bin-0428	ENA	freshwater MAG --- LJ-5-9m_bin-0428	GCA_903830425	Matching	338	0	0	FS_LJ-5-9m_megahit_metabat_bin-0428	F	d__Bacteria;p__Verrucomicrobiota;c__Verrucomicrobiae;o__Opitutales;f__Opitutaceae;g__Opitutus;s__
FS_LJ-7-9m_megahit_metabat_bin-1276	ENA	freshwater MAG --- LJ-7-9m_bin-1276	GCA_903826175	Matching	338	0	0	FS_LJ-7-9m_megahit_metabat_bin-1276	F	d__Bacteria;p__Verrucomicrobiota;c__Verrucomicrobiae;o__Opitutales;f__Opitutaceae;g__Opitutus;s__
FS_Umea_megahit_metabat_bin-02580	ENA	freshwater MAG --- Umea_bin-02580	GCA_903877045	Matching	339	0	0	FS_Umea_megahit_metabat_bin-02580	F	d__Bacteria;p__Verrucomicrobiota;c__Verrucomicrobiae;o__Opitutales;f__Opitutaceae;g__Opitutus;s__
FS_Umea2_megahit_metabat_bin-2840	ENA	freshwater MAG --- Umea2_bin-2840	GCA_903845185	Matching	339	0	0	FS_Umea2_megahit_metabat_bin-2840	F	d__Bacteria;p__Verrucomicrobiota;c__Verrucomicrobiae;o__Opitutales;f__Opitutaceae;g__Opitutus;s__
FS_Umea2p2_megahit_metabat_bin-0087	ENA	freshwater MAG --- Umea2p2_bin-0087	GCA_903903235	Matching	339	0	0	FS_Umea2p2_megahit_metabat_bin-0087	F	d__Bacteria;p__Verrucomicrobiota;c__Verrucomicrobiae;o__Opitutales;f__Opitutaceae;g__Opitutus;s__
FS_Umea2p3_megahit_metabat_bin-0042	ENA	freshwater MAG --- Umea2p3_bin-0042	GCA_903918265	Matching	339	0	0	FS_Umea2p3_megahit_metabat_bin-0042	F	d__Bacteria;p__Verrucomicrobiota;c__Verrucomicrobiae;o__Opitutales;f__Opitutaceae;g__Tous-C4FEB;s__
FS_Umea3_megahit_metabat_bin-4221	ENA	freshwater MAG --- Umea3_bin-4221	GCA_903862765	Matching	339	0	0	FS_Umea3_megahit_metabat_bin-4221	F	d__Bacteria;p__Verrucomicrobiota;c__Verrucomicrobiae;o__Opitutales;f__Opitutaceae;g__Tous-C4FEB;s__
FS_Umea3p2_megahit_metabat_bin-0592	ENA	freshwater MAG --- Umea3p2_bin-0592	GCA_903859715	Matching	339	1	0	FS_Umea3p2_megahit_metabat_bin-0592	F	d__Bacteria;p__Verrucomicrobiota;c__Verrucomicrobiae;o__Opitutales;f__Opitutaceae;g__Opitutus;s__
FS_Umea3p3_megahit_metabat_bin-1118	ENA	freshwater MAG --- Umea3p3_bin-1118	GCA_903917545	Matching	339	0	0	FS_Umea3p3_megahit_metabat_bin-1118	F	d__Bacteria;p__Verrucomicrobiota;c__Verrucomicrobiae;o__Opitutales;f__Opitutaceae;g__Tous-C4FEB;s__
FS_AM_megahit_metabat_bin-1106	ENA	freshwater MAG --- AM_bin-1106	GCA_903913325	Matching	340	0	0	FS_AM_megahit_metabat_bin-1106	F	d__Bacteria;p__Verrucomicrobiota;c__Verrucomicrobiae;o__Opitutales;f__Opitutaceae;g__Opitutus;s__
FS_AM2_megahit_metabat_bin-0831	ENA	freshwater MAG --- AM2_bin-0831	GCA_903849045	Matching	340	0	0	FS_AM2_megahit_metabat_bin-0831	F	d__Bacteria;p__Verrucomicrobiota;c__Verrucomicrobiae;o__Opitutales;f__Opitutaceae;g__Opitutus;s__
FS_AM-2014_megahit_metabat_bin-1506	ENA	freshwater MAG --- AM-2014_bin-1506	GCA_903881475	Matching	340	0	0	FS_AM-2014_megahit_metabat_bin-1506	F	d__Bacteria;p__Verrucomicrobiota;c__Verrucomicrobiae;o__Opitutales;f__Opitutaceae;g__Tous-C4FEB;s__
FS_AM-2014-D2_megahit_metabat_bin-660	ENA	freshwater MAG --- AM-2014-D2_bin-660	GCA_903848695	Matching	340	0	0	FS_AM-2014-D2_megahit_metabat_bin-660	F	d__Bacteria;p__Verrucomicrobiota;c__Verrucomicrobiae;o__Opitutales;f__Opitutaceae;g__Opitutus;s__
FS_AM-lipid-02-D2_megahit_metabat_bin-0285	ENA	freshwater MAG --- AM-lipid-02-D2_bin-0285	GCA_903854885	Matching	340	0	0	FS_AM-lipid-02-D2_megahit_metabat_bin-0285	F	d__Bacteria;p__Verrucomicrobiota;c__Verrucomicrobiae;o__Opitutales;f__Opitutaceae;g__Opitutus;s__
FS_AM-lipid-02-D3_megahit_metabat_bin-0862	ENA	freshwater MAG --- AM-lipid-02-D3_bin-0862	GCA_903883125	Matching	340	1	1	FS_AM-lipid-02-D3_megahit_metabat_bin-0862	F	d__Bacteria;p__Verrucomicrobiota;c__Verrucomicrobiae;o__Opitutales;f__Opitutaceae;g__Opitutus;s__
FS_AM-lipid-02-D4_megahit_metabat_bin-1170	ENA	freshwater MAG --- AM-lipid-02-D4_bin-1170	GCA_903853165	Matching	340	0	0	FS_AM-lipid-02-D4_megahit_metabat_bin-1170	F	d__Bacteria;p__Verrucomicrobiota;c__Verrucomicrobiae;o__Opitutales;f__Opitutaceae;g__Opitutus;s__
FS_I3b_megahit_metabat_bin-363	ENA	freshwater MAG --- I3b_bin-363	GCA_903916685	Matching	340	0	0	FS_I3b_megahit_metabat_bin-363	F	d__Bacteria;p__Verrucomicrobiota;c__Verrucomicrobiae;o__Opitutales;f__Opitutaceae;g__Opitutus;s__
FS_Umea2_megahit_metabat_bin-1112	ENA	freshwater MAG --- Umea2_bin-1112	GCA_903877135	Matching	341	1	1	FS_Umea2_megahit_metabat_bin-1112	F	d__Bacteria;p__Verrucomicrobiota;c__Verrucomicrobiae;o__Opitutales;f__Opitutaceae;g__Opitutus;s__
FS_Umea2p3_megahit_metabat_bin-0422	ENA	freshwater MAG --- Umea2p3_bin-0422	GCA_903919175	Matching	341	0	0	FS_Umea2p3_megahit_metabat_bin-0422	F	d__Bacteria;p__Verrucomicrobiota;c__Verrucomicrobiae;o__Opitutales;f__Opitutaceae;g__Opitutus;s__
FS_Umea3_megahit_metabat_bin-1144	ENA	freshwater MAG --- Umea3_bin-1144	GCA_903862785	Matching	341	0	0	FS_Umea3_megahit_metabat_bin-1144	F	d__Bacteria;p__Verrucomicrobiota;c__Verrucomicrobiae;o__Opitutales;f__Opitutaceae;g__Opitutus;s__
FS_Umea3p4_megahit_metabat_bin-0344	ENA	freshwater MAG --- Umea3p4_bin-0344	GCA_903852455	Matching	341	0	0	FS_Umea3p4_megahit_metabat_bin-0344	F	d__Bacteria;p__Verrucomicrobiota;c__Verrucomicrobiae;o__Opitutales;f__Opitutaceae;g__Opitutus;s__
FS_Loc090116-1m_megahit_metabat_bin-1631	ENA	freshwater MAG --- Loc090116-1m_bin-1631	GCA_903937075	Matching	342	0	0	FS_Loc090116-1m_megahit_metabat_bin-1631	F	d__Bacteria;p__Verrucomicrobiota;c__Verrucomicrobiae;o__Opitutales;f__Opitutaceae;g__Tous-C4FEB;s__
FS_Loc090116-7m_megahit_metabat_bin-1362	ENA	freshwater MAG --- Loc090116-7m_bin-1362	GCA_903951725	Matching	342	0	0	FS_Loc090116-7m_megahit_metabat_bin-1362	F	d__Bacteria;p__Verrucomicrobiota;c__Verrucomicrobiae;o__Opitutales;f__Opitutaceae;g__Tous-C4FEB;s__
FS_Loc090116-9m_megahit_metabat_bin-1378	ENA	freshwater MAG --- Loc090116-9m_bin-1378	GCA_903948415	Matching	342	1	0	FS_Loc090116-9m_megahit_metabat_bin-1378	F	d__Bacteria;p__Verrucomicrobiota;c__Verrucomicrobiae;o__Opitutales;f__Opitutaceae;g__Opitutus;s__
FS_Loc090519-8-7m_megahit_metabat_bin-1979	ENA	freshwater MAG --- Loc090519-8-7m_bin-1979	GCA_903945555	Matching	342	0	0	FS_Loc090519-8-7m_megahit_metabat_bin-1979	F	d__Bacteria;p__Verrucomicrobiota;c__Verrucomicrobiae;o__Opitutales;f__Opitutaceae;g__Tous-C4FEB;s__
FS_Loc090519-1m_megahit_metabat_bin-2180	ENA	freshwater MAG --- Loc090519-1m_bin-2180	GCA_903960155	Matching	343	0	0	FS_Loc090519-1m_megahit_metabat_bin-2180	F	d__Bacteria;p__Verrucomicrobiota;c__Verrucomicrobiae;o__Opitutales;f__Opitutaceae;g__Tous-C4FEB;s__
FS_Loc090721-4m_megahit_metabat_bin-0791	ENA	freshwater MAG --- Loc090721-4m_bin-0791	GCA_903944805	Matching	343	1	0	FS_Loc090721-4m_megahit_metabat_bin-0791	F	d__Bacteria;p__Verrucomicrobiota;c__Verrucomicrobiae;o__Opitutales;f__Opitutaceae;g__Tous-C4FEB;s__
FS_Ja2-D2_megahit_metabat_bin-0382	ENA	freshwater MAG --- Ja2-D2_bin-0382	GCA_903865735	Matching	344	1	1	FS_Ja2-D2_megahit_metabat_bin-0382	F	d__Bacteria;p__Verrucomicrobiota;c__Verrucomicrobiae;o__Opitutales;f__Opitutaceae;g__Tous-C4FEB;s__
FS_UppL3_megahit_metabat_bin-279	ENA	freshwater MAG --- UppL3_bin-279	GCA_903887715	Matching	345	1	0	FS_UppL3_megahit_metabat_bin-279	F	d__Bacteria;p__Verrucomicrobiota;c__Verrucomicrobiae;o__Opitutales;f__Opitutaceae;g__Tous-C4FEB;s__
FS_Umea_megahit_metabat_bin-03682	ENA	freshwater MAG --- Umea_bin-03682	GCA_903903025	Matching	346	0	0	FS_Umea_megahit_metabat_bin-03682	F	d__Bacteria;p__Verrucomicrobiota;c__Verrucomicrobiae;o__Opitutales;f__Opitutaceae;g__Opitutus;s__
FS_Umea2_megahit_metabat_bin-0999	ENA	freshwater MAG --- Umea2_bin-0999	GCA_903825475	Matching	346	0	0	FS_Umea2_megahit_metabat_bin-0999	F	d__Bacteria;p__Verrucomicrobiota;c__Verrucomicrobiae;o__Opitutales;f__Opitutaceae;g__Opitutus;s__
FS_Umea2p3_megahit_metabat_bin-1644	ENA	freshwater MAG --- Umea2p3_bin-1644	GCA_903840415	Matching	346	1	1	FS_Umea2p3_megahit_metabat_bin-1644	F	d__Bacteria;p__Verrucomicrobiota;c__Verrucomicrobiae;o__Opitutales;f__Opitutaceae;g__Opitutus;s__
FS_AlinenLipids_megahit_metabat_bin-0554	ENA	freshwater MAG --- AlinenLipids_bin-0554	GCA_903825225	Matching	347	0	0	FS_AlinenLipids_megahit_metabat_bin-0554	F	d__Bacteria;p__Verrucomicrobiota;c__Verrucomicrobiae;o__Opitutales;f__Opitutaceae;g__Opitutus;s__
FS_Umea_megahit_metabat_bin-05707	ENA	freshwater MAG --- Umea_bin-05707	GCA_903924835	Matching	347	0	0	FS_Umea_megahit_metabat_bin-05707	F	d__Bacteria;p__Verrucomicrobiota;c__Verrucomicrobiae;o__Opitutales;f__Opitutaceae;g__Opitutus;s__
FS_Umea2_megahit_metabat_bin-3102	ENA	freshwater MAG --- Umea2_bin-3102	GCA_903912735	Matching	347	0	0	FS_Umea2_megahit_metabat_bin-3102	F	d__Bacteria;p__Verrucomicrobiota;c__Verrucomicrobiae;o__Opitutales;f__Opitutaceae;g__Opitutus;s__
FS_Umea2p1_megahit_metabat_bin-1006	ENA	freshwater MAG --- Umea2p1_bin-1006	GCA_903896015	Matching	347	0	0	FS_Umea2p1_megahit_metabat_bin-1006	F	d__Bacteria;p__Verrucomicrobiota;c__Verrucomicrobiae;o__Opitutales;f__Opitutaceae;g__Opitutus;s__
FS_Umea2p2_megahit_metabat_bin-0562	ENA	freshwater MAG --- Umea2p2_bin-0562	GCA_903907445	Matching	347	0	0	FS_Umea2p2_megahit_metabat_bin-0562	F	d__Bacteria;p__Verrucomicrobiota;c__Verrucomicrobiae;o__Opitutales;f__Opitutaceae;g__Opitutus;s__
FS_Umea3_megahit_metabat_bin-2922	ENA	freshwater MAG --- Umea3_bin-2922	GCA_903906355	Matching	347	0	0	FS_Umea3_megahit_metabat_bin-2922	F	d__Bacteria;p__Verrucomicrobiota;c__Verrucomicrobiae;o__Opitutales;f__Opitutaceae;g__Opitutus;s__
FS_Umea3p1_megahit_metabat_bin-1281	ENA	freshwater MAG --- Umea3p1_bin-1281	GCA_903896365	Matching	347	1	0	FS_Umea3p1_megahit_metabat_bin-1281	F	d__Bacteria;p__Verrucomicrobiota;c__Verrucomicrobiae;o__Opitutales;f__Opitutaceae;g__Opitutus;s__
FS_VK_megahit_metabat_bin-0642	ENA	freshwater MAG --- VK_bin-0642	GCA_903928105	Matching	347	0	0	FS_VK_megahit_metabat_bin-0642	F	d__Bacteria;p__Verrucomicrobiota;c__Verrucomicrobiae;o__Opitutales;f__Opitutaceae;g__Opitutus;s__
FS_ErkenSummer_megahit_metabat_bin-7083	ENA	freshwater MAG --- ErkenSummer_bin-7083	GCA_903900845	Matching	348	1	0	FS_ErkenSummer_megahit_metabat_bin-7083	F	d__Bacteria;p__Verrucomicrobiota;c__Verrucomicrobiae;o__Opitutales;f__Opitutaceae;g__Opitutus;s__
FS_ErkenSummer_megahit_metabat_bin-1681	ENA	freshwater MAG --- ErkenSummer_bin-1681	GCA_903861185	Matching	349	1	1	FS_ErkenSummer_megahit_metabat_bin-1681	F	d__Bacteria;p__Verrucomicrobiota;c__Verrucomicrobiae;o__Opitutales;f__Opitutaceae;g__Opitutus;s__
FS_Ki3-D2_megahit_metabat_bin-2221	ENA	freshwater MAG --- Ki3-D2_bin-2221	GCA_903820035	Matching	350	1	0	FS_Ki3-D2_megahit_metabat_bin-2221	F	d__Bacteria;p__Verrucomicrobiota;c__Verrucomicrobiae;o__Opitutales;f__Opitutaceae;g__Opitutus;s__
FS_Ki3-D3_megahit_metabat_bin-1052	ENA	freshwater MAG --- Ki3-D3_bin-1052	GCA_903905215	Matching	350	0	0	FS_Ki3-D3_megahit_metabat_bin-1052	F	d__Bacteria;p__Verrucomicrobiota;c__Verrucomicrobiae;o__Opitutales;f__Opitutaceae;g__Opitutus;s__
FS_Kiruna3_megahit_metabat_bin-0571	ENA	freshwater MAG --- Kiruna3_bin-0571	GCA_903835405	Matching	350	0	0	FS_Kiruna3_megahit_metabat_bin-0571	F	d__Bacteria;p__Verrucomicrobiota;c__Verrucomicrobiae;o__Opitutales;f__Opitutaceae;g__Opitutus;s__
FS_UppL3_megahit_metabat_bin-435	ENA	freshwater MAG --- UppL3_bin-435	GCA_903848965	Matching	351	1	1	FS_UppL3_megahit_metabat_bin-435	F	d__Bacteria;p__Verrucomicrobiota;c__Verrucomicrobiae;o__Opitutales;f__Opitutaceae;g__Opitutus;s__
FS_UppL7s_megahit_metabat_bin-1095	ENA	freshwater MAG --- UppL7s_bin-1095	GCA_903926425	Matching	352	1	0	FS_UppL7s_megahit_metabat_bin-1095	F	d__Bacteria;p__Verrucomicrobiota;c__Verrucomicrobiae;o__Opitutales;f__Opitutaceae;g__Opitutus;s__
FS_Umea_megahit_metabat_bin-02646	ENA	freshwater MAG --- Umea_bin-02646	GCA_903916755	Matching	353	1	0	FS_Umea_megahit_metabat_bin-02646	F	d__Bacteria;p__Verrucomicrobiota;c__Verrucomicrobiae;o__Opitutales;f__Opitutaceae;g__Palsa-1447;s__
FS_Umea3_megahit_metabat_bin-0514	ENA	freshwater MAG --- Umea3_bin-0514	GCA_903920475	Matching	353	0	0	FS_Umea3_megahit_metabat_bin-0514	F	d__Bacteria;p__Verrucomicrobiota;c__Verrucomicrobiae;o__Opitutales;f__Opitutaceae;g__Palsa-1447;s__
FW_2593339189	IMG_Genome_ID	TE01800v2	2593339189	Matching	354	1	1	FW_2593339189	F	d__Bacteria;p__Verrucomicrobiota;c__Verrucomicrobiae;o__Opitutales;f__Opitutaceae;g__;s__	Trout Bog Hypolimnion			2 to 7
FS_AlinenLipids_megahit_metabat_bin-1065	ENA	freshwater MAG --- AlinenLipids_bin-1065	GCA_903921305	Matching	355	0	0	FS_AlinenLipids_megahit_metabat_bin-1065	F	d__Bacteria;p__Verrucomicrobiota;c__Verrucomicrobiae;o__Opitutales;f__Opitutaceae;g__;s__
FS_AM_megahit_metabat_bin-2916	ENA	freshwater MAG --- AM_bin-2916	GCA_903864665	Matching	355	0	0	FS_AM_megahit_metabat_bin-2916	F	d__Bacteria;p__Verrucomicrobiota;c__Verrucomicrobiae;o__Opitutales;f__Opitutaceae;g__;s__
FS_AM1_megahit_metabat_bin-0899	ENA	freshwater MAG --- AM1_bin-0899	GCA_903834135	Matching	355	0	0	FS_AM1_megahit_metabat_bin-0899	F	d__Bacteria;p__Verrucomicrobiota;c__Verrucomicrobiae;o__Opitutales;f__Opitutaceae;g__;s__
FS_AM2_megahit_metabat_bin-0980	ENA	freshwater MAG --- AM2_bin-0980	GCA_903917335	Matching	355	0	0	FS_AM2_megahit_metabat_bin-0980	F	d__Bacteria;p__Verrucomicrobiota;c__Verrucomicrobiae;o__Opitutales;f__Opitutaceae;g__;s__
FS_AM-2014_megahit_metabat_bin-3477	ENA	freshwater MAG --- AM-2014_bin-3477	GCA_903911315	Matching	355	0	0	FS_AM-2014_megahit_metabat_bin-3477	F	d__Bacteria;p__Verrucomicrobiota;c__Verrucomicrobiae;o__Opitutales;f__Opitutaceae;g__;s__
FS_AM-2014-D1_megahit_metabat_bin-070	ENA	freshwater MAG --- AM-2014-D1_bin-070	GCA_903910145	Matching	355	1	0	FS_AM-2014-D1_megahit_metabat_bin-070	F	d__Bacteria;p__Verrucomicrobiota;c__Verrucomicrobiae;o__Opitutales;f__Opitutaceae;g__;s__
FS_AM-2014-D2_megahit_metabat_bin-294	ENA	freshwater MAG --- AM-2014-D2_bin-294	GCA_903826085	Matching	355	0	0	FS_AM-2014-D2_megahit_metabat_bin-294	F	d__Bacteria;p__Verrucomicrobiota;c__Verrucomicrobiae;o__Opitutales;f__Opitutaceae;g__;s__
FS_AM-2014-D3_megahit_metabat_bin-456	ENA	freshwater MAG --- AM-2014-D3_bin-456	GCA_903904245	Matching	355	0	0	FS_AM-2014-D3_megahit_metabat_bin-456	F	d__Bacteria;p__Verrucomicrobiota;c__Verrucomicrobiae;o__Opitutales;f__Opitutaceae;g__;s__
FS_AM-lipid-02-D3_megahit_metabat_bin-1192	ENA	freshwater MAG --- AM-lipid-02-D3_bin-1192	GCA_903888785	Matching	355	0	0	FS_AM-lipid-02-D3_megahit_metabat_bin-1192	F	d__Bacteria;p__Verrucomicrobiota;c__Verrucomicrobiae;o__Opitutales;f__Opitutaceae;g__;s__
FS_AM-lipid-02-D4_megahit_metabat_bin-0394	ENA	freshwater MAG --- AM-lipid-02-D4_bin-0394	GCA_903893265	Matching	355	0	0	FS_AM-lipid-02-D4_megahit_metabat_bin-0394	F	d__Bacteria;p__Verrucomicrobiota;c__Verrucomicrobiae;o__Opitutales;f__Opitutaceae;g__;s__
FS_Ki1-0-7m_megahit_metabat_bin-0701	ENA	freshwater MAG --- Ki1-0-7m_bin-0701	GCA_903886895	Matching	355	0	0	FS_Ki1-0-7m_megahit_metabat_bin-0701	F	d__Bacteria;p__Verrucomicrobiota;c__Verrucomicrobiae;o__Opitutales;f__Opitutaceae;g__;s__
FS_Ki2-D1_megahit_metabat_bin-0107	ENA	freshwater MAG --- Ki2-D1_bin-0107	GCA_903876415	Matching	355	0	0	FS_Ki2-D1_megahit_metabat_bin-0107	F	d__Bacteria;p__Verrucomicrobiota;c__Verrucomicrobiae;o__Opitutales;f__Opitutaceae;g__Tous-C4FEB;s__
FS_Ki2-D2_megahit_metabat_bin-0949	ENA	freshwater MAG --- Ki2-D2_bin-0949	GCA_903912745	Matching	355	0	0	FS_Ki2-D2_megahit_metabat_bin-0949	F	d__Bacteria;p__Verrucomicrobiota;c__Verrucomicrobiae;o__Opitutales;f__Opitutaceae;g__;s__
FS_Ki2-D3_megahit_metabat_bin-0628	ENA	freshwater MAG --- Ki2-D3_bin-0628	GCA_903872695	Matching	355	0	0	FS_Ki2-D3_megahit_metabat_bin-0628	F	d__Bacteria;p__Verrucomicrobiota;c__Verrucomicrobiae;o__Opitutales;f__Opitutaceae;g__;s__
FS_Kiruna_megahit_metabat_bin-02240	ENA	freshwater MAG --- Kiruna_bin-02240	GCA_903857635	Matching	355	0	0	FS_Kiruna_megahit_metabat_bin-02240	F	d__Bacteria;p__Verrucomicrobiota;c__Verrucomicrobiae;o__Opitutales;f__Opitutaceae;g__;s__
FS_Kiruna2_megahit_metabat_bin-2202	ENA	freshwater MAG --- Kiruna2_bin-2202	GCA_903844655	Matching	355	0	0	FS_Kiruna2_megahit_metabat_bin-2202	F	d__Bacteria;p__Verrucomicrobiota;c__Verrucomicrobiae;o__Opitutales;f__Opitutaceae;g__;s__
FS_KR_megahit_metabat_bin-2339	ENA	freshwater MAG --- KR_bin-2339	GCA_903831395	Matching	355	0	0	FS_KR_megahit_metabat_bin-2339	F	d__Bacteria;p__Verrucomicrobiota;c__Verrucomicrobiae;o__Opitutales;f__Opitutaceae;g__;s__
FS_KR1_megahit_metabat_bin-0288	ENA	freshwater MAG --- KR1_bin-0288	GCA_903823955	Matching	355	0	0	FS_KR1_megahit_metabat_bin-0288	F	d__Bacteria;p__Verrucomicrobiota;c__Verrucomicrobiae;o__Opitutales;f__Opitutaceae;g__;s__
FS_KR2_megahit_metabat_bin-0814	ENA	freshwater MAG --- KR2_bin-0814	GCA_903849435	Matching	355	0	0	FS_KR2_megahit_metabat_bin-0814	F	d__Bacteria;p__Verrucomicrobiota;c__Verrucomicrobiae;o__Opitutales;f__Opitutaceae;g__;s__
FS_KR3_megahit_metabat_bin-0614	ENA	freshwater MAG --- KR3_bin-0614	GCA_903883725	Matching	355	0	0	FS_KR3_megahit_metabat_bin-0614	F	d__Bacteria;p__Verrucomicrobiota;c__Verrucomicrobiae;o__Opitutales;f__Opitutaceae;g__;s__
FS_KR4_megahit_metabat_bin-1024	ENA	freshwater MAG --- KR4_bin-1024	GCA_903871185	Matching	355	0	0	FS_KR4_megahit_metabat_bin-1024	F	d__Bacteria;p__Verrucomicrobiota;c__Verrucomicrobiae;o__Opitutales;f__Opitutaceae;g__;s__
FS_LinL4_megahit_metabat_bin-0741	ENA	freshwater MAG --- LinL4_bin-0741	GCA_903863475	Matching	355	0	0	FS_LinL4_megahit_metabat_bin-0741	F	d__Bacteria;p__Verrucomicrobiota;c__Verrucomicrobiae;o__Opitutales;f__Opitutaceae;g__Tous-C4FEB;s__
FS_MJ-time_megahit_metabat_bin-6334	ENA	freshwater MAG --- MJ-time_bin-6334	GCA_903869855	Matching	355	0	0	FS_MJ-time_megahit_metabat_bin-6334	F	d__Bacteria;p__Verrucomicrobiota;c__Verrucomicrobiae;o__Opitutales;f__Opitutaceae;g__;s__
FS_Umea_megahit_metabat_bin-07897	ENA	freshwater MAG --- Umea_bin-07897	GCA_903851505	Matching	355	0	0	FS_Umea_megahit_metabat_bin-07897	F	d__Bacteria;p__Verrucomicrobiota;c__Verrucomicrobiae;o__Opitutales;f__Opitutaceae;g__;s__
FS_Umea1_megahit_metabat_bin-3509	ENA	freshwater MAG --- Umea1_bin-3509	GCA_903922035	Matching	355	0	0	FS_Umea1_megahit_metabat_bin-3509	F	d__Bacteria;p__Verrucomicrobiota;c__Verrucomicrobiae;o__Opitutales;f__Opitutaceae;g__;s__
FS_Umea1p1_megahit_metabat_bin-634	ENA	freshwater MAG --- Umea1p1_bin-634	GCA_903859925	Matching	355	0	0	FS_Umea1p1_megahit_metabat_bin-634	F	d__Bacteria;p__Verrucomicrobiota;c__Verrucomicrobiae;o__Opitutales;f__Opitutaceae;g__;s__
FS_Umea1p2_megahit_metabat_bin-0256	ENA	freshwater MAG --- Umea1p2_bin-0256	GCA_903877565	Matching	355	0	0	FS_Umea1p2_megahit_metabat_bin-0256	F	d__Bacteria;p__Verrucomicrobiota;c__Verrucomicrobiae;o__Opitutales;f__Opitutaceae;g__;s__
FS_Umea2p1_megahit_metabat_bin-1104	ENA	freshwater MAG --- Umea2p1_bin-1104	GCA_903861635	Matching	355	0	0	FS_Umea2p1_megahit_metabat_bin-1104	F	d__Bacteria;p__Verrucomicrobiota;c__Verrucomicrobiae;o__Opitutales;f__Opitutaceae;g__;s__
FS_Umea2p2_megahit_metabat_bin-0997	ENA	freshwater MAG --- Umea2p2_bin-0997	GCA_903852115	Matching	355	0	0	FS_Umea2p2_megahit_metabat_bin-0997	F	d__Bacteria;p__Verrucomicrobiota;c__Verrucomicrobiae;o__Opitutales;f__Opitutaceae;g__;s__
FS_Umea3_megahit_metabat_bin-1820	ENA	freshwater MAG --- Umea3_bin-1820	GCA_903847815	Matching	355	0	0	FS_Umea3_megahit_metabat_bin-1820	F	d__Bacteria;p__Verrucomicrobiota;c__Verrucomicrobiae;o__Opitutales;f__Opitutaceae;g__;s__
FS_Umea3p1_megahit_metabat_bin-0519	ENA	freshwater MAG --- Umea3p1_bin-0519	GCA_903823945	Matching	355	0	0	FS_Umea3p1_megahit_metabat_bin-0519	F	d__Bacteria;p__Verrucomicrobiota;c__Verrucomicrobiae;o__Opitutales;f__Opitutaceae;g__;s__
FS_Umea3p2_megahit_metabat_bin-0858	ENA	freshwater MAG --- Umea3p2_bin-0858	GCA_903883335	Matching	355	0	0	FS_Umea3p2_megahit_metabat_bin-0858	F	d__Bacteria;p__Verrucomicrobiota;c__Verrucomicrobiae;o__Opitutales;f__Opitutaceae;g__;s__
FS_Umea3p4_megahit_metabat_bin-0147	ENA	freshwater MAG --- Umea3p4_bin-0147	GCA_903901325	Matching	355	0	0	FS_Umea3p4_megahit_metabat_bin-0147	F	d__Bacteria;p__Verrucomicrobiota;c__Verrucomicrobiae;o__Opitutales;f__Opitutaceae;g__;s__
FS_VK_megahit_metabat_bin-0901	ENA	freshwater MAG --- VK_bin-0901	GCA_903875295	Matching	355	0	0	FS_VK_megahit_metabat_bin-0901	F	d__Bacteria;p__Verrucomicrobiota;c__Verrucomicrobiae;o__Opitutales;f__Opitutaceae;g__;s__
FS_VK1_megahit_metabat_bin-1018	ENA	freshwater MAG --- VK1_bin-1018	GCA_903829915	Matching	355	0	0	FS_VK1_megahit_metabat_bin-1018	F	d__Bacteria;p__Verrucomicrobiota;c__Verrucomicrobiae;o__Opitutales;f__Opitutaceae;g__;s__
FS_VK2_megahit_metabat_bin-1616	ENA	freshwater MAG --- VK2_bin-1616	GCA_903853565	Matching	355	0	0	FS_VK2_megahit_metabat_bin-1616	F	d__Bacteria;p__Verrucomicrobiota;c__Verrucomicrobiae;o__Opitutales;f__Opitutaceae;g__;s__
FS_VK3_megahit_metabat_bin-0480	ENA	freshwater MAG --- VK3_bin-0480	GCA_903861775	Matching	355	0	0	FS_VK3_megahit_metabat_bin-0480	F	d__Bacteria;p__Verrucomicrobiota;c__Verrucomicrobiae;o__Opitutales;f__Opitutaceae;g__;s__
FS_VK4_megahit_metabat_bin-0757	ENA	freshwater MAG --- VK4_bin-0757	GCA_903876035	Matching	355	0	0	FS_VK4_megahit_metabat_bin-0757	F	d__Bacteria;p__Verrucomicrobiota;c__Verrucomicrobiae;o__Opitutales;f__Opitutaceae;g__;s__
FS_YR_megahit_metabat_bin-1745	ENA	freshwater MAG --- YR_bin-1745	GCA_903821865	Matching	355	0	0	FS_YR_megahit_metabat_bin-1745	F	d__Bacteria;p__Verrucomicrobiota;c__Verrucomicrobiae;o__Opitutales;f__Opitutaceae;g__;s__
FS_YR3_megahit_metabat_bin-0024	ENA	freshwater MAG --- YR3_bin-0024	GCA_903894085	Matching	355	0	0	FS_YR3_megahit_metabat_bin-0024	F	d__Bacteria;p__Verrucomicrobiota;c__Verrucomicrobiae;o__Opitutales;f__Opitutaceae;g__;s__
FS_YR4_megahit_metabat_bin-0710	ENA	freshwater MAG --- YR4_bin-0710	GCA_903899665	Matching	355	0	0	FS_YR4_megahit_metabat_bin-0710	F	d__Bacteria;p__Verrucomicrobiota;c__Verrucomicrobiae;o__Opitutales;f__Opitutaceae;g__Tous-C4FEB;s__
FS_AlinenLipids_megahit_metabat_bin-8141	ENA	freshwater MAG --- AlinenLipids_bin-8141	GCA_903862935	Matching	356	1	1	FS_AlinenLipids_megahit_metabat_bin-8141	F	d__Bacteria;p__Verrucomicrobiota;c__Verrucomicrobiae;o__Opitutales;f__Opitutaceae;g__Palsa-1447;s__
FS_AM_megahit_metabat_bin-3539	ENA	freshwater MAG --- AM_bin-3539	GCA_903854295	Matching	356	0	0	FS_AM_megahit_metabat_bin-3539	F	d__Bacteria;p__Verrucomicrobiota;c__Verrucomicrobiae;o__Opitutales;f__Opitutaceae;g__Palsa-1447;s__
FS_AM-2014_megahit_metabat_bin-1932	ENA	freshwater MAG --- AM-2014_bin-1932	GCA_903831875	Matching	356	0	0	FS_AM-2014_megahit_metabat_bin-1932	F	d__Bacteria;p__Verrucomicrobiota;c__Verrucomicrobiae;o__Opitutales;f__Opitutaceae;g__;s__
FS_AM4_megahit_metabat_bin-422	ENA	freshwater MAG --- AM4_bin-422	GCA_903871095	Matching	356	0	0	FS_AM4_megahit_metabat_bin-422	F	d__Bacteria;p__Verrucomicrobiota;c__Verrucomicrobiae;o__Opitutales;f__Opitutaceae;g__;s__
FS_AM5_megahit_metabat_bin-1357	ENA	freshwater MAG --- AM5_bin-1357	GCA_903829305	Matching	356	0	0	FS_AM5_megahit_metabat_bin-1357	F	d__Bacteria;p__Verrucomicrobiota;c__Verrucomicrobiae;o__Opitutales;f__Opitutaceae;g__Palsa-1447;s__
FS_AlinenLipids_megahit_metabat_bin-0516	ENA	freshwater MAG --- AlinenLipids_bin-0516	GCA_903891325	Matching	357	0	0	FS_AlinenLipids_megahit_metabat_bin-0516	F	d__Bacteria;p__Verrucomicrobiota;c__Verrucomicrobiae;o__Opitutales;f__Opitutaceae;g__Palsa-1447;s__
FS_AM-2014_megahit_metabat_bin-1541	ENA	freshwater MAG --- AM-2014_bin-1541	GCA_903932395	Matching	357	0	0	FS_AM-2014_megahit_metabat_bin-1541	F	d__Bacteria;p__Verrucomicrobiota;c__Verrucomicrobiae;o__Opitutales;f__Opitutaceae;g__Palsa-1447;s__
FS_AM-lipid-02-D4_megahit_metabat_bin-0996	ENA	freshwater MAG --- AM-lipid-02-D4_bin-0996	GCA_903911625	Matching	357	1	1	FS_AM-lipid-02-D4_megahit_metabat_bin-0996	F	d__Bacteria;p__Verrucomicrobiota;c__Verrucomicrobiae;o__Opitutales;f__Opitutaceae;g__Palsa-1447;s__
FS_AM-lipid-02-D5_megahit_metabat_bin-0200	ENA	freshwater MAG --- AM-lipid-02-D5_bin-0200	GCA_903880955	Matching	357	0	0	FS_AM-lipid-02-D5_megahit_metabat_bin-0200	F	d__Bacteria;p__Verrucomicrobiota;c__Verrucomicrobiae;o__Opitutales;f__Opitutaceae;g__Palsa-1447;s__
FS_AM-lipid-02-D3_megahit_metabat_bin-1065	ENA	freshwater MAG --- AM-lipid-02-D3_bin-1065	GCA_903887455	Matching	358	1	1	FS_AM-lipid-02-D3_megahit_metabat_bin-1065	F	d__Bacteria;p__Verrucomicrobiota;c__Verrucomicrobiae;o__Opitutales;f__Opitutaceae;g__Palsa-1447;s__
FS_AM-lipid-02-D4_megahit_metabat_bin-0089	ENA	freshwater MAG --- AM-lipid-02-D4_bin-0089	GCA_903899525	Matching	358	0	0	FS_AM-lipid-02-D4_megahit_metabat_bin-0089	F	d__Bacteria;p__Verrucomicrobiota;c__Verrucomicrobiae;o__Opitutales;f__Opitutaceae;g__Palsa-1447;s__
FS_AM_megahit_metabat_bin-4214	ENA	freshwater MAG --- AM_bin-4214	GCA_903887265	Matching	359	0	0	FS_AM_megahit_metabat_bin-4214	F	d__Bacteria;p__Verrucomicrobiota;c__Verrucomicrobiae;o__Opitutales;f__Opitutaceae;g__Palsa-1447;s__
FS_AM2_megahit_metabat_bin-0463	ENA	freshwater MAG --- AM2_bin-0463	GCA_903884875	Matching	359	0	0	FS_AM2_megahit_metabat_bin-0463	F	d__Bacteria;p__Verrucomicrobiota;c__Verrucomicrobiae;o__Opitutales;f__Opitutaceae;g__Palsa-1447;s__
FS_AM-lipid-02-D2_megahit_metabat_bin-0838	ENA	freshwater MAG --- AM-lipid-02-D2_bin-0838	GCA_903903115	Matching	359	0	0	FS_AM-lipid-02-D2_megahit_metabat_bin-0838	F	d__Bacteria;p__Verrucomicrobiota;c__Verrucomicrobiae;o__Opitutales;f__Opitutaceae;g__Palsa-1447;s__
FS_AM-lipid-02-D3_megahit_metabat_bin-1225	ENA	freshwater MAG --- AM-lipid-02-D3_bin-1225	GCA_903890125	Matching	359	0	0	FS_AM-lipid-02-D3_megahit_metabat_bin-1225	F	d__Bacteria;p__Verrucomicrobiota;c__Verrucomicrobiae;o__Opitutales;f__Opitutaceae;g__Palsa-1447;s__
FS_VK_megahit_metabat_bin-1412	ENA	freshwater MAG --- VK_bin-1412	GCA_903825185	Matching	359	0	0	FS_VK_megahit_metabat_bin-1412	F	d__Bacteria;p__Verrucomicrobiota;c__Verrucomicrobiae;o__Opitutales;f__Opitutaceae;g__Palsa-1447;s__
FS_VK1_megahit_metabat_bin-0186	ENA	freshwater MAG --- VK1_bin-0186	GCA_903890485	Matching	359	1	1	FS_VK1_megahit_metabat_bin-0186	F	d__Bacteria;p__Verrucomicrobiota;c__Verrucomicrobiae;o__Opitutales;f__Opitutaceae;g__Palsa-1447;s__
FS_MJ-time_megahit_metabat_bin-8664	ENA	freshwater MAG --- MJ-time_bin-8664	GCA_903821345	Matching	360	1	1	FS_MJ-time_megahit_metabat_bin-8664	F	d__Bacteria;p__Verrucomicrobiota;c__Verrucomicrobiae;o__Opitutales;f__Opitutaceae;g__Palsa-1447;s__
FS_Ki3-D1_megahit_metabat_bin-0330	ENA	freshwater MAG --- Ki3-D1_bin-0330	GCA_903869675	Matching	361	0	0	FS_Ki3-D1_megahit_metabat_bin-0330	F	d__Bacteria;p__Verrucomicrobiota;c__Verrucomicrobiae;o__Opitutales;f__Opitutaceae;g__IMCC26134_A;s__
FS_Kiruna_megahit_metabat_bin-00795	ENA	freshwater MAG --- Kiruna_bin-00795	GCA_903827875	Matching	361	0	0	FS_Kiruna_megahit_metabat_bin-00795	F	d__Bacteria;p__Verrucomicrobiota;c__Verrucomicrobiae;o__Opitutales;f__Opitutaceae;g__IMCC26134_A;s__
FS_Kiruna3_megahit_metabat_bin-1918	ENA	freshwater MAG --- Kiruna3_bin-1918	GCA_903851485	Matching	361	1	0	FS_Kiruna3_megahit_metabat_bin-1918	F	d__Bacteria;p__Verrucomicrobiota;c__Verrucomicrobiae;o__Opitutales;f__Opitutaceae;g__IMCC26134_A;s__
FS_Ja1_megahit_metabat_bin-3508	ENA	freshwater MAG --- Ja1_bin-3508	GCA_903873535	Matching	362	0	0	FS_Ja1_megahit_metabat_bin-3508	F	d__Bacteria;p__Verrucomicrobiota;c__Verrucomicrobiae;o__Opitutales;f__Opitutaceae;g__IMCC26134_A;s__IMCC26134_A sp000972765
FS_Ja1-D2_megahit_metabat_bin-0650	ENA	freshwater MAG --- Ja1-D2_bin-0650	GCA_903870925	Matching	362	0	0	FS_Ja1-D2_megahit_metabat_bin-0650	F	d__Bacteria;p__Verrucomicrobiota;c__Verrucomicrobiae;o__Opitutales;f__Opitutaceae;g__IMCC26134_A;s__IMCC26134_A sp000972765
FS_KT_megahit_metabat_bin-0997	ENA	freshwater MAG --- KT_bin-0997	GCA_903868555	Matching	362	0	0	FS_KT_megahit_metabat_bin-0997	F	d__Bacteria;p__Verrucomicrobiota;c__Verrucomicrobiae;o__Opitutales;f__Opitutaceae;g__IMCC26134_A;s__IMCC26134_A sp000972765
FS_KT1_megahit_metabat_bin-524	ENA	freshwater MAG --- KT1_bin-524	GCA_903867405	Matching	362	0	0	FS_KT1_megahit_metabat_bin-524	F	d__Bacteria;p__Verrucomicrobiota;c__Verrucomicrobiae;o__Opitutales;f__Opitutaceae;g__IMCC26134_A;s__IMCC26134_A sp000972765
FS_KT2_megahit_metabat_bin-888	ENA	freshwater MAG --- KT2_bin-888	GCA_903830235	Matching	362	0	0	FS_KT2_megahit_metabat_bin-888	F	d__Bacteria;p__Verrucomicrobiota;c__Verrucomicrobiae;o__Opitutales;f__Opitutaceae;g__IMCC26134_A;s__IMCC26134_A sp000972765
FS_KT3_megahit_metabat_bin-530	ENA	freshwater MAG --- KT3_bin-530	GCA_903907525	Matching	362	1	1	FS_KT3_megahit_metabat_bin-530	F	d__Bacteria;p__Verrucomicrobiota;c__Verrucomicrobiae;o__Opitutales;f__Opitutaceae;g__IMCC26134_A;s__IMCC26134_A sp000972765
FS_KT4_megahit_metabat_bin-223	ENA	freshwater MAG --- KT4_bin-223	GCA_903887625	Matching	362	0	0	FS_KT4_megahit_metabat_bin-223	F	d__Bacteria;p__Verrucomicrobiota;c__Verrucomicrobiae;o__Opitutales;f__Opitutaceae;g__IMCC26134_A;s__IMCC26134_A sp000972765
FS_KT6_megahit_metabat_bin-822	ENA	freshwater MAG --- KT6_bin-822	GCA_903876315	Matching	362	0	0	FS_KT6_megahit_metabat_bin-822	F	d__Bacteria;p__Verrucomicrobiota;c__Verrucomicrobiae;o__Opitutales;f__Opitutaceae;g__IMCC26134_A;s__IMCC26134_A sp000972765
FS_Umea_megahit_metabat_bin-00670	ENA	freshwater MAG --- Umea_bin-00670	GCA_903914005	Matching	363	0	0	FS_Umea_megahit_metabat_bin-00670	F	d__Bacteria;p__Verrucomicrobiota;c__Verrucomicrobiae;o__Opitutales;f__Opitutaceae;g__IMCC26134;s__
FS_Umea3_megahit_metabat_bin-4024	ENA	freshwater MAG --- Umea3_bin-4024	GCA_903904685	Matching	363	1	0	FS_Umea3_megahit_metabat_bin-4024	F	d__Bacteria;p__Verrucomicrobiota;c__Verrucomicrobiae;o__Opitutales;f__Opitutaceae;g__IMCC26134;s__
FS_Umea3p2_megahit_metabat_bin-0566	ENA	freshwater MAG --- Umea3p2_bin-0566	GCA_903832525	Matching	363	0	0	FS_Umea3p2_megahit_metabat_bin-0566	F	d__Bacteria;p__Verrucomicrobiota;c__Verrucomicrobiae;o__Opitutales;f__Opitutaceae;g__IMCC26134;s__
FS_ErkenSummer_megahit_metabat_bin-2770	ENA	freshwater MAG --- ErkenSummer_bin-2770	GCA_903876795	Matching	364	1	1	FS_ErkenSummer_megahit_metabat_bin-2770	F	d__Bacteria;p__Verrucomicrobiota;c__Verrucomicrobiae;o__Opitutales;f__Opitutaceae;g__IMCC26134;s__
FS_Loc090519-1m_megahit_metabat_bin-1874	ENA	freshwater MAG --- Loc090519-1m_bin-1874	GCA_903944795	Matching	365	0	0	FS_Loc090519-1m_megahit_metabat_bin-1874	F	d__Bacteria;p__Verrucomicrobiota;c__Verrucomicrobiae;o__Opitutales;f__Opitutaceae;g__UBA6669;s__
FS_Loc090721-6m_megahit_metabat_bin-749	ENA	freshwater MAG --- Loc090721-6m_bin-749	GCA_903954025	Matching	365	0	0	FS_Loc090721-6m_megahit_metabat_bin-749	F	d__Bacteria;p__Verrucomicrobiota;c__Verrucomicrobiae;o__Opitutales;f__Opitutaceae;g__UBA6669;s__
FS_Loclat_megahit_metabat_bin-15473	ENA	freshwater MAG --- Loclat_bin-15473	GCA_903862595	Matching	365	1	0	FS_Loclat_megahit_metabat_bin-15473	F	d__Bacteria;p__Verrucomicrobiota;c__Verrucomicrobiae;o__Opitutales;f__Opitutaceae;g__UBA6669;s__
BB_P6071_514_bin76	ENA	P6071_514_bin76	ERZ1292516	Matching	366	0	0	BB_P6071_514_bin76	B	d__Bacteria;p__Verrucomicrobiota;c__Verrucomicrobiae;o__Opitutales;f__Opitutaceae;g__;s__	baltic sea	BACL165	6.973	1.9	18.61
BB_SRR3727525_bin88	ENA	SRR3727525_bin88	ERZ1292445	Matching	366	1	1	BB_SRR3727525_bin88	B	d__Bacteria;p__Verrucomicrobiota;c__Verrucomicrobiae;o__Opitutales;f__Opitutaceae;g__UBA6669;s__	baltic sea	BACL165	5.9	0	19.2
BB_P6071_524_bin210	ENA	P6071_524_bin210	ERZ1292099	Matching	366	0	0	BB_P6071_524_bin210	B	d__Bacteria;p__Verrucomicrobiota;c__Verrucomicrobiae;o__Opitutales;f__Opitutaceae;g__UBA6669;s__	baltic sea	BACL165	5.137	2.3	16.92
BB_SRR3727525_bin114	ENA	SRR3727525_bin114	ERZ1292422	Matching	367	1	1	BB_SRR3727525_bin114	B	d__Bacteria;p__Verrucomicrobiota;c__Verrucomicrobiae;o__Opitutales;f__Opitutaceae;g__UBA6669;s__	baltic sea	BACL355	5.9	0	19.2
BB_P6071_512_bin163	ENA	P6071_512_bin163	ERZ1291915	Matching	368	1	1	BB_P6071_512_bin163	B	d__Bacteria;p__Verrucomicrobiota;c__Verrucomicrobiae;o__Opitutales;f__Opitutaceae;g__UBA6669;s__	baltic sea	BACL99	7.171	2.1	18.49
BB_P6071_510_bin115	ENA	P6071_510_bin115	ERZ1291876	Matching	368	0	0	BB_P6071_510_bin115	B	d__Bacteria;p__Verrucomicrobiota;c__Verrucomicrobiae;o__Opitutales;f__Opitutaceae;g__UBA6669;s__	baltic sea	BACL99	7.165	1.9	20.65
BB_P6071_511_bin45	ENA	P6071_511_bin45	ERZ1292497	Matching	368	0	0	BB_P6071_511_bin45	B	d__Bacteria;p__Verrucomicrobiota;c__Verrucomicrobiae;o__Opitutales;f__Opitutaceae;g__UBA6669;s__	baltic sea	BACL99	7.133	1.9	18.67
BB_P6071_514_bin78	ENA	P6071_514_bin78	ERZ1291961	Matching	368	0	0	BB_P6071_514_bin78	B	d__Bacteria;p__Verrucomicrobiota;c__Verrucomicrobiae;o__Opitutales;f__Opitutaceae;g__UBA6669;s__	baltic sea	BACL99	6.973	1.9	18.61
BB_P6071_526_bin228	ENA	P6071_526_bin228	ERZ1292650	Matching	368	0	0	BB_P6071_526_bin228	B	d__Bacteria;p__Verrucomicrobiota;c__Verrucomicrobiae;o__Opitutales;f__Opitutaceae;g__UBA6669;s__	baltic sea	BACL99	5.246	2	17.58
BB_P6071_524_bin50	ENA	P6071_524_bin50	ERZ1292104	Matching	368	0	0	BB_P6071_524_bin50	B	d__Bacteria;p__Verrucomicrobiota;c__Verrucomicrobiae;o__Opitutales;f__Opitutaceae;g__UBA6669;s__	baltic sea	BACL99	5.137	2.3	16.92
BB_P6071_525_bin220	ENA	P6071_525_bin220	ERZ1292119	Matching	368	0	0	BB_P6071_525_bin220	B	d__Bacteria;p__Verrucomicrobiota;c__Verrucomicrobiae;o__Opitutales;f__Opitutaceae;g__;s__	baltic sea	BACL99	5.106	1.8	17.08
FS_Umea2_megahit_metabat_bin-3180	ENA	freshwater MAG --- Umea2_bin-3180	GCA_903873805	Matching	369	1	0	FS_Umea2_megahit_metabat_bin-3180	F	d__Bacteria;p__Verrucomicrobiota;c__Verrucomicrobiae;o__Opitutales;f__Opitutaceae;g__;s__
FS_Umea2p3_megahit_metabat_bin-1303	ENA	freshwater MAG --- Umea2p3_bin-1303	GCA_903920165	Matching	369	0	0	FS_Umea2p3_megahit_metabat_bin-1303	F	d__Bacteria;p__Verrucomicrobiota;c__Verrucomicrobiae;o__Opitutales;f__Opitutaceae;g__;s__
FS_Umea_megahit_metabat_bin-05601	ENA	freshwater MAG --- Umea_bin-05601	GCA_903828835	Matching	370	0	0	FS_Umea_megahit_metabat_bin-05601	F	d__Bacteria;p__Verrucomicrobiota;c__Verrucomicrobiae;o__Opitutales;f__Opitutaceae;g__UBA6669;s__
FS_Umea3_megahit_metabat_bin-2131	ENA	freshwater MAG --- Umea3_bin-2131	GCA_903929355	Matching	370	1	0	FS_Umea3_megahit_metabat_bin-2131	F	d__Bacteria;p__Verrucomicrobiota;c__Verrucomicrobiae;o__Opitutales;f__Opitutaceae;g__UBA6669;s__
FS_Umea3p2_megahit_metabat_bin-0665	ENA	freshwater MAG --- Umea3p2_bin-0665	GCA_903835745	Matching	370	0	0	FS_Umea3p2_megahit_metabat_bin-0665	F	d__Bacteria;p__Verrucomicrobiota;c__Verrucomicrobiae;o__Opitutales;f__Opitutaceae;g__UBA6669;s__
FS_Umea3p3_megahit_metabat_bin-0170	ENA	freshwater MAG --- Umea3p3_bin-0170	GCA_903903575	Matching	370	0	0	FS_Umea3p3_megahit_metabat_bin-0170	F	d__Bacteria;p__Verrucomicrobiota;c__Verrucomicrobiae;o__Opitutales;f__Opitutaceae;g__UBA6669;s__
FS_UppL6_megahit_metabat_bin-0160	ENA	freshwater MAG --- UppL6_bin-0160	GCA_903869665	Matching	371	1	0	FS_UppL6_megahit_metabat_bin-0160	F	d__Bacteria;p__Verrucomicrobiota;c__Verrucomicrobiae;o__Opitutales;f__Opitutaceae;g__Tous-C4FEB;s__
FS_Kiruna_megahit_metabat_bin-05417	ENA	freshwater MAG --- Kiruna_bin-05417	GCA_903824555	Matching	372	0	0	FS_Kiruna_megahit_metabat_bin-05417	F	d__Bacteria;p__Verrucomicrobiota;c__Verrucomicrobiae;o__Opitutales;f__Opitutaceae;g__Tous-C4FEB;s__
FS_Kiruna2_megahit_metabat_bin-4455	ENA	freshwater MAG --- Kiruna2_bin-4455	GCA_903869955	Matching	372	1	0	FS_Kiruna2_megahit_metabat_bin-4455	F	d__Bacteria;p__Verrucomicrobiota;c__Verrucomicrobiae;o__Opitutales;f__Opitutaceae;g__Tous-C4FEB;s__
FS_Ki3-D2_megahit_metabat_bin-0790	ENA	freshwater MAG --- Ki3-D2_bin-0790	GCA_903911495	Matching	373	0	0	FS_Ki3-D2_megahit_metabat_bin-0790	F	d__Bacteria;p__Verrucomicrobiota;c__Verrucomicrobiae;o__Opitutales;f__Opitutaceae;g__Tous-C4FEB;s__
FS_Kiruna3_megahit_metabat_bin-0284	ENA	freshwater MAG --- Kiruna3_bin-0284	GCA_903911345	Matching	373	0	0	FS_Kiruna3_megahit_metabat_bin-0284	F	d__Bacteria;p__Verrucomicrobiota;c__Verrucomicrobiae;o__Opitutales;f__Opitutaceae;g__;s__
FS_Umea_megahit_metabat_bin-09803	ENA	freshwater MAG --- Umea_bin-09803	GCA_903822265	Matching	373	0	0	FS_Umea_megahit_metabat_bin-09803	F	d__Bacteria;p__Verrucomicrobiota;c__Verrucomicrobiae;o__Opitutales;f__Opitutaceae;g__;s__
FS_Umea1_megahit_metabat_bin-1232	ENA	freshwater MAG --- Umea1_bin-1232	GCA_903879655	Matching	373	0	0	FS_Umea1_megahit_metabat_bin-1232	F	d__Bacteria;p__Verrucomicrobiota;c__Verrucomicrobiae;o__Opitutales;f__Opitutaceae;g__;s__
FS_Umea1p1_megahit_metabat_bin-756	ENA	freshwater MAG --- Umea1p1_bin-756	GCA_903872425	Matching	373	1	0	FS_Umea1p1_megahit_metabat_bin-756	F	d__Bacteria;p__Verrucomicrobiota;c__Verrucomicrobiae;o__Opitutales;f__Opitutaceae;g__Tous-C4FEB;s__
MD_TARA_MED_MAG_00117	figshare		https://doi.org/10.6084/m9.figshare.4902941	Matching	374	1	1	MD_TARA_MED_MAG_00117	M	d__Bacteria;p__Verrucomicrobiota;c__Verrucomicrobiae;o__Opitutales;f__Puniceicoccaceae;g__GCA-2690565;s__
BC_casp15-mb.89	NCBI	casp15-mb.89.fa	JAQCDT000000000	Matching	375	1	1	BC_casp15-mb.89	B	d__Bacteria;p__Verrucomicrobiota;c__Verrucomicrobiae;o__Opitutales;f__Puniceicoccaceae;g__GCA-2690565;s__	caspian sea
BB_P4201_101_bin79	ENA	P4201_101_bin79	ERZ1291328	Matching	376	1	1	BB_P4201_101_bin79	B	d__Bacteria;p__Verrucomicrobiota;c__Verrucomicrobiae;o__Opitutales;f__Puniceicoccaceae;g__BACL24;s__BACL24 sp002430605	baltic sea	BACL24	6.8	2	3.1
BB_P1994_113_bin55	ENA	P1994_113_bin55	ERZ1290859	Matching	377	1	1	BB_P1994_113_bin55	B	d__Bacteria;p__Verrucomicrobiota;c__Verrucomicrobiae;o__Opitutales;f__Puniceicoccaceae;g__BACL24;s__BACL24 sp002480015	baltic sea	BACL180	10.28	1.749	14.955
BB_P4201_120_bin50	ENA	P4201_120_bin50	ERZ1291625	Matching	377	0	0	BB_P4201_120_bin50	B	d__Bacteria;p__Verrucomicrobiota;c__Verrucomicrobiae;o__Opitutales;f__Puniceicoccaceae;g__BACL24;s__BACL24 sp002480015	baltic sea	BACL180	6.7	2	17.8
BB_P6071_524_bin61	ENA	P6071_524_bin61	ERZ1292106	Matching	377	0	0	BB_P6071_524_bin61	B	d__Bacteria;p__Verrucomicrobiota;c__Verrucomicrobiae;o__Opitutales;f__Puniceicoccaceae;g__BACL24;s__BACL24 sp002480015	baltic sea	BACL180	5.137	2.3	16.92
MD_TARA_PSW_MAG_00087	figshare		https://doi.org/10.6084/m9.figshare.4902941	Matching	378	0	0	MD_TARA_PSW_MAG_00087	M	d__Bacteria;p__Verrucomicrobiota;c__Verrucomicrobiae;o__Opitutales;f__Puniceicoccaceae;g__BACL24;s__BACL24 sp002729725
MT_TOBG_NP-23	NCBI	NP23	GCA_002729725.1	Matching	378	1	1	MT_TOBG_NP-23	M	d__Bacteria;p__Verrucomicrobiota;c__Verrucomicrobiae;o__Opitutales;f__Puniceicoccaceae;g__BACL24;s__BACL24 sp002729725
MD_TARA_MED_MAG_00073	figshare		https://doi.org/10.6084/m9.figshare.4902941	Matching	379	1	1	MD_TARA_MED_MAG_00073	M	d__Bacteria;p__Verrucomicrobiota;c__Verrucomicrobiae;o__Opitutales;f__Puniceicoccaceae;g__Coraliomargarita;s__Coraliomargarita sp002469895
MD_TARA_ANE_MAG_00003	figshare		https://doi.org/10.6084/m9.figshare.4902941	Matching	380	0	0	MD_TARA_ANE_MAG_00003	M	d__Bacteria;p__Verrucomicrobiota;c__Verrucomicrobiae;o__Opitutales;f__Puniceicoccaceae;g__GCA-2699365;s__GCA-2699365 sp002699365
MT_TOBG_NAT-145	NCBI	NAT145	GCA_002699365.1	Matching	380	1	1	MT_TOBG_NAT-145	M	d__Bacteria;p__Verrucomicrobiota;c__Verrucomicrobiae;o__Opitutales;f__Puniceicoccaceae;g__GCA-2699365;s__GCA-2699365 sp002699365
MT_TOBG_SP-241	NCBI	SP241	GCA_002721705.1	Matching	381	1	1	MT_TOBG_SP-241	M	d__Bacteria;p__Verrucomicrobiota;c__Verrucomicrobiae;o__Opitutales;f__MB11C04;g__UBA2993;s__UBA2993 sp002721705
BC_casp150-mb.33	NCBI	casp150-mb.33.fa	JAQBYT000000000	Matching	382	1	1	BC_casp150-mb.33	B	d__Bacteria;p__Verrucomicrobiota;c__Verrucomicrobiae;o__Opitutales;f__MB11C04;g__GCA-2730975;s__	caspian sea
BC_casp40-mb.185	NCBI	casp40-mb.185.fa	JAQCGD000000000	Matching	382	0	0	BC_casp40-mb.185	B	d__Bacteria;p__Verrucomicrobiota;c__Verrucomicrobiae;o__Opitutales;f__MB11C04;g__GCA-2730975;s__	caspian sea
MT_TOBG_NP-117	NCBI	NP117	GCA_002730975.1	Matching	383	1	1	MT_TOBG_NP-117	M	d__Bacteria;p__Verrucomicrobiota;c__Verrucomicrobiae;o__Opitutales;f__MB11C04;g__GCA-2730975;s__GCA-2730975 sp002730975
MT_TOBG_ARS-76	NCBI	ARS76	GCA_002686835.1	Matching	384	1	1	MT_TOBG_ARS-76	M	d__Bacteria;p__Verrucomicrobiota;c__Verrucomicrobiae;o__Opitutales;f__MB11C04;g__MB11C04;s__MB11C04 sp002686835
BC_casp150-mb.308	NCBI	casp150-mb.308.fa	JAQBYH000000000	Matching	385	0	0	BC_casp150-mb.308	B	d__Bacteria;p__Verrucomicrobiota;c__Verrucomicrobiae;o__Opitutales;f__MB11C04;g__MB11C04;s__	caspian sea
BC_casp15-mb.177	NCBI	casp15-mb.177.fa	JAQCCC000000000	Matching	385	1	1	BC_casp15-mb.177	B	d__Bacteria;p__Verrucomicrobiota;c__Verrucomicrobiae;o__Opitutales;f__MB11C04;g__MB11C04;s__	caspian sea
BC_casp40-mb.298	NCBI	casp40-mb.298.fa	JAQCIX000000000	Matching	385	0	0	BC_casp40-mb.298	B	d__Bacteria;p__Verrucomicrobiota;c__Verrucomicrobiae;o__Opitutales;f__MB11C04;g__MB11C04;s__	caspian sea
MD_TARA_ION_MAG_00041	figshare		https://doi.org/10.6084/m9.figshare.4902941	Matching	386	1	1	MD_TARA_ION_MAG_00041	M	d__Bacteria;p__Verrucomicrobiota;c__Verrucomicrobiae;o__Opitutales;f__MB11C04;g__MB11C04;s__
MT_TOBG_SP-237	NCBI	SP237	GCA_002721785.1	Matching	387	1	1	MT_TOBG_SP-237	M	d__Bacteria;p__Verrucomicrobiota;c__Verrucomicrobiae;o__Opitutales;f__MB11C04;g__MB11C04;s__MB11C04 sp002364975
MT_TOBG_MED-856	NA	NA	NA	Matching	388	1	1	MT_TOBG_MED-856	M	d__Bacteria;p__Verrucomicrobiota;c__Verrucomicrobiae;o__Opitutales;f__MB11C04;g__MB11C04;s__MB11C04 sp002171765
MD_TARA_IOS_MAG_00044	figshare		https://doi.org/10.6084/m9.figshare.4902941	Matching	389	0	0	MD_TARA_IOS_MAG_00044	M	d__Bacteria;p__Verrucomicrobiota;c__Verrucomicrobiae;o__Opitutales;f__MB11C04;g__MB11C04;s__MB11C04 sp002692605
MT_TOBG_IN-42	NCBI	IN42	GCA_002692605.1	Matching	389	1	1	MT_TOBG_IN-42	M	d__Bacteria;p__Verrucomicrobiota;c__Verrucomicrobiae;o__Opitutales;f__MB11C04;g__MB11C04;s__MB11C04 sp002692605
MD_TARA_MED_MAG_00036	figshare		https://doi.org/10.6084/m9.figshare.4902941	Matching	390	1	1	MD_TARA_MED_MAG_00036	M	d__Bacteria;p__Verrucomicrobiota;c__Verrucomicrobiae;o__Opitutales;f__MB11C04;g__MB11C04;s__MB11C04 sp002167265
MD_TARA_MED_MAG_00044	figshare		https://doi.org/10.6084/m9.figshare.4902941	Matching	391	0	0	MD_TARA_MED_MAG_00044	M	d__Bacteria;p__Verrucomicrobiota;c__Verrucomicrobiae;o__Opitutales;f__MB11C04;g__MB11C04;s__MB11C04 sp002168015
MT_TOBG_MED-590	NA	NA	NA	Matching	391	1	1	MT_TOBG_MED-590	M	d__Bacteria;p__Verrucomicrobiota;c__Verrucomicrobiae;o__Opitutales;f__MB11C04;g__MB11C04;s__MB11C04 sp002168015
MD_TARA_RED_MAG_00029	figshare		https://doi.org/10.6084/m9.figshare.4902941	Matching	392	1	1	MD_TARA_RED_MAG_00029	M	d__Bacteria;p__Verrucomicrobiota;c__Verrucomicrobiae;o__Opitutales;f__MB11C04;g__MB11C04;s__
MT_TOBG_SP-216	NCBI	SP216	GCA_002722545.1	Matching	393	1	1	MT_TOBG_SP-216	M	d__Bacteria;p__Verrucomicrobiota;c__Verrucomicrobiae;o__Opitutales;f__MB11C04;g__MB11C04;s__MB11C04 sp002722545
MD_TARA_ANW_MAG_00056	figshare		https://doi.org/10.6084/m9.figshare.4902941	Matching	394	1	1	MD_TARA_ANW_MAG_00056	M	d__Bacteria;p__Verrucomicrobiota;c__Verrucomicrobiae;o__Opitutales;f__MB11C04;g__MB11C04;s__MB11C04 sp002500665
MT_TOBG_IN-48	NCBI	IN48	GCA_002694035.1	Matching	395	1	1	MT_TOBG_IN-48	M	d__Bacteria;p__Verrucomicrobiota;c__Verrucomicrobiae;o__Opitutales;f__MB11C04;g__MB11C04;s__MB11C04 sp002694035
FS_LaPlata-1m-b_megahit_metabat_bin-554	ENA	freshwater MAG --- LaPlata-1m-b_bin-554	GCA_903866145	Matching	396	1	0	FS_LaPlata-1m-b_megahit_metabat_bin-554	F	d__Bacteria;p__Verrucomicrobiota;c__Verrucomicrobiae;o__Opitutales;f__UBA953;g__;s__
FS_LaPlata-5m-a_megahit_metabat_bin-547	ENA	freshwater MAG --- LaPlata-5m-a_bin-547	GCA_903860195	Matching	396	0	0	FS_LaPlata-5m-a_megahit_metabat_bin-547	F	d__Bacteria;p__Verrucomicrobiota;c__Verrucomicrobiae;o__Opitutales;f__UBA953;g__;s__
FS_LaPlata-5m-b_megahit_metabat_bin-648	ENA	freshwater MAG --- LaPlata-5m-b_bin-648	GCA_903910275	Matching	396	0	0	FS_LaPlata-5m-b_megahit_metabat_bin-648	F	d__Bacteria;p__Verrucomicrobiota;c__Verrucomicrobiae;o__Opitutales;f__UBA953;g__;s__
FW_2582580616	IMG_Genome_ID	TE01301	2582580616	Matching	397	1	1	FW_2582580616	F	d__Bacteria;p__Verrucomicrobiota;c__Verrucomicrobiae;o__Opitutales;f__UBA953;g__;s__	Trout Bog Epilimnion			0 to 2
FS_AlinenLipids_megahit_metabat_bin-7529	ENA	freshwater MAG --- AlinenLipids_bin-7529	GCA_903891255	Matching	398	0	0	FS_AlinenLipids_megahit_metabat_bin-7529	F	d__Bacteria;p__Verrucomicrobiota;c__Verrucomicrobiae;o__Opitutales;f__UBA953;g__UBA953;s__
FS_AM_megahit_metabat_bin-0533	ENA	freshwater MAG --- AM_bin-0533	GCA_903851165	Matching	398	0	0	FS_AM_megahit_metabat_bin-0533	F	d__Bacteria;p__Verrucomicrobiota;c__Verrucomicrobiae;o__Opitutales;f__UBA953;g__UBA953;s__
FS_AM2_megahit_metabat_bin-1286	ENA	freshwater MAG --- AM2_bin-1286	GCA_903849065	Matching	398	0	0	FS_AM2_megahit_metabat_bin-1286	F	d__Bacteria;p__Verrucomicrobiota;c__Verrucomicrobiae;o__Opitutales;f__UBA953;g__UBA953;s__
FS_AM-2014_megahit_metabat_bin-3105	ENA	freshwater MAG --- AM-2014_bin-3105	GCA_903873795	Matching	398	0	0	FS_AM-2014_megahit_metabat_bin-3105	F	d__Bacteria;p__Verrucomicrobiota;c__Verrucomicrobiae;o__Opitutales;f__UBA953;g__UBA953;s__
FS_AM-lipid-02-D2_megahit_metabat_bin-0404	ENA	freshwater MAG --- AM-lipid-02-D2_bin-0404	GCA_903840355	Matching	398	0	0	FS_AM-lipid-02-D2_megahit_metabat_bin-0404	F	d__Bacteria;p__Verrucomicrobiota;c__Verrucomicrobiae;o__Opitutales;f__UBA953;g__UBA953;s__
FS_AM-lipid-02-D3_megahit_metabat_bin-0724	ENA	freshwater MAG --- AM-lipid-02-D3_bin-0724	GCA_903825845	Matching	398	0	0	FS_AM-lipid-02-D3_megahit_metabat_bin-0724	F	d__Bacteria;p__Verrucomicrobiota;c__Verrucomicrobiae;o__Opitutales;f__UBA953;g__UBA953;s__
FS_AM-lipid-02-D4_megahit_metabat_bin-1022	ENA	freshwater MAG --- AM-lipid-02-D4_bin-1022	GCA_903862025	Matching	398	0	0	FS_AM-lipid-02-D4_megahit_metabat_bin-1022	F	d__Bacteria;p__Verrucomicrobiota;c__Verrucomicrobiae;o__Opitutales;f__UBA953;g__UBA953;s__
FS_KR_megahit_metabat_bin-1212	ENA	freshwater MAG --- KR_bin-1212	GCA_903834715	Matching	398	0	0	FS_KR_megahit_metabat_bin-1212	F	d__Bacteria;p__Verrucomicrobiota;c__Verrucomicrobiae;o__Opitutales;f__UBA953;g__UBA953;s__
FS_KR1_megahit_metabat_bin-0332	ENA	freshwater MAG --- KR1_bin-0332	GCA_903841665	Matching	398	0	0	FS_KR1_megahit_metabat_bin-0332	F	d__Bacteria;p__Verrucomicrobiota;c__Verrucomicrobiae;o__Opitutales;f__UBA953;g__UBA953;s__
FS_Umea_megahit_metabat_bin-01340	ENA	freshwater MAG --- Umea_bin-01340	GCA_903891425	Matching	398	0	0	FS_Umea_megahit_metabat_bin-01340	F	d__Bacteria;p__Verrucomicrobiota;c__Verrucomicrobiae;o__Opitutales;f__UBA953;g__;s__
FS_Umea3_megahit_metabat_bin-3753	ENA	freshwater MAG --- Umea3_bin-3753	GCA_903888575	Matching	398	0	0	FS_Umea3_megahit_metabat_bin-3753	F	d__Bacteria;p__Verrucomicrobiota;c__Verrucomicrobiae;o__Opitutales;f__UBA953;g__UBA953;s__
FS_Umea3p1_megahit_metabat_bin-1375	ENA	freshwater MAG --- Umea3p1_bin-1375	GCA_903911015	Matching	398	0	0	FS_Umea3p1_megahit_metabat_bin-1375	F	d__Bacteria;p__Verrucomicrobiota;c__Verrucomicrobiae;o__Opitutales;f__UBA953;g__UBA953;s__
FS_VK_megahit_metabat_bin-1662	ENA	freshwater MAG --- VK_bin-1662	GCA_903875335	Matching	398	0	0	FS_VK_megahit_metabat_bin-1662	F	d__Bacteria;p__Verrucomicrobiota;c__Verrucomicrobiae;o__Opitutales;f__UBA953;g__;s__
FS_VK3_megahit_metabat_bin-0550	ENA	freshwater MAG --- VK3_bin-0550	GCA_903830045	Matching	398	1	0	FS_VK3_megahit_metabat_bin-0550	F	d__Bacteria;p__Verrucomicrobiota;c__Verrucomicrobiae;o__Opitutales;f__UBA953;g__UBA953;s__
FS_YR_megahit_metabat_bin-2453	ENA	freshwater MAG --- YR_bin-2453	GCA_903891145	Matching	398	0	0	FS_YR_megahit_metabat_bin-2453	F	d__Bacteria;p__Verrucomicrobiota;c__Verrucomicrobiae;o__Opitutales;f__UBA953;g__UBA953;s__
FS_YR1_megahit_metabat_bin-1605	ENA	freshwater MAG --- YR1_bin-1605	GCA_903875685	Matching	398	0	0	FS_YR1_megahit_metabat_bin-1605	F	d__Bacteria;p__Verrucomicrobiota;c__Verrucomicrobiae;o__Opitutales;f__UBA953;g__UBA953;s__
FS_YR2_megahit_metabat_bin-1431	ENA	freshwater MAG --- YR2_bin-1431	GCA_903829895	Matching	398	0	0	FS_YR2_megahit_metabat_bin-1431	F	d__Bacteria;p__Verrucomicrobiota;c__Verrucomicrobiae;o__Opitutales;f__UBA953;g__UBA953;s__
FS_LJ_megahit_metabat_bin-1727	ENA	freshwater MAG --- LJ_bin-1727	GCA_903904865	Matching	399	0	0	FS_LJ_megahit_metabat_bin-1727	F	d__Bacteria;p__Verrucomicrobiota;c__Verrucomicrobiae;o__Opitutales;f__UBA953;g__UBA953;s__
FS_LJ-3-15m_megahit_metabat_bin-0258	ENA	freshwater MAG --- LJ-3-15m_bin-0258	GCA_903820765	Matching	399	1	0	FS_LJ-3-15m_megahit_metabat_bin-0258	F	d__Bacteria;p__Verrucomicrobiota;c__Verrucomicrobiae;o__Opitutales;f__UBA953;g__UBA953;s__
FS_Erken-D1_megahit_metabat_bin-0604	ENA	freshwater MAG --- Erken-D1_bin-0604	GCA_903923015	Matching	400	0	0	FS_Erken-D1_megahit_metabat_bin-0604	F	d__Bacteria;p__Verrucomicrobiota;c__Verrucomicrobiae;o__Opitutales;f__UBA953;g__UBA953;s__
FS_Erken-D2_megahit_metabat_bin-0454	ENA	freshwater MAG --- Erken-D2_bin-0454	GCA_903823425	Matching	400	0	0	FS_Erken-D2_megahit_metabat_bin-0454	F	d__Bacteria;p__Verrucomicrobiota;c__Verrucomicrobiae;o__Opitutales;f__UBA953;g__UBA953;s__
FS_Erken-D3_megahit_metabat_bin-1137	ENA	freshwater MAG --- Erken-D3_bin-1137	GCA_903882335	Matching	400	1	1	FS_Erken-D3_megahit_metabat_bin-1137	F	d__Bacteria;p__Verrucomicrobiota;c__Verrucomicrobiae;o__Opitutales;f__UBA953;g__UBA953;s__
FS_Erken-D4_megahit_metabat_bin-1504	ENA	freshwater MAG --- Erken-D4_bin-1504	GCA_903876305	Matching	400	0	0	FS_Erken-D4_megahit_metabat_bin-1504	F	d__Bacteria;p__Verrucomicrobiota;c__Verrucomicrobiae;o__Opitutales;f__UBA953;g__UBA953;s__
FS_Erken-D8_megahit_metabat_bin-0111	ENA	freshwater MAG --- Erken-D8_bin-0111	GCA_903819725	Matching	400	0	0	FS_Erken-D8_megahit_metabat_bin-0111	F	d__Bacteria;p__Verrucomicrobiota;c__Verrucomicrobiae;o__Opitutales;f__UBA953;g__UBA953;s__
FS_Erken-D9_megahit_metabat_bin-0067	ENA	freshwater MAG --- Erken-D9_bin-0067	GCA_903904955	Matching	400	0	0	FS_Erken-D9_megahit_metabat_bin-0067	F	d__Bacteria;p__Verrucomicrobiota;c__Verrucomicrobiae;o__Opitutales;f__UBA953;g__UBA953;s__
FS_UppL7s_megahit_metabat_bin-1430	ENA	freshwater MAG --- UppL7s_bin-1430	GCA_903926065	Matching	400	0	0	FS_UppL7s_megahit_metabat_bin-1430	F	d__Bacteria;p__Verrucomicrobiota;c__Verrucomicrobiae;o__Opitutales;f__UBA953;g__UBA953;s__
FW_2582580524	IMG_Genome_ID	ME12657	2582580524	Matching	401	1	0	FW_2582580524	F	d__Bacteria;p__Verrucomicrobiota;c__Verrucomicrobiae;o__Opitutales;f__UBA953;g__UBA953;s__	Mendota			0-12
FS_Ja_megahit_metabat_bin-5246	ENA	freshwater MAG --- Ja_bin-5246	GCA_903850885	Matching	402	0	0	FS_Ja_megahit_metabat_bin-5246	F	d__Bacteria;p__Verrucomicrobiota;c__Verrucomicrobiae;o__Opitutales;f__UBA953;g__UBA953;s__
FS_Ja2_megahit_metabat_bin-0927	ENA	freshwater MAG --- Ja2_bin-0927	GCA_903900955	Matching	402	0	0	FS_Ja2_megahit_metabat_bin-0927	F	d__Bacteria;p__Verrucomicrobiota;c__Verrucomicrobiae;o__Opitutales;f__UBA953;g__UBA953;s__
FS_Ja2-D4_megahit_metabat_bin-0822	ENA	freshwater MAG --- Ja2-D4_bin-0822	GCA_903901315	Matching	402	1	1	FS_Ja2-D4_megahit_metabat_bin-0822	F	d__Bacteria;p__Verrucomicrobiota;c__Verrucomicrobiae;o__Opitutales;f__UBA953;g__UBA953;s__
FS_Ki3-D2_megahit_metabat_bin-2366	ENA	freshwater MAG --- Ki3-D2_bin-2366	GCA_903852205	Matching	402	0	0	FS_Ki3-D2_megahit_metabat_bin-2366	F	d__Bacteria;p__Verrucomicrobiota;c__Verrucomicrobiae;o__Opitutales;f__UBA953;g__UBA953;s__
FS_Ki3-D3_megahit_metabat_bin-0556	ENA	freshwater MAG --- Ki3-D3_bin-0556	GCA_903924275	Matching	402	0	0	FS_Ki3-D3_megahit_metabat_bin-0556	F	d__Bacteria;p__Verrucomicrobiota;c__Verrucomicrobiae;o__Opitutales;f__UBA953;g__UBA953;s__
FS_Kiruna_megahit_metabat_bin-06238	ENA	freshwater MAG --- Kiruna_bin-06238	GCA_903881075	Matching	402	0	0	FS_Kiruna_megahit_metabat_bin-06238	F	d__Bacteria;p__Verrucomicrobiota;c__Verrucomicrobiae;o__Opitutales;f__UBA953;g__UBA953;s__
FS_LinL2_megahit_metabat_bin-0681	ENA	freshwater MAG --- LinL2_bin-0681	GCA_903865765	Matching	402	0	0	FS_LinL2_megahit_metabat_bin-0681	F	d__Bacteria;p__Verrucomicrobiota;c__Verrucomicrobiae;o__Opitutales;f__UBA953;g__UBA953;s__
FS_Day2-1_megahit_metabat_bin-119	ENA	freshwater MAG --- Day2-1_bin-119	GCA_903833605	Matching	403	0	0	FS_Day2-1_megahit_metabat_bin-119	F	d__Bacteria;p__Verrucomicrobiota;c__Verrucomicrobiae;o__Opitutales;f__UBA953;g__UBA953;s__UBA953 sp002470605
FS_Day2-2_megahit_metabat_bin-016	ENA	freshwater MAG --- Day2-2_bin-016	GCA_903874045	Matching	403	1	0	FS_Day2-2_megahit_metabat_bin-016	F	d__Bacteria;p__Verrucomicrobiota;c__Verrucomicrobiae;o__Opitutales;f__UBA953;g__UBA953;s__UBA953 sp002470605
FS_Day2-3_megahit_metabat_bin-355	ENA	freshwater MAG --- Day2-3_bin-355	GCA_903826195	Matching	403	0	0	FS_Day2-3_megahit_metabat_bin-355	F	d__Bacteria;p__Verrucomicrobiota;c__Verrucomicrobiae;o__Opitutales;f__UBA953;g__UBA953;s__UBA953 sp002470605
FS_Day2-4_megahit_metabat_bin-173	ENA	freshwater MAG --- Day2-4_bin-173	GCA_903859495	Matching	403	0	0	FS_Day2-4_megahit_metabat_bin-173	F	d__Bacteria;p__Verrucomicrobiota;c__Verrucomicrobiae;o__Opitutales;f__UBA953;g__UBA953;s__UBA953 sp002470605
FS_Day2-5_megahit_metabat_bin-265	ENA	freshwater MAG --- Day2-5_bin-265	GCA_903892025	Matching	403	0	0	FS_Day2-5_megahit_metabat_bin-265	F	d__Bacteria;p__Verrucomicrobiota;c__Verrucomicrobiae;o__Opitutales;f__UBA953;g__UBA953;s__UBA953 sp002470605
FS_Day2-6_megahit_metabat_bin-512	ENA	freshwater MAG --- Day2-6_bin-512	GCA_903832675	Matching	403	0	0	FS_Day2-6_megahit_metabat_bin-512	F	d__Bacteria;p__Verrucomicrobiota;c__Verrucomicrobiae;o__Opitutales;f__UBA953;g__UBA953;s__UBA953 sp002470605
FS_Day6-2_megahit_metabat_bin-240	ENA	freshwater MAG --- Day6-2_bin-240	GCA_903835965	Matching	403	0	0	FS_Day6-2_megahit_metabat_bin-240	F	d__Bacteria;p__Verrucomicrobiota;c__Verrucomicrobiae;o__Opitutales;f__UBA953;g__UBA953;s__UBA953 sp002470605
FS_Day6-3_megahit_metabat_bin-383	ENA	freshwater MAG --- Day6-3_bin-383	GCA_903823675	Matching	403	0	0	FS_Day6-3_megahit_metabat_bin-383	F	d__Bacteria;p__Verrucomicrobiota;c__Verrucomicrobiae;o__Opitutales;f__UBA953;g__UBA953;s__UBA953 sp002470605
FS_Day6-4_megahit_metabat_bin-315	ENA	freshwater MAG --- Day6-4_bin-315	GCA_903827225	Matching	403	0	0	FS_Day6-4_megahit_metabat_bin-315	F	d__Bacteria;p__Verrucomicrobiota;c__Verrucomicrobiae;o__Opitutales;f__UBA953;g__UBA953;s__UBA953 sp002470605
FS_Day6-5_megahit_metabat_bin-290	ENA	freshwater MAG --- Day6-5_bin-290	GCA_903848595	Matching	403	0	0	FS_Day6-5_megahit_metabat_bin-290	F	d__Bacteria;p__Verrucomicrobiota;c__Verrucomicrobiae;o__Opitutales;f__UBA953;g__UBA953;s__UBA953 sp002470605
FS_KTt_megahit_metabat_bin-2653	ENA	freshwater MAG --- KTt_bin-2653	GCA_903921715	Matching	403	0	0	FS_KTt_megahit_metabat_bin-2653	F	d__Bacteria;p__Verrucomicrobiota;c__Verrucomicrobiae;o__Opitutales;f__UBA953;g__UBA953;s__UBA953 sp002470605
FS_LJ_megahit_metabat_bin-0915	ENA	freshwater MAG --- LJ_bin-0915	GCA_903859165	Matching	403	0	0	FS_LJ_megahit_metabat_bin-0915	F	d__Bacteria;p__Verrucomicrobiota;c__Verrucomicrobiae;o__Opitutales;f__UBA953;g__UBA953;s__UBA953 sp002470605
FS_Umea1_megahit_metabat_bin-0711	ENA	freshwater MAG --- Umea1_bin-0711	GCA_903901725	Matching	403	0	0	FS_Umea1_megahit_metabat_bin-0711	F	d__Bacteria;p__Verrucomicrobiota;c__Verrucomicrobiae;o__Opitutales;f__UBA953;g__UBA953;s__UBA953 sp002470605
BB_P6071_534_bin126	ENA	P6071_534_bin126	ERZ1292704	Matching	404	0	0	BB_P6071_534_bin126	B	d__Bacteria;p__Verrucomicrobiota;c__Verrucomicrobiae;o__Opitutales;f__UBA953;g__UBA953;s__	baltic sea	BACL37	8.679	3	16.9
BB_P6071_501_bin57	ENA	P6071_501_bin57	ERZ1291725	Matching	404	0	0	BB_P6071_501_bin57	B	d__Bacteria;p__Verrucomicrobiota;c__Verrucomicrobiae;o__Opitutales;f__UBA953;g__UBA953;s__	baltic sea	BACL37	8.617	3	15.68
BB_P6071_502_bin12	ENA	P6071_502_bin12	ERZ1291730	Matching	404	0	0	BB_P6071_502_bin12	B	d__Bacteria;p__Verrucomicrobiota;c__Verrucomicrobiae;o__Opitutales;f__UBA953;g__UBA953;s__	baltic sea	BACL37	8.459	4	18.31
BB_P6071_503_bin280	ENA	P6071_503_bin280	ERZ1291762	Matching	404	0	0	BB_P6071_503_bin280	B	d__Bacteria;p__Verrucomicrobiota;c__Verrucomicrobiae;o__Opitutales;f__UBA953;g__UBA953;s__	baltic sea	BACL37	8.327	2.8	18.35
BB_P6071_504_bin274	ENA	P6071_504_bin274	ERZ1291787	Matching	404	0	0	BB_P6071_504_bin274	B	d__Bacteria;p__Verrucomicrobiota;c__Verrucomicrobiae;o__Opitutales;f__UBA953;g__UBA953;s__	baltic sea	BACL37	8.061	3	20.07
BB_P6071_506_bin30	ENA	P6071_506_bin30	ERZ1291824	Matching	404	0	0	BB_P6071_506_bin30	B	d__Bacteria;p__Verrucomicrobiota;c__Verrucomicrobiae;o__Opitutales;f__UBA953;g__UBA953;s__	baltic sea	BACL37	8.056	1.9	9.63
BB_P6071_510_bin92	ENA	P6071_510_bin92	ERZ1291893	Matching	404	1	1	BB_P6071_510_bin92	B	d__Bacteria;p__Verrucomicrobiota;c__Verrucomicrobiae;o__Opitutales;f__UBA953;g__UBA953;s__	baltic sea	BACL37	7.165	1.9	20.65
BB_P4201_107_bin13	ENA	P4201_107_bin13	ERZ1291440	Matching	404	0	0	BB_P4201_107_bin13	B	d__Bacteria;p__Verrucomicrobiota;c__Verrucomicrobiae;o__Opitutales;f__UBA953;g__UBA953;s__	baltic sea	BACL37	6.7	2	15.2
BB_P4201_120_bin128	ENA	P4201_120_bin128	ERZ1291619	Matching	404	0	0	BB_P4201_120_bin128	B	d__Bacteria;p__Verrucomicrobiota;c__Verrucomicrobiae;o__Opitutales;f__UBA953;g__UBA953;s__	baltic sea	BACL37	6.7	2	17.8
BB_P4201_108_bin34	ENA	P4201_108_bin34	ERZ1291461	Matching	404	0	0	BB_P4201_108_bin34	B	d__Bacteria;p__Verrucomicrobiota;c__Verrucomicrobiae;o__Opitutales;f__UBA953;g__UBA953;s__	baltic sea	BACL37	6.6	2	18.1
BB_SRR3727521_bin121	ENA	SRR3727521_bin121	ERZ1292409	Matching	404	0	0	BB_SRR3727521_bin121	B	d__Bacteria;p__Verrucomicrobiota;c__Verrucomicrobiae;o__Opitutales;f__UBA953;g__UBA953;s__	baltic sea	BACL37	6.4	0	18.3
BB_P6071_528_bin52	ENA	P6071_528_bin52	ERZ1292163	Matching	404	0	0	BB_P6071_528_bin52	B	d__Bacteria;p__Verrucomicrobiota;c__Verrucomicrobiae;o__Opitutales;f__UBA953;g__UBA953;s__	baltic sea	BACL37	6.288	2	17.5
BB_SRR3727507_bin122	ENA	SRR3727507_bin122	ERZ1292257	Matching	404	0	0	BB_SRR3727507_bin122	B	d__Bacteria;p__Verrucomicrobiota;c__Verrucomicrobiae;o__Opitutales;f__UBA953;g__UBA953;s__	baltic sea	BACL37	5.9	0	20.5
BB_SRR3727511_bin287	ENA	SRR3727511_bin287	ERZ1292314	Matching	404	0	0	BB_SRR3727511_bin287	B	d__Bacteria;p__Verrucomicrobiota;c__Verrucomicrobiae;o__Opitutales;f__UBA953;g__UBA953;s__	baltic sea	BACL37	5.9	0	18.3
BB_SRR3727512_bin158	ENA	SRR3727512_bin158	ERZ1292329	Matching	404	0	0	BB_SRR3727512_bin158	B	d__Bacteria;p__Verrucomicrobiota;c__Verrucomicrobiae;o__Opitutales;f__UBA953;g__UBA953;s__	baltic sea	BACL37	5.9	0	18.3
BB_SRR3727525_bin4	ENA	SRR3727525_bin4	ERZ1292439	Matching	404	0	0	BB_SRR3727525_bin4	B	d__Bacteria;p__Verrucomicrobiota;c__Verrucomicrobiae;o__Opitutales;f__UBA953;g__UBA953;s__	baltic sea	BACL37	5.9	0	19.2
BB_SRR3727526_bin69	ENA	SRR3727526_bin69	ERZ1292454	Matching	404	0	0	BB_SRR3727526_bin69	B	d__Bacteria;p__Verrucomicrobiota;c__Verrucomicrobiae;o__Opitutales;f__UBA953;g__UBA953;s__	baltic sea	BACL37	5.9	0	19.2
BB_SRR3727516_bin176	ENA	SRR3727516_bin176	ERZ1292352	Matching	404	0	0	BB_SRR3727516_bin176	B	d__Bacteria;p__Verrucomicrobiota;c__Verrucomicrobiae;o__Opitutales;f__UBA953;g__UBA953;s__	baltic sea	BACL37	5.8	0	18.2
BB_SRR3727517_bin219	ENA	SRR3727517_bin219	ERZ1292391	Matching	404	0	0	BB_SRR3727517_bin219	B	d__Bacteria;p__Verrucomicrobiota;c__Verrucomicrobiae;o__Opitutales;f__UBA953;g__UBA953;s__	baltic sea	BACL37	5.8	0	18.2
BB_SRR3727518_bin105	ENA	SRR3727518_bin105	ERZ1292403	Matching	404	0	0	BB_SRR3727518_bin105	B	d__Bacteria;p__Verrucomicrobiota;c__Verrucomicrobiae;o__Opitutales;f__UBA953;g__UBA953;s__	baltic sea	BACL37	5.8	0	18.2
FS_Loclat_megahit_metabat_bin-12941	ENA	freshwater MAG --- Loclat_bin-12941	GCA_903921665	Matching	405	1	1	FS_Loclat_megahit_metabat_bin-12941	F	d__Bacteria;p__Verrucomicrobiota;c__Verrucomicrobiae;o__Opitutales;f__UBA953;g__UBA953;s__
FS_LinL5_megahit_metabat_bin-0499	ENA	freshwater MAG --- LinL5_bin-0499	GCA_903883615	Matching	406	1	0	FS_LinL5_megahit_metabat_bin-0499	F	d__Bacteria;p__Verrucomicrobiota;c__Verrucomicrobiae;o__Opitutales;f__UBA953;g__UBA953;s__
FS_MJ-time_megahit_metabat_bin-3988	ENA	freshwater MAG --- MJ-time_bin-3988	GCA_903867955	Matching	407	0	0	FS_MJ-time_megahit_metabat_bin-3988	F	d__Bacteria;p__Verrucomicrobiota;c__Verrucomicrobiae;o__Opitutales;f__UBA953;g__UBA953;s__
FS_YR_megahit_metabat_bin-3491	ENA	freshwater MAG --- YR_bin-3491	GCA_903913915	Matching	407	1	1	FS_YR_megahit_metabat_bin-3491	F	d__Bacteria;p__Verrucomicrobiota;c__Verrucomicrobiae;o__Opitutales;f__UBA953;g__UBA953;s__
FS_YR2_megahit_metabat_bin-0275	ENA	freshwater MAG --- YR2_bin-0275	GCA_903903275	Matching	407	0	0	FS_YR2_megahit_metabat_bin-0275	F	d__Bacteria;p__Verrucomicrobiota;c__Verrucomicrobiae;o__Opitutales;f__UBA953;g__UBA953;s__
FS_KR_megahit_metabat_bin-2092	ENA	freshwater MAG --- KR_bin-2092	GCA_903866435	Matching	408	0	0	FS_KR_megahit_metabat_bin-2092	F	d__Bacteria;p__Verrucomicrobiota;c__Verrucomicrobiae;o__Opitutales;f__UBA953;g__UBA953;s__
FS_KR1_megahit_metabat_bin-0684	ENA	freshwater MAG --- KR1_bin-0684	GCA_903844345	Matching	408	0	0	FS_KR1_megahit_metabat_bin-0684	F	d__Bacteria;p__Verrucomicrobiota;c__Verrucomicrobiae;o__Opitutales;f__UBA953;g__UBA953;s__
FS_KR3_megahit_metabat_bin-0252	ENA	freshwater MAG --- KR3_bin-0252	GCA_903863945	Matching	408	0	0	FS_KR3_megahit_metabat_bin-0252	F	d__Bacteria;p__Verrucomicrobiota;c__Verrucomicrobiae;o__Opitutales;f__UBA953;g__UBA953;s__
FS_KR4_megahit_metabat_bin-0365	ENA	freshwater MAG --- KR4_bin-0365	GCA_903889195	Matching	408	0	0	FS_KR4_megahit_metabat_bin-0365	F	d__Bacteria;p__Verrucomicrobiota;c__Verrucomicrobiae;o__Opitutales;f__UBA953;g__UBA953;s__
FS_LinL3_megahit_metabat_bin-0404	ENA	freshwater MAG --- LinL3_bin-0404	GCA_903836745	Matching	408	0	0	FS_LinL3_megahit_metabat_bin-0404	F	d__Bacteria;p__Verrucomicrobiota;c__Verrucomicrobiae;o__Opitutales;f__UBA953;g__UBA953;s__
FS_Umea_megahit_metabat_bin-01121	ENA	freshwater MAG --- Umea_bin-01121	GCA_903854575	Matching	408	0	0	FS_Umea_megahit_metabat_bin-01121	F	d__Bacteria;p__Verrucomicrobiota;c__Verrucomicrobiae;o__Opitutales;f__UBA953;g__UBA953;s__
FS_Umea1_megahit_metabat_bin-2011	ENA	freshwater MAG --- Umea1_bin-2011	GCA_903897615	Matching	408	0	0	FS_Umea1_megahit_metabat_bin-2011	F	d__Bacteria;p__Verrucomicrobiota;c__Verrucomicrobiae;o__Opitutales;f__UBA953;g__UBA953;s__
FS_Umea1p2_megahit_metabat_bin-1145	ENA	freshwater MAG --- Umea1p2_bin-1145	GCA_903823085	Matching	408	0	0	FS_Umea1p2_megahit_metabat_bin-1145	F	d__Bacteria;p__Verrucomicrobiota;c__Verrucomicrobiae;o__Opitutales;f__UBA953;g__UBA953;s__
FS_Umea1p3_megahit_metabat_bin-123	ENA	freshwater MAG --- Umea1p3_bin-123	GCA_903836725	Matching	408	0	0	FS_Umea1p3_megahit_metabat_bin-123	F	d__Bacteria;p__Verrucomicrobiota;c__Verrucomicrobiae;o__Opitutales;f__UBA953;g__UBA953;s__
FS_Umea2p1_megahit_metabat_bin-0767	ENA	freshwater MAG --- Umea2p1_bin-0767	GCA_903891765	Matching	408	0	0	FS_Umea2p1_megahit_metabat_bin-0767	F	d__Bacteria;p__Verrucomicrobiota;c__Verrucomicrobiae;o__Opitutales;f__UBA953;g__UBA953;s__
FS_Umea2p2_megahit_metabat_bin-0076	ENA	freshwater MAG --- Umea2p2_bin-0076	GCA_903903225	Matching	408	0	0	FS_Umea2p2_megahit_metabat_bin-0076	F	d__Bacteria;p__Verrucomicrobiota;c__Verrucomicrobiae;o__Opitutales;f__UBA953;g__UBA953;s__
FS_VK_megahit_metabat_bin-4209	ENA	freshwater MAG --- VK_bin-4209	GCA_903923225	Matching	408	0	0	FS_VK_megahit_metabat_bin-4209	F	d__Bacteria;p__Verrucomicrobiota;c__Verrucomicrobiae;o__Opitutales;f__UBA953;g__UBA953;s__
FS_VK1_megahit_metabat_bin-1771	ENA	freshwater MAG --- VK1_bin-1771	GCA_903820145	Matching	408	0	0	FS_VK1_megahit_metabat_bin-1771	F	d__Bacteria;p__Verrucomicrobiota;c__Verrucomicrobiae;o__Opitutales;f__UBA953;g__UBA953;s__
FS_VK2_megahit_metabat_bin-1807	ENA	freshwater MAG --- VK2_bin-1807	GCA_903857515	Matching	408	0	0	FS_VK2_megahit_metabat_bin-1807	F	d__Bacteria;p__Verrucomicrobiota;c__Verrucomicrobiae;o__Opitutales;f__UBA953;g__UBA953;s__
FS_VK3_megahit_metabat_bin-1527	ENA	freshwater MAG --- VK3_bin-1527	GCA_903896115	Matching	408	0	0	FS_VK3_megahit_metabat_bin-1527	F	d__Bacteria;p__Verrucomicrobiota;c__Verrucomicrobiae;o__Opitutales;f__UBA953;g__UBA953;s__
FS_VK4_megahit_metabat_bin-1524	ENA	freshwater MAG --- VK4_bin-1524	GCA_903855995	Matching	408	1	1	FS_VK4_megahit_metabat_bin-1524	F	d__Bacteria;p__Verrucomicrobiota;c__Verrucomicrobiae;o__Opitutales;f__UBA953;g__UBA953;s__
FS_YR_megahit_metabat_bin-2944	ENA	freshwater MAG --- YR_bin-2944	GCA_903927655	Matching	408	0	0	FS_YR_megahit_metabat_bin-2944	F	d__Bacteria;p__Verrucomicrobiota;c__Verrucomicrobiae;o__Opitutales;f__UBA953;g__UBA953;s__
FS_YR1_megahit_metabat_bin-0316	ENA	freshwater MAG --- YR1_bin-0316	GCA_903859465	Matching	408	0	0	FS_YR1_megahit_metabat_bin-0316	F	d__Bacteria;p__Verrucomicrobiota;c__Verrucomicrobiae;o__Opitutales;f__UBA953;g__UBA953;s__
FS_YR2_megahit_metabat_bin-1649	ENA	freshwater MAG --- YR2_bin-1649	GCA_903905055	Matching	408	0	0	FS_YR2_megahit_metabat_bin-1649	F	d__Bacteria;p__Verrucomicrobiota;c__Verrucomicrobiae;o__Opitutales;f__UBA953;g__UBA953;s__
FS_YR4_megahit_metabat_bin-0660	ENA	freshwater MAG --- YR4_bin-0660	GCA_903821155	Matching	408	0	0	FS_YR4_megahit_metabat_bin-0660	F	d__Bacteria;p__Verrucomicrobiota;c__Verrucomicrobiae;o__Opitutales;f__UBA953;g__UBA953;s__
FS_LinL1_megahit_metabat_bin-0225	ENA	freshwater MAG --- LinL1_bin-0225	GCA_903889525	Matching	409	1	0	FS_LinL1_megahit_metabat_bin-0225	F	d__Bacteria;p__Verrucomicrobiota;c__Verrucomicrobiae;o__Opitutales;f__UBA953;g__UBA953;s__
FS_Ki2-D2_megahit_metabat_bin-0289	ENA	freshwater MAG --- Ki2-D2_bin-0289	GCA_903891575	Matching	410	0	0	FS_Ki2-D2_megahit_metabat_bin-0289	F	d__Bacteria;p__Verrucomicrobiota;c__Verrucomicrobiae;o__Opitutales;f__UBA953;g__UBA953;s__
FS_Ki2-D3_megahit_metabat_bin-0774	ENA	freshwater MAG --- Ki2-D3_bin-0774	GCA_903820175	Matching	410	0	0	FS_Ki2-D3_megahit_metabat_bin-0774	F	d__Bacteria;p__Verrucomicrobiota;c__Verrucomicrobiae;o__Opitutales;f__UBA953;g__UBA953;s__
FS_Kiruna2_megahit_metabat_bin-0481	ENA	freshwater MAG --- Kiruna2_bin-0481	GCA_903925045	Matching	410	1	0	FS_Kiruna2_megahit_metabat_bin-0481	F	d__Bacteria;p__Verrucomicrobiota;c__Verrucomicrobiae;o__Opitutales;f__UBA953;g__UBA953;s__
FS_KR_megahit_metabat_bin-2543	ENA	freshwater MAG --- KR_bin-2543	GCA_903831495	Matching	410	0	0	FS_KR_megahit_metabat_bin-2543	F	d__Bacteria;p__Verrucomicrobiota;c__Verrucomicrobiae;o__Opitutales;f__UBA953;g__UBA953;s__
FS_Umea_megahit_metabat_bin-07470	ENA	freshwater MAG --- Umea_bin-07470	GCA_903923305	Matching	410	0	0	FS_Umea_megahit_metabat_bin-07470	F	d__Bacteria;p__Verrucomicrobiota;c__Verrucomicrobiae;o__Opitutales;f__UBA953;g__UBA953;s__
FS_Umea2_megahit_metabat_bin-1375	ENA	freshwater MAG --- Umea2_bin-1375	GCA_903908005	Matching	410	0	0	FS_Umea2_megahit_metabat_bin-1375	F	d__Bacteria;p__Verrucomicrobiota;c__Verrucomicrobiae;o__Opitutales;f__UBA953;g__UBA953;s__
FS_Umea2p1_megahit_metabat_bin-0805	ENA	freshwater MAG --- Umea2p1_bin-0805	GCA_903829855	Matching	410	0	0	FS_Umea2p1_megahit_metabat_bin-0805	F	d__Bacteria;p__Verrucomicrobiota;c__Verrucomicrobiae;o__Opitutales;f__UBA953;g__UBA953;s__
FS_Umea2p2_megahit_metabat_bin-0167	ENA	freshwater MAG --- Umea2p2_bin-0167	GCA_903855485	Matching	410	0	0	FS_Umea2p2_megahit_metabat_bin-0167	F	d__Bacteria;p__Verrucomicrobiota;c__Verrucomicrobiae;o__Opitutales;f__UBA953;g__UBA953;s__
FS_VK_megahit_metabat_bin-1979	ENA	freshwater MAG --- VK_bin-1979	GCA_903878355	Matching	410	0	0	FS_VK_megahit_metabat_bin-1979	F	d__Bacteria;p__Verrucomicrobiota;c__Verrucomicrobiae;o__Opitutales;f__UBA953;g__UBA953;s__
FS_VK1_megahit_metabat_bin-1175	ENA	freshwater MAG --- VK1_bin-1175	GCA_903923375	Matching	410	0	0	FS_VK1_megahit_metabat_bin-1175	F	d__Bacteria;p__Verrucomicrobiota;c__Verrucomicrobiae;o__Opitutales;f__UBA953;g__UBA953;s__
FS_VK3_megahit_metabat_bin-1462	ENA	freshwater MAG --- VK3_bin-1462	GCA_903896135	Matching	410	0	0	FS_VK3_megahit_metabat_bin-1462	F	d__Bacteria;p__Verrucomicrobiota;c__Verrucomicrobiae;o__Opitutales;f__UBA953;g__UBA953;s__
FS_YR_megahit_metabat_bin-0410	ENA	freshwater MAG --- YR_bin-0410	GCA_903839805	Matching	410	0	0	FS_YR_megahit_metabat_bin-0410	F	d__Bacteria;p__Verrucomicrobiota;c__Verrucomicrobiae;o__Opitutales;f__UBA953;g__UBA953;s__
FS_UppL6_megahit_metabat_bin-0046	ENA	freshwater MAG --- UppL6_bin-0046	GCA_903925205	Matching	411	1	1	FS_UppL6_megahit_metabat_bin-0046	F	d__Bacteria;p__Verrucomicrobiota;c__Verrucomicrobiae;o__Opitutales;f__UBA953;g__UBA953;s__
FS_Ki3-D2_megahit_metabat_bin-2344	ENA	freshwater MAG --- Ki3-D2_bin-2344	GCA_903870865	Matching	412	0	0	FS_Ki3-D2_megahit_metabat_bin-2344	F	d__Bacteria;p__Verrucomicrobiota;c__Verrucomicrobiae;o__Opitutales;f__UBA953;g__UBA953;s__
FS_Ki3-D3_megahit_metabat_bin-0208	ENA	freshwater MAG --- Ki3-D3_bin-0208	GCA_903860405	Matching	412	1	0	FS_Ki3-D3_megahit_metabat_bin-0208	F	d__Bacteria;p__Verrucomicrobiota;c__Verrucomicrobiae;o__Opitutales;f__UBA953;g__UBA953;s__
FS_Kiruna_megahit_metabat_bin-05578	ENA	freshwater MAG --- Kiruna_bin-05578	GCA_903900735	Matching	412	0	0	FS_Kiruna_megahit_metabat_bin-05578	F	d__Bacteria;p__Verrucomicrobiota;c__Verrucomicrobiae;o__Opitutales;f__UBA953;g__UBA953;s__
FS_Kiruna3_megahit_metabat_bin-4549	ENA	freshwater MAG --- Kiruna3_bin-4549	GCA_903919185	Matching	412	0	0	FS_Kiruna3_megahit_metabat_bin-4549	F	d__Bacteria;p__Verrucomicrobiota;c__Verrucomicrobiae;o__Opitutales;f__UBA953;g__UBA953;s__
FS_Ja_megahit_metabat_bin-5828	ENA	freshwater MAG --- Ja_bin-5828	GCA_903924185	Matching	413	0	0	FS_Ja_megahit_metabat_bin-5828	F	d__Bacteria;p__Verrucomicrobiota;c__Verrucomicrobiae;o__Opitutales;f__UBA953;g__UBA953;s__
FS_Ja2_megahit_metabat_bin-0368	ENA	freshwater MAG --- Ja2_bin-0368	GCA_903825085	Matching	413	1	1	FS_Ja2_megahit_metabat_bin-0368	F	d__Bacteria;p__Verrucomicrobiota;c__Verrucomicrobiae;o__Opitutales;f__UBA953;g__UBA953;s__
FS_Erken-D10_megahit_metabat_bin-0462	ENA	freshwater MAG --- Erken-D10_bin-0462	GCA_903898585	Matching	414	0	0	FS_Erken-D10_megahit_metabat_bin-0462	F	d__Bacteria;p__Verrucomicrobiota;c__Verrucomicrobiae;o__Opitutales;f__UBA953;g__UBA953;s__
FS_Erken-D11_megahit_metabat_bin-0083	ENA	freshwater MAG --- Erken-D11_bin-0083	GCA_903845765	Matching	414	0	0	FS_Erken-D11_megahit_metabat_bin-0083	F	d__Bacteria;p__Verrucomicrobiota;c__Verrucomicrobiae;o__Opitutales;f__UBA953;g__UBA953;s__
FS_Erken-D4_megahit_metabat_bin-0249	ENA	freshwater MAG --- Erken-D4_bin-0249	GCA_903838945	Matching	414	1	1	FS_Erken-D4_megahit_metabat_bin-0249	F	d__Bacteria;p__Verrucomicrobiota;c__Verrucomicrobiae;o__Opitutales;f__UBA953;g__UBA953;s__
FS_ErkenSummer_megahit_metabat_bin-2013	ENA	freshwater MAG --- ErkenSummer_bin-2013	GCA_903870045	Matching	414	0	0	FS_ErkenSummer_megahit_metabat_bin-2013	F	d__Bacteria;p__Verrucomicrobiota;c__Verrucomicrobiae;o__Opitutales;f__UBA953;g__UBA953;s__
FS_UppL3_megahit_metabat_bin-506	ENA	freshwater MAG --- UppL3_bin-506	GCA_903848985	Matching	414	0	0	FS_UppL3_megahit_metabat_bin-506	F	d__Bacteria;p__Verrucomicrobiota;c__Verrucomicrobiae;o__Opitutales;f__UBA953;g__UBA953;s__
FS_UppL5_megahit_metabat_bin-0020	ENA	freshwater MAG --- UppL5_bin-0020	GCA_903895475	Matching	414	0	0	FS_UppL5_megahit_metabat_bin-0020	F	d__Bacteria;p__Verrucomicrobiota;c__Verrucomicrobiae;o__Opitutales;f__UBA953;g__UBA953;s__
FS_Loclat_megahit_metabat_bin-03931	ENA	freshwater MAG --- Loclat_bin-03931	GCA_903862535	Matching	415	1	0	FS_Loclat_megahit_metabat_bin-03931	F	d__Bacteria;p__Verrucomicrobiota;c__Verrucomicrobiae;o__Opitutales;f__UBA953;g__UBA953;s__UBA953 sp002293065
FS_YR_megahit_metabat_bin-0752	ENA	freshwater MAG --- YR_bin-0752	GCA_903909465	Matching	416	1	0	FS_YR_megahit_metabat_bin-0752	F	d__Bacteria;p__Verrucomicrobiota;c__Verrucomicrobiae;o__Opitutales;f__UBA953;g__UBA953;s__
FS_YR1_megahit_metabat_bin-0486	ENA	freshwater MAG --- YR1_bin-0486	GCA_903868735	Matching	416	0	0	FS_YR1_megahit_metabat_bin-0486	F	d__Bacteria;p__Verrucomicrobiota;c__Verrucomicrobiae;o__Opitutales;f__UBA953;g__UBA953;s__
FS_Ki3-D1_megahit_metabat_bin-0545	ENA	freshwater MAG --- Ki3-D1_bin-0545	GCA_903853485	Matching	417	0	0	FS_Ki3-D1_megahit_metabat_bin-0545	F	d__Bacteria;p__Verrucomicrobiota;c__Verrucomicrobiae;o__Opitutales;f__UBA953;g__UBA953;s__
FS_Kiruna3_megahit_metabat_bin-4476	ENA	freshwater MAG --- Kiruna3_bin-4476	GCA_903840235	Matching	417	1	0	FS_Kiruna3_megahit_metabat_bin-4476	F	d__Bacteria;p__Verrucomicrobiota;c__Verrucomicrobiae;o__Opitutales;f__UBA953;g__UBA953;s__
FS_LJ_megahit_metabat_bin-1123	ENA	freshwater MAG --- LJ_bin-1123	GCA_903929325	Matching	418	1	0	FS_LJ_megahit_metabat_bin-1123	F	d__Bacteria;p__Verrucomicrobiota;c__Verrucomicrobiae;o__Opitutales;f__UBA953;g__UBA8828;s__
FS_LJ-3-15m_megahit_metabat_bin-0100	ENA	freshwater MAG --- LJ-3-15m_bin-0100	GCA_903896265	Matching	418	0	0	FS_LJ-3-15m_megahit_metabat_bin-0100	F	d__Bacteria;p__Verrucomicrobiota;c__Verrucomicrobiae;o__Opitutales;f__UBA953;g__UBA8828;s__
FS_Loc080925-4-5m_megahit_metabat_bin-0191	ENA	freshwater MAG --- Loc080925-4-5m_bin-0191	GCA_903949215	Matching	419	0	0	FS_Loc080925-4-5m_megahit_metabat_bin-0191	F	d__Bacteria;p__Verrucomicrobiota;c__Verrucomicrobiae;o__Opitutales;f__UBA953;g__UBA8828;s__
FS_Loc090519-1m_megahit_metabat_bin-1413	ENA	freshwater MAG --- Loc090519-1m_bin-1413	GCA_903957465	Matching	419	1	0	FS_Loc090519-1m_megahit_metabat_bin-1413	F	d__Bacteria;p__Verrucomicrobiota;c__Verrucomicrobiae;o__Opitutales;f__UBA953;g__UBA8828;s__
FS_UppL3_megahit_metabat_bin-808	ENA	freshwater MAG --- UppL3_bin-808	GCA_903820075	Matching	419	0	0	FS_UppL3_megahit_metabat_bin-808	F	d__Bacteria;p__Verrucomicrobiota;c__Verrucomicrobiae;o__Opitutales;f__UBA953;g__UBA8828;s__
FS_UppL4_megahit_metabat_bin-156	ENA	freshwater MAG --- UppL4_bin-156	GCA_903920295	Matching	420	1	1	FS_UppL4_megahit_metabat_bin-156	F	d__Bacteria;p__Verrucomicrobiota;c__Verrucomicrobiae;o__Opitutales;f__UBA953;g__UBA8828;s__
FS_LaPlata_megahit_metabat_bin-3548	ENA	freshwater MAG --- LaPlata_bin-3548	GCA_903868455	Matching	421	0	0	FS_LaPlata_megahit_metabat_bin-3548	F	d__Bacteria;p__Verrucomicrobiota;c__Verrucomicrobiae;o__Opitutales;f__UBA953;g__UBA8828;s__
FS_LaPlata-1m-a_megahit_metabat_bin-408	ENA	freshwater MAG --- LaPlata-1m-a_bin-408	GCA_903833435	Matching	421	0	0	FS_LaPlata-1m-a_megahit_metabat_bin-408	F	d__Bacteria;p__Verrucomicrobiota;c__Verrucomicrobiae;o__Opitutales;f__UBA953;g__UBA8828;s__
FS_LaPlata-1m-b_megahit_metabat_bin-064	ENA	freshwater MAG --- LaPlata-1m-b_bin-064	GCA_903830885	Matching	421	0	0	FS_LaPlata-1m-b_megahit_metabat_bin-064	F	d__Bacteria;p__Verrucomicrobiota;c__Verrucomicrobiae;o__Opitutales;f__UBA953;g__UBA8828;s__
FS_LaPlata-5m-a_megahit_metabat_bin-116	ENA	freshwater MAG --- LaPlata-5m-a_bin-116	GCA_903826765	Matching	421	1	1	FS_LaPlata-5m-a_megahit_metabat_bin-116	F	d__Bacteria;p__Verrucomicrobiota;c__Verrucomicrobiae;o__Opitutales;f__UBA953;g__UBA8828;s__
FS_LaPlata-5m-b_megahit_metabat_bin-613	ENA	freshwater MAG --- LaPlata-5m-b_bin-613	GCA_903911655	Matching	421	0	0	FS_LaPlata-5m-b_megahit_metabat_bin-613	F	d__Bacteria;p__Verrucomicrobiota;c__Verrucomicrobiae;o__Opitutales;f__UBA953;g__UBA8828;s__
FS_LaPlata-a_megahit_metabat_bin-2985	ENA	freshwater MAG --- LaPlata-a_bin-2985	GCA_903925335	Matching	421	0	0	FS_LaPlata-a_megahit_metabat_bin-2985	F	d__Bacteria;p__Verrucomicrobiota;c__Verrucomicrobiae;o__Opitutales;f__UBA953;g__UBA8828;s__
FS_LaPlata-b_megahit_metabat_bin-0556	ENA	freshwater MAG --- LaPlata-b_bin-0556	GCA_903862685	Matching	421	0	0	FS_LaPlata-b_megahit_metabat_bin-0556	F	d__Bacteria;p__Verrucomicrobiota;c__Verrucomicrobiae;o__Opitutales;f__UBA953;g__UBA8828;s__
MT_TOBG_RS-376	NA	NA	NA	Matching	422	1	1	MT_TOBG_RS-376	M	d__Bacteria;p__Verrucomicrobiota;c__Verrucomicrobiae;o__Pedosphaerales;f__AAA164-E04;g__UBA2970;s__UBA2970 sp002348345
MT_TOBG_SP-12	NA	NA	NA	Matching	422	0	0	MT_TOBG_SP-12	M	d__Bacteria;p__Verrucomicrobiota;c__Verrucomicrobiae;o__Pedosphaerales;f__AAA164-E04;g__UBA2970;s__UBA2970 sp002348345
MD_TARA_RED_MAG_00011	figshare		https://doi.org/10.6084/m9.figshare.4902941	Matching	423	1	1	MD_TARA_RED_MAG_00011	M	d__Bacteria;p__Verrucomicrobiota;c__Verrucomicrobiae;o__Pedosphaerales;f__AAA164-E04;g__UBA7971;s__UBA7971 sp002686885
BC_casp40-mb.164	NCBI	casp40-mb.164.fa	JAQCFT000000000	Matching	424	1	1	BC_casp40-mb.164	B	d__Bacteria;p__Verrucomicrobiota;c__Verrucomicrobiae;o__Pedosphaerales;f__AAA164-E04;g__AAA164-E04;s__	caspian sea
MD_TARA_MED_MAG_00014	figshare		https://doi.org/10.6084/m9.figshare.4902941	Matching	425	1	1	MD_TARA_MED_MAG_00014	M	d__Bacteria;p__Verrucomicrobiota;c__Verrucomicrobiae;o__Pedosphaerales;f__AAA164-E04;g__AAA164-E04;s__AAA164-E04 sp002690655
MT_TOBG_MED-719	NCBI	MED719	GCA_002690655.1	Matching	425	0	0	MT_TOBG_MED-719	M	d__Bacteria;p__Verrucomicrobiota;c__Verrucomicrobiae;o__Pedosphaerales;f__AAA164-E04;g__AAA164-E04;s__AAA164-E04 sp002690655
MT_TOBG_SP-5	NCBI	SP5	GCA_002715965.1	Matching	426	1	1	MT_TOBG_SP-5	M	d__Bacteria;p__Verrucomicrobiota;c__Verrucomicrobiae;o__Pedosphaerales;f__GCA-2715965;g__GCA-2715965;s__GCA-2715965 sp002715965
MT_TOBG_ARS-81	NCBI	ARS81	GCA_002686755.1	Matching	427	1	1	MT_TOBG_ARS-81	M	d__Bacteria;p__Verrucomicrobiota;c__Verrucomicrobiae;o__Pedosphaerales;f__UBA1096;g__UBA1096;s__UBA1096 sp002686755
MT_TOBG_SP-274	NCBI	SP274	GCA_002721375.1	Matching	428	1	1	MT_TOBG_SP-274	M	d__Bacteria;p__Verrucomicrobiota;c__Verrucomicrobiae;o__Pedosphaerales;f__UBA1096;g__UBA1096;s__UBA1096 sp002721375
MT_TOBG_MED-635	NCBI	MED635	GCA_002691505.1	Matching	429	0	0	MT_TOBG_MED-635	M	d__Bacteria;p__Verrucomicrobiota;c__Verrucomicrobiae;o__Pedosphaerales;f__UBA1096;g__UBA1096;s__UBA1096 sp002170545
MT_TOBG_SAT-47	NCBI	SAT47	GCA_002706305.1	Matching	429	1	1	MT_TOBG_SAT-47	M	d__Bacteria;p__Verrucomicrobiota;c__Verrucomicrobiae;o__Pedosphaerales;f__UBA1096;g__UBA1096;s__UBA1096 sp002170545
MT_TOBG_CPC-23	NCBI	CPC23	GCA_002684915.1	Matching	430	1	1	MT_TOBG_CPC-23	M	d__Bacteria;p__Verrucomicrobiota;c__Verrucomicrobiae;o__Pedosphaerales;f__UBA1096;g__UBA1096;s__UBA1096 sp002684915
MT_TOBG_SP-23	NCBI	SP23	GCA_002721895.1	Matching	431	1	1	MT_TOBG_SP-23	M	d__Bacteria;p__Verrucomicrobiota;c__Verrucomicrobiae;o__Pedosphaerales;f__UBA1100;g__UBA6614;s__UBA6614 sp002721895
FS_Erken-D9_megahit_metabat_bin-0968	ENA	freshwater MAG --- Erken-D9_bin-0968	GCA_903863315	Matching	432	1	0	FS_Erken-D9_megahit_metabat_bin-0968	F	d__Bacteria;p__Verrucomicrobiota;c__Verrucomicrobiae;o__Pedosphaerales;f__UBA9464;g__;s__
FS_ErkenSummer_megahit_metabat_bin-7010	ENA	freshwater MAG --- ErkenSummer_bin-7010	GCA_903821755	Matching	432	0	0	FS_ErkenSummer_megahit_metabat_bin-7010	F	d__Bacteria;p__Verrucomicrobiota;c__Verrucomicrobiae;o__Pedosphaerales;f__UBA9464;g__;s__
FS_LJ_megahit_metabat_bin-0017	ENA	freshwater MAG --- LJ_bin-0017	GCA_903822395	Matching	433	0	0	FS_LJ_megahit_metabat_bin-0017	F	d__Bacteria;p__Verrucomicrobiota;c__Verrucomicrobiae;o__Pedosphaerales;f__UBA9464;g__;s__
FS_LJ-3-4m_megahit_metabat_bin-0163	ENA	freshwater MAG --- LJ-3-4m_bin-0163	GCA_903844265	Matching	433	1	0	FS_LJ-3-4m_megahit_metabat_bin-0163	F	d__Bacteria;p__Verrucomicrobiota;c__Verrucomicrobiae;o__Pedosphaerales;f__UBA9464;g__;s__
FS_LJ-3-65m_megahit_metabat_bin-1058	ENA	freshwater MAG --- LJ-3-65m_bin-1058	GCA_903901605	Matching	433	0	0	FS_LJ-3-65m_megahit_metabat_bin-1058	F	d__Bacteria;p__Verrucomicrobiota;c__Verrucomicrobiae;o__Pedosphaerales;f__UBA9464;g__;s__
FS_LJ-3-9m_megahit_metabat_bin-066	ENA	freshwater MAG --- LJ-3-9m_bin-066	GCA_903872275	Matching	433	0	0	FS_LJ-3-9m_megahit_metabat_bin-066	F	d__Bacteria;p__Verrucomicrobiota;c__Verrucomicrobiae;o__Pedosphaerales;f__UBA9464;g__;s__
FS_LJ-5-9m_megahit_metabat_bin-0621	ENA	freshwater MAG --- LJ-5-9m_bin-0621	GCA_903889345	Matching	433	0	0	FS_LJ-5-9m_megahit_metabat_bin-0621	F	d__Bacteria;p__Verrucomicrobiota;c__Verrucomicrobiae;o__Pedosphaerales;f__UBA9464;g__;s__
FS_LJ-7-9m_megahit_metabat_bin-0469	ENA	freshwater MAG --- LJ-7-9m_bin-0469	GCA_903863355	Matching	433	0	0	FS_LJ-7-9m_megahit_metabat_bin-0469	F	d__Bacteria;p__Verrucomicrobiota;c__Verrucomicrobiae;o__Pedosphaerales;f__UBA9464;g__;s__
FS_AlinenLipids_megahit_metabat_bin-6545	ENA	freshwater MAG --- AlinenLipids_bin-6545	GCA_903828625	Matching	434	0	0	FS_AlinenLipids_megahit_metabat_bin-6545	F	d__Bacteria;p__Verrucomicrobiota;c__Verrucomicrobiae;o__Pedosphaerales;f__UBA9464;g__UBA9464;s__
FS_AM-2014_megahit_metabat_bin-3540	ENA	freshwater MAG --- AM-2014_bin-3540	GCA_903923265	Matching	434	0	0	FS_AM-2014_megahit_metabat_bin-3540	F	d__Bacteria;p__Verrucomicrobiota;c__Verrucomicrobiae;o__Pedosphaerales;f__UBA9464;g__;s__
FS_AM-lipid-02-D1_megahit_metabat_bin-0857	ENA	freshwater MAG --- AM-lipid-02-D1_bin-0857	GCA_903845535	Matching	434	0	0	FS_AM-lipid-02-D1_megahit_metabat_bin-0857	F	d__Bacteria;p__Verrucomicrobiota;c__Verrucomicrobiae;o__Pedosphaerales;f__UBA9464;g__;s__
FS_AM-lipid-02-D2_megahit_metabat_bin-0035	ENA	freshwater MAG --- AM-lipid-02-D2_bin-0035	GCA_903835555	Matching	434	0	0	FS_AM-lipid-02-D2_megahit_metabat_bin-0035	F	d__Bacteria;p__Verrucomicrobiota;c__Verrucomicrobiae;o__Pedosphaerales;f__UBA9464;g__;s__
FS_AM-lipid-02-D3_megahit_metabat_bin-0786	ENA	freshwater MAG --- AM-lipid-02-D3_bin-0786	GCA_903883155	Matching	434	1	1	FS_AM-lipid-02-D3_megahit_metabat_bin-0786	F	d__Bacteria;p__Verrucomicrobiota;c__Verrucomicrobiae;o__Pedosphaerales;f__UBA9464;g__;s__
FS_AM-lipid-02-D4_megahit_metabat_bin-0584	ENA	freshwater MAG --- AM-lipid-02-D4_bin-0584	GCA_903880815	Matching	434	0	0	FS_AM-lipid-02-D4_megahit_metabat_bin-0584	F	d__Bacteria;p__Verrucomicrobiota;c__Verrucomicrobiae;o__Pedosphaerales;f__UBA9464;g__;s__
FS_Umea1_megahit_metabat_bin-3761	ENA	freshwater MAG --- Umea1_bin-3761	GCA_903864375	Matching	435	1	0	FS_Umea1_megahit_metabat_bin-3761	F	d__Bacteria;p__Verrucomicrobiota;c__Verrucomicrobiae;o__Pedosphaerales;f__UBA9464;g__UBA9464;s__
FS_Kiruna_megahit_metabat_bin-02725	ENA	freshwater MAG --- Kiruna_bin-02725	GCA_903896505	Matching	436	1	1	FS_Kiruna_megahit_metabat_bin-02725	F	d__Bacteria;p__Verrucomicrobiota;c__Verrucomicrobiae;o__Pedosphaerales;f__UBA9464;g__;s__
FS_Kiruna2_megahit_metabat_bin-4056	ENA	freshwater MAG --- Kiruna2_bin-4056	GCA_903916625	Matching	436	0	0	FS_Kiruna2_megahit_metabat_bin-4056	F	d__Bacteria;p__Verrucomicrobiota;c__Verrucomicrobiae;o__Pedosphaerales;f__UBA9464;g__;s__
FS_VK_megahit_metabat_bin-2510	ENA	freshwater MAG --- VK_bin-2510	GCA_903907925	Matching	437	1	0	FS_VK_megahit_metabat_bin-2510	F	d__Bacteria;p__Verrucomicrobiota;c__Verrucomicrobiae;o__Pedosphaerales;f__UBA9464;g__;s__
FS_VK3_megahit_metabat_bin-0397	ENA	freshwater MAG --- VK3_bin-0397	GCA_903830105	Matching	437	0	0	FS_VK3_megahit_metabat_bin-0397	F	d__Bacteria;p__Verrucomicrobiota;c__Verrucomicrobiae;o__Pedosphaerales;f__UBA9464;g__;s__
FS_Ja_megahit_metabat_bin-2664	ENA	freshwater MAG --- Ja_bin-2664	GCA_903915115	Matching	438	0	0	FS_Ja_megahit_metabat_bin-2664	F	d__Bacteria;p__Verrucomicrobiota;c__Verrucomicrobiae;o__Pedosphaerales;f__UBA9464;g__;s__
FS_Ja2_megahit_metabat_bin-1724	ENA	freshwater MAG --- Ja2_bin-1724	GCA_903916195	Matching	438	1	1	FS_Ja2_megahit_metabat_bin-1724	F	d__Bacteria;p__Verrucomicrobiota;c__Verrucomicrobiae;o__Pedosphaerales;f__UBA9464;g__;s__
FS_Ja2-D4_megahit_metabat_bin-1096	ENA	freshwater MAG --- Ja2-D4_bin-1096	GCA_903915355	Matching	438	0	0	FS_Ja2-D4_megahit_metabat_bin-1096	F	d__Bacteria;p__Verrucomicrobiota;c__Verrucomicrobiae;o__Pedosphaerales;f__UBA9464;g__;s__
FS_Kiruna_megahit_metabat_bin-03370	ENA	freshwater MAG --- Kiruna_bin-03370	GCA_903915575	Matching	438	0	0	FS_Kiruna_megahit_metabat_bin-03370	F	d__Bacteria;p__Verrucomicrobiota;c__Verrucomicrobiae;o__Pedosphaerales;f__UBA9464;g__;s__
FS_Kiruna3_megahit_metabat_bin-2180	ENA	freshwater MAG --- Kiruna3_bin-2180	GCA_903866735	Matching	438	0	0	FS_Kiruna3_megahit_metabat_bin-2180	F	d__Bacteria;p__Verrucomicrobiota;c__Verrucomicrobiae;o__Pedosphaerales;f__UBA9464;g__;s__
FS_LJ_megahit_metabat_bin-4344	ENA	freshwater MAG --- LJ_bin-4344	GCA_903825795	Matching	438	0	0	FS_LJ_megahit_metabat_bin-4344	F	d__Bacteria;p__Verrucomicrobiota;c__Verrucomicrobiae;o__Pedosphaerales;f__UBA9464;g__UBA9464;s__
FS_YR3_megahit_metabat_bin-1454	ENA	freshwater MAG --- YR3_bin-1454	GCA_903922605	Matching	439	1	1	FS_YR3_megahit_metabat_bin-1454	F	d__Bacteria;p__Verrucomicrobiota;c__Verrucomicrobiae;o__Pedosphaerales;f__UBA9464;g__;s__
FS_Umea_megahit_metabat_bin-03851	ENA	freshwater MAG --- Umea_bin-03851	GCA_903835285	Matching	440	0	0	FS_Umea_megahit_metabat_bin-03851	F	d__Bacteria;p__Verrucomicrobiota;c__Verrucomicrobiae;o__Pedosphaerales;f__UBA9464;g__;s__
FS_Umea2_megahit_metabat_bin-2232	ENA	freshwater MAG --- Umea2_bin-2232	GCA_903907995	Matching	440	0	0	FS_Umea2_megahit_metabat_bin-2232	F	d__Bacteria;p__Verrucomicrobiota;c__Verrucomicrobiae;o__Pedosphaerales;f__UBA9464;g__;s__
FS_Umea2p1_megahit_metabat_bin-1060	ENA	freshwater MAG --- Umea2p1_bin-1060	GCA_903865455	Matching	440	0	0	FS_Umea2p1_megahit_metabat_bin-1060	F	d__Bacteria;p__Verrucomicrobiota;c__Verrucomicrobiae;o__Pedosphaerales;f__UBA9464;g__;s__
FS_Umea2p2_megahit_metabat_bin-0124	ENA	freshwater MAG --- Umea2p2_bin-0124	GCA_903906645	Matching	440	1	1	FS_Umea2p2_megahit_metabat_bin-0124	F	d__Bacteria;p__Verrucomicrobiota;c__Verrucomicrobiae;o__Pedosphaerales;f__UBA9464;g__;s__
FS_Umea3_megahit_metabat_bin-3694	ENA	freshwater MAG --- Umea3_bin-3694	GCA_903875355	Matching	440	0	0	FS_Umea3_megahit_metabat_bin-3694	F	d__Bacteria;p__Verrucomicrobiota;c__Verrucomicrobiae;o__Pedosphaerales;f__UBA9464;g__;s__
FS_Umea3p1_megahit_metabat_bin-0093	ENA	freshwater MAG --- Umea3p1_bin-0093	GCA_903867785	Matching	440	0	0	FS_Umea3p1_megahit_metabat_bin-0093	F	d__Bacteria;p__Verrucomicrobiota;c__Verrucomicrobiae;o__Pedosphaerales;f__UBA9464;g__;s__
FS_LaPlata_megahit_metabat_bin-1618	ENA	freshwater MAG --- LaPlata_bin-1618	GCA_903910585	Matching	441	1	1	FS_LaPlata_megahit_metabat_bin-1618	F	d__Bacteria;p__Verrucomicrobiota;c__Verrucomicrobiae;o__Pedosphaerales;f__UBA9464;g__UBA9464;s__
FS_Loclat_megahit_metabat_bin-04712	ENA	freshwater MAG --- Loclat_bin-04712	GCA_903821635	Matching	442	1	0	FS_Loclat_megahit_metabat_bin-04712	F	d__Bacteria;p__Verrucomicrobiota;c__Verrucomicrobiae;o__Pedosphaerales;f__UBA9464;g__UBA9464;s__
FS_Loclat_megahit_metabat_bin-08919	ENA	freshwater MAG --- Loclat_bin-08919	GCA_903930165	Matching	443	1	0	FS_Loclat_megahit_metabat_bin-08919	F	d__Bacteria;p__Verrucomicrobiota;c__Verrucomicrobiae;o__Pedosphaerales;f__UBA9464;g__UBA6176;s__
FS_KT_megahit_metabat_bin-2079	ENA	freshwater MAG --- KT_bin-2079	GCA_903854475	Matching	444	1	0	FS_KT_megahit_metabat_bin-2079	F	d__Bacteria;p__Verrucomicrobiota;c__Verrucomicrobiae;o__Pedosphaerales;f__UBA9464;g__UBA6176;s__
FS_KT1_megahit_metabat_bin-656	ENA	freshwater MAG --- KT1_bin-656	GCA_903885025	Matching	444	0	0	FS_KT1_megahit_metabat_bin-656	F	d__Bacteria;p__Verrucomicrobiota;c__Verrucomicrobiae;o__Pedosphaerales;f__UBA9464;g__;s__
FS_KTt_megahit_metabat_bin-1539	ENA	freshwater MAG --- KTt_bin-1539	GCA_903844915	Matching	444	0	0	FS_KTt_megahit_metabat_bin-1539	F	d__Bacteria;p__Verrucomicrobiota;c__Verrucomicrobiae;o__Pedosphaerales;f__UBA9464;g__UBA6176;s__
FS_Erken-D10_megahit_metabat_bin-0310	ENA	freshwater MAG --- Erken-D10_bin-0310	GCA_903906175	Matching	445	0	0	FS_Erken-D10_megahit_metabat_bin-0310	F	d__Bacteria;p__Verrucomicrobiota;c__Verrucomicrobiae;o__Pedosphaerales;f__UBA9464;g__UBA6176;s__
FS_Erken-D11_megahit_metabat_bin-0323	ENA	freshwater MAG --- Erken-D11_bin-0323	GCA_903822845	Matching	445	0	0	FS_Erken-D11_megahit_metabat_bin-0323	F	d__Bacteria;p__Verrucomicrobiota;c__Verrucomicrobiae;o__Pedosphaerales;f__UBA9464;g__UBA6176;s__
FS_Erken-D4_megahit_metabat_bin-0439	ENA	freshwater MAG --- Erken-D4_bin-0439	GCA_903830465	Matching	445	0	0	FS_Erken-D4_megahit_metabat_bin-0439	F	d__Bacteria;p__Verrucomicrobiota;c__Verrucomicrobiae;o__Pedosphaerales;f__UBA9464;g__UBA6176;s__
FS_Loc081215-1m_megahit_metabat_bin-0132	ENA	freshwater MAG --- Loc081215-1m_bin-0132	GCA_903958415	Matching	445	0	0	FS_Loc081215-1m_megahit_metabat_bin-0132	F	d__Bacteria;p__Verrucomicrobiota;c__Verrucomicrobiae;o__Pedosphaerales;f__UBA9464;g__UBA6176;s__
FS_Loc081215-4m_megahit_metabat_bin-0913	ENA	freshwater MAG --- Loc081215-4m_bin-0913	GCA_903939515	Matching	445	0	0	FS_Loc081215-4m_megahit_metabat_bin-0913	F	d__Bacteria;p__Verrucomicrobiota;c__Verrucomicrobiae;o__Pedosphaerales;f__UBA9464;g__UBA6176;s__
FS_Loc081215-5m_megahit_metabat_bin-1051	ENA	freshwater MAG --- Loc081215-5m_bin-1051	GCA_903940805	Matching	445	0	0	FS_Loc081215-5m_megahit_metabat_bin-1051	F	d__Bacteria;p__Verrucomicrobiota;c__Verrucomicrobiae;o__Pedosphaerales;f__UBA9464;g__UBA6176;s__
FS_Loc081215-6m_megahit_metabat_bin-2245	ENA	freshwater MAG --- Loc081215-6m_bin-2245	GCA_903945705	Matching	445	0	0	FS_Loc081215-6m_megahit_metabat_bin-2245	F	d__Bacteria;p__Verrucomicrobiota;c__Verrucomicrobiae;o__Pedosphaerales;f__UBA9464;g__UBA6176;s__
FS_Loc081215-8m_megahit_metabat_bin-1649	ENA	freshwater MAG --- Loc081215-8m_bin-1649	GCA_903952285	Matching	445	1	1	FS_Loc081215-8m_megahit_metabat_bin-1649	F	d__Bacteria;p__Verrucomicrobiota;c__Verrucomicrobiae;o__Pedosphaerales;f__UBA9464;g__UBA6176;s__
FS_Loc081215-9m_megahit_metabat_bin-0787	ENA	freshwater MAG --- Loc081215-9m_bin-0787	GCA_903935475	Matching	445	0	0	FS_Loc081215-9m_megahit_metabat_bin-0787	F	d__Bacteria;p__Verrucomicrobiota;c__Verrucomicrobiae;o__Pedosphaerales;f__UBA9464;g__UBA6176;s__
FS_Loc090116-1m_megahit_metabat_bin-1660	ENA	freshwater MAG --- Loc090116-1m_bin-1660	GCA_903959315	Matching	445	0	0	FS_Loc090116-1m_megahit_metabat_bin-1660	F	d__Bacteria;p__Verrucomicrobiota;c__Verrucomicrobiae;o__Pedosphaerales;f__UBA9464;g__UBA6176;s__
FS_Loc090116-4m_megahit_metabat_bin-1195	ENA	freshwater MAG --- Loc090116-4m_bin-1195	GCA_903944965	Matching	445	0	0	FS_Loc090116-4m_megahit_metabat_bin-1195	F	d__Bacteria;p__Verrucomicrobiota;c__Verrucomicrobiae;o__Pedosphaerales;f__UBA9464;g__UBA6176;s__
FS_Loc090116-7m_megahit_metabat_bin-0170	ENA	freshwater MAG --- Loc090116-7m_bin-0170	GCA_903957735	Matching	445	0	0	FS_Loc090116-7m_megahit_metabat_bin-0170	F	d__Bacteria;p__Verrucomicrobiota;c__Verrucomicrobiae;o__Pedosphaerales;f__UBA9464;g__UBA6176;s__
FS_Loc090116-8m_megahit_metabat_bin-0386	ENA	freshwater MAG --- Loc090116-8m_bin-0386	GCA_903945685	Matching	445	0	0	FS_Loc090116-8m_megahit_metabat_bin-0386	F	d__Bacteria;p__Verrucomicrobiota;c__Verrucomicrobiae;o__Pedosphaerales;f__UBA9464;g__;s__
FS_Loclat_megahit_metabat_bin-04358	ENA	freshwater MAG --- Loclat_bin-04358	GCA_903876695	Matching	445	0	0	FS_Loclat_megahit_metabat_bin-04358	F	d__Bacteria;p__Verrucomicrobiota;c__Verrucomicrobiae;o__Pedosphaerales;f__UBA9464;g__UBA6176;s__
FS_UppL3_megahit_metabat_bin-807	ENA	freshwater MAG --- UppL3_bin-807	GCA_903874295	Matching	445	0	0	FS_UppL3_megahit_metabat_bin-807	F	d__Bacteria;p__Verrucomicrobiota;c__Verrucomicrobiae;o__Pedosphaerales;f__UBA9464;g__;s__
FS_UppL5_megahit_metabat_bin-0674	ENA	freshwater MAG --- UppL5_bin-0674	GCA_903881025	Matching	445	0	0	FS_UppL5_megahit_metabat_bin-0674	F	d__Bacteria;p__Verrucomicrobiota;c__Verrucomicrobiae;o__Pedosphaerales;f__UBA9464;g__UBA6176;s__
FS_LaPlata_megahit_metabat_bin-2255	ENA	freshwater MAG --- LaPlata_bin-2255	GCA_903894935	Matching	446	1	0	FS_LaPlata_megahit_metabat_bin-2255	F	d__Bacteria;p__Verrucomicrobiota;c__Verrucomicrobiae;o__Pedosphaerales;f__UBA9464;g__UBA6176;s__
FS_LaPlata-1m-a_megahit_metabat_bin-522	ENA	freshwater MAG --- LaPlata-1m-a_bin-522	GCA_903861805	Matching	446	0	0	FS_LaPlata-1m-a_megahit_metabat_bin-522	F	d__Bacteria;p__Verrucomicrobiota;c__Verrucomicrobiae;o__Pedosphaerales;f__UBA9464;g__UBA6176;s__
FS_LaPlata-5m-a_megahit_metabat_bin-507	ENA	freshwater MAG --- LaPlata-5m-a_bin-507	GCA_903884985	Matching	446	0	0	FS_LaPlata-5m-a_megahit_metabat_bin-507	F	d__Bacteria;p__Verrucomicrobiota;c__Verrucomicrobiae;o__Pedosphaerales;f__UBA9464;g__UBA6176;s__
FS_LaPlata-b_megahit_metabat_bin-1236	ENA	freshwater MAG --- LaPlata-b_bin-1236	GCA_903925515	Matching	446	0	0	FS_LaPlata-b_megahit_metabat_bin-1236	F	d__Bacteria;p__Verrucomicrobiota;c__Verrucomicrobiae;o__Pedosphaerales;f__UBA9464;g__UBA6176;s__
FS_LaPlata_megahit_metabat_bin-3001	ENA	freshwater MAG --- LaPlata_bin-3001	GCA_903828715	Matching	447	0	0	FS_LaPlata_megahit_metabat_bin-3001	F	d__Bacteria;p__Verrucomicrobiota;c__Verrucomicrobiae;o__Pedosphaerales;f__UBA9464;g__UBA6176;s__
FS_LaPlata-1m-b_megahit_metabat_bin-468	ENA	freshwater MAG --- LaPlata-1m-b_bin-468	GCA_903914975	Matching	447	0	0	FS_LaPlata-1m-b_megahit_metabat_bin-468	F	d__Bacteria;p__Verrucomicrobiota;c__Verrucomicrobiae;o__Pedosphaerales;f__UBA9464;g__UBA6176;s__
FS_LaPlata-5m-a_megahit_metabat_bin-140	ENA	freshwater MAG --- LaPlata-5m-a_bin-140	GCA_903838715	Matching	447	1	0	FS_LaPlata-5m-a_megahit_metabat_bin-140	F	d__Bacteria;p__Verrucomicrobiota;c__Verrucomicrobiae;o__Pedosphaerales;f__UBA9464;g__UBA6176;s__
FS_LaPlata-a_megahit_metabat_bin-0377	ENA	freshwater MAG --- LaPlata-a_bin-0377	GCA_903880005	Matching	447	0	0	FS_LaPlata-a_megahit_metabat_bin-0377	F	d__Bacteria;p__Verrucomicrobiota;c__Verrucomicrobiae;o__Pedosphaerales;f__UBA9464;g__UBA6176;s__
FS_Ja_megahit_metabat_bin-3757	ENA	freshwater MAG --- Ja_bin-3757	GCA_903904715	Matching	448	0	0	FS_Ja_megahit_metabat_bin-3757	F	d__Bacteria;p__Verrucomicrobiota;c__Verrucomicrobiae;o__Pedosphaerales;f__UBA9464;g__UBA6176;s__
FS_Ja1_megahit_metabat_bin-3224	ENA	freshwater MAG --- Ja1_bin-3224	GCA_903842505	Matching	448	0	0	FS_Ja1_megahit_metabat_bin-3224	F	d__Bacteria;p__Verrucomicrobiota;c__Verrucomicrobiae;o__Pedosphaerales;f__UBA9464;g__UBA6176;s__
FS_Ja1-D2_megahit_metabat_bin-1002	ENA	freshwater MAG --- Ja1-D2_bin-1002	GCA_903925145	Matching	448	1	1	FS_Ja1-D2_megahit_metabat_bin-1002	F	d__Bacteria;p__Verrucomicrobiota;c__Verrucomicrobiae;o__Pedosphaerales;f__UBA9464;g__UBA6176;s__
FS_KT_megahit_metabat_bin-0059	ENA	freshwater MAG --- KT_bin-0059	GCA_903893885	Matching	448	0	0	FS_KT_megahit_metabat_bin-0059	F	d__Bacteria;p__Verrucomicrobiota;c__Verrucomicrobiae;o__Pedosphaerales;f__UBA9464;g__UBA6176;s__
BC_casp150-mb.181	NCBI	casp150-mb.181.fa	JAQBVM000000000	Matching	449	1	1	BC_casp150-mb.181	B	d__Bacteria;p__Verrucomicrobiota;c__Verrucomicrobiae;o__Pedosphaerales;f__AV2;g__;s__	caspian sea
BB_P1994_106_bin43	ENA	P1994_106_bin43	ERZ1284814	Matching	450	1	1	BB_P1994_106_bin43	B	d__Bacteria;p__Verrucomicrobiota;c__Verrucomicrobiae;o__Pedosphaerales;f__AV2;g__;s__	baltic sea	BACL241	10.862	116.507	5.42
BB_P1994_130_bin79	ENA	P1994_130_bin79	ERZ1291213	Matching	450	0	0	BB_P1994_130_bin79	B	d__Bacteria;p__Verrucomicrobiota;c__Verrucomicrobiae;o__Pedosphaerales;f__AV2;g__;s__	baltic sea	BACL241	8.902	85.673	4.718
FS_Umea2_megahit_metabat_bin-1730	ENA	freshwater MAG --- Umea2_bin-1730	GCA_903881465	Matching	451	0	0	FS_Umea2_megahit_metabat_bin-1730	F	d__Bacteria;p__Verrucomicrobiota;c__Verrucomicrobiae;o__Pedosphaerales;f__Pedosphaeraceae;g__Pedosphaera;s__
FS_Umea2p3_megahit_metabat_bin-0208	ENA	freshwater MAG --- Umea2p3_bin-0208	GCA_903918755	Matching	451	1	1	FS_Umea2p3_megahit_metabat_bin-0208	F	d__Bacteria;p__Verrucomicrobiota;c__Verrucomicrobiae;o__Pedosphaerales;f__Pedosphaeraceae;g__Pedosphaera;s__
FS_Umea_megahit_metabat_bin-10158	ENA	freshwater MAG --- Umea_bin-10158	GCA_903930565	Matching	452	1	0	FS_Umea_megahit_metabat_bin-10158	F	d__Bacteria;p__Verrucomicrobiota;c__Verrucomicrobiae;o__Pedosphaerales;f__Pedosphaeraceae;g__Pedosphaera;s__
FS_Kiruna_megahit_metabat_bin-00317	ENA	freshwater MAG --- Kiruna_bin-00317	GCA_903847255	Matching	453	1	0	FS_Kiruna_megahit_metabat_bin-00317	F	d__Bacteria;p__Verrucomicrobiota;c__Verrucomicrobiae;o__Pedosphaerales;f__Pedosphaeraceae;g__;s__
FS_Loclat_megahit_metabat_bin-20771	ENA	freshwater MAG --- Loclat_bin-20771	GCA_903847485	Matching	454	1	0	FS_Loclat_megahit_metabat_bin-20771	F	d__Bacteria;p__Verrucomicrobiota;c__Verrucomicrobiae;o__Pedosphaerales;f__Pedosphaeraceae;g__;s__
FS_Umea_megahit_metabat_bin-00215	ENA	freshwater MAG --- Umea_bin-00215	GCA_903908725	Matching	455	0	0	FS_Umea_megahit_metabat_bin-00215	F	d__Bacteria;p__Verrucomicrobiota;c__Verrucomicrobiae;o__Pedosphaerales;f__Pedosphaeraceae;g__;s__
FS_Umea1_megahit_metabat_bin-1099	ENA	freshwater MAG --- Umea1_bin-1099	GCA_903873415	Matching	455	1	1	FS_Umea1_megahit_metabat_bin-1099	F	d__Bacteria;p__Verrucomicrobiota;c__Verrucomicrobiae;o__Pedosphaerales;f__Pedosphaeraceae;g__;s__
FS_Day2-2_megahit_metabat_bin-574	ENA	freshwater MAG --- Day2-2_bin-574	GCA_903861285	Matching	456	0	0	FS_Day2-2_megahit_metabat_bin-574	F	d__Bacteria;p__Verrucomicrobiota;c__Verrucomicrobiae;o__Pedosphaerales;f__Pedosphaeraceae;g__;s__
FS_Day6-4_megahit_metabat_bin-366	ENA	freshwater MAG --- Day6-4_bin-366	GCA_903879205	Matching	456	0	0	FS_Day6-4_megahit_metabat_bin-366	F	d__Bacteria;p__Verrucomicrobiota;c__Verrucomicrobiae;o__Pedosphaerales;f__Pedosphaeraceae;g__;s__
FS_KTt_megahit_metabat_bin-1485	ENA	freshwater MAG --- KTt_bin-1485	GCA_903828255	Matching	456	1	0	FS_KTt_megahit_metabat_bin-1485	F	d__Bacteria;p__Verrucomicrobiota;c__Verrucomicrobiae;o__Pedosphaerales;f__Pedosphaeraceae;g__;s__
FS_B4-5_megahit_metabat_bin-581	ENA	freshwater MAG --- B4-5_bin-581	GCA_903895255	Matching	457	1	0	FS_B4-5_megahit_metabat_bin-581	F	d__Bacteria;p__Verrucomicrobiota;c__Verrucomicrobiae;o__Pedosphaerales;f__Pedosphaeraceae;g__UBA11358;s__
FS_I-3_megahit_metabat_bin-103	ENA	freshwater MAG --- I-3_bin-103	GCA_903936645	Matching	458	1	1	FS_I-3_megahit_metabat_bin-103	F	d__Bacteria;p__Verrucomicrobiota;c__Verrucomicrobiae;o__Pedosphaerales;f__Pedosphaeraceae;g__UBA11358;s__
FS_I3b_megahit_metabat_bin-177	ENA	freshwater MAG --- I3b_bin-177	GCA_903910515	Matching	458	0	0	FS_I3b_megahit_metabat_bin-177	F	d__Bacteria;p__Verrucomicrobiota;c__Verrucomicrobiae;o__Pedosphaerales;f__Pedosphaeraceae;g__UBA11358;s__
FS_AlinenLipids_megahit_metabat_bin-9528	ENA	freshwater MAG --- AlinenLipids_bin-9528	GCA_903875465	Matching	459	1	0	FS_AlinenLipids_megahit_metabat_bin-9528	F	d__Bacteria;p__Verrucomicrobiota;c__Verrucomicrobiae;o__Pedosphaerales;f__Pedosphaeraceae;g__UBA11358;s__
FS_AM-lipid-02-D1_megahit_metabat_bin-0668	ENA	freshwater MAG --- AM-lipid-02-D1_bin-0668	GCA_903915855	Matching	459	0	0	FS_AM-lipid-02-D1_megahit_metabat_bin-0668	F	d__Bacteria;p__Verrucomicrobiota;c__Verrucomicrobiae;o__Pedosphaerales;f__Pedosphaeraceae;g__UBA11358;s__
FS_KT_megahit_metabat_bin-0898	ENA	freshwater MAG --- KT_bin-0898	GCA_903835255	Matching	460	1	1	FS_KT_megahit_metabat_bin-0898	F	d__Bacteria;p__Verrucomicrobiota;c__Verrucomicrobiae;o__Pedosphaerales;f__Pedosphaeraceae;g__UBA11358;s__
FS_KT1_megahit_metabat_bin-368	ENA	freshwater MAG --- KT1_bin-368	GCA_903830155	Matching	460	0	0	FS_KT1_megahit_metabat_bin-368	F	d__Bacteria;p__Verrucomicrobiota;c__Verrucomicrobiae;o__Pedosphaerales;f__Pedosphaeraceae;g__UBA11358;s__
FS_KT2_megahit_metabat_bin-017	ENA	freshwater MAG --- KT2_bin-017	GCA_903823585	Matching	460	0	0	FS_KT2_megahit_metabat_bin-017	F	d__Bacteria;p__Verrucomicrobiota;c__Verrucomicrobiae;o__Pedosphaerales;f__Pedosphaeraceae;g__UBA11358;s__
FS_KT3_megahit_metabat_bin-378	ENA	freshwater MAG --- KT3_bin-378	GCA_903836245	Matching	460	0	0	FS_KT3_megahit_metabat_bin-378	F	d__Bacteria;p__Verrucomicrobiota;c__Verrucomicrobiae;o__Pedosphaerales;f__Pedosphaeraceae;g__UBA11358;s__
FS_KT4_megahit_metabat_bin-038	ENA	freshwater MAG --- KT4_bin-038	GCA_903822625	Matching	460	0	0	FS_KT4_megahit_metabat_bin-038	F	d__Bacteria;p__Verrucomicrobiota;c__Verrucomicrobiae;o__Pedosphaerales;f__Pedosphaeraceae;g__UBA11358;s__
FS_KT6_megahit_metabat_bin-493	ENA	freshwater MAG --- KT6_bin-493	GCA_903885235	Matching	460	0	0	FS_KT6_megahit_metabat_bin-493	F	d__Bacteria;p__Verrucomicrobiota;c__Verrucomicrobiae;o__Pedosphaerales;f__Pedosphaeraceae;g__UBA11358;s__
FS_LJ-3-15m_megahit_metabat_bin-0426	ENA	freshwater MAG --- LJ-3-15m_bin-0426	GCA_903896275	Matching	460	0	0	FS_LJ-3-15m_megahit_metabat_bin-0426	F	d__Bacteria;p__Verrucomicrobiota;c__Verrucomicrobiae;o__Pedosphaerales;f__Pedosphaeraceae;g__UBA11358;s__
FS_Umea1p2_megahit_metabat_bin-0640	ENA	freshwater MAG --- Umea1p2_bin-0640	GCA_903906685	Matching	460	0	0	FS_Umea1p2_megahit_metabat_bin-0640	F	d__Bacteria;p__Verrucomicrobiota;c__Verrucomicrobiae;o__Pedosphaerales;f__Pedosphaeraceae;g__UBA11358;s__
FS_AM_megahit_metabat_bin-1889	ENA	freshwater MAG --- AM_bin-1889	GCA_903822015	Matching	461	1	0	FS_AM_megahit_metabat_bin-1889	F	d__Bacteria;p__Verrucomicrobiota;c__Verrucomicrobiae;o__Pedosphaerales;f__Pedosphaeraceae;g__UBA11358;s__
FS_AM-2014-D1_megahit_metabat_bin-236	ENA	freshwater MAG --- AM-2014-D1_bin-236	GCA_903911525	Matching	462	0	0	FS_AM-2014-D1_megahit_metabat_bin-236	F	d__Bacteria;p__Verrucomicrobiota;c__Verrucomicrobiae;o__Pedosphaerales;f__Pedosphaeraceae;g__UBA11358;s__
FS_AM-2014-D2_megahit_metabat_bin-264	ENA	freshwater MAG --- AM-2014-D2_bin-264	GCA_903872345	Matching	462	0	0	FS_AM-2014-D2_megahit_metabat_bin-264	F	d__Bacteria;p__Verrucomicrobiota;c__Verrucomicrobiae;o__Pedosphaerales;f__Pedosphaeraceae;g__UBA11358;s__
FS_AM-2014-D3_megahit_metabat_bin-367	ENA	freshwater MAG --- AM-2014-D3_bin-367	GCA_903905115	Matching	462	1	0	FS_AM-2014-D3_megahit_metabat_bin-367	F	d__Bacteria;p__Verrucomicrobiota;c__Verrucomicrobiae;o__Pedosphaerales;f__Pedosphaeraceae;g__UBA11358;s__
FS_AM-2014-D4_megahit_metabat_bin-403	ENA	freshwater MAG --- AM-2014-D4_bin-403	GCA_903880975	Matching	462	0	0	FS_AM-2014-D4_megahit_metabat_bin-403	F	d__Bacteria;p__Verrucomicrobiota;c__Verrucomicrobiae;o__Pedosphaerales;f__Pedosphaeraceae;g__UBA11358;s__
FS_Umea2p1_megahit_metabat_bin-1422	ENA	freshwater MAG --- Umea2p1_bin-1422	GCA_903820285	Matching	463	1	1	FS_Umea2p1_megahit_metabat_bin-1422	F	d__Bacteria;p__Verrucomicrobiota;c__Verrucomicrobiae;o__Pedosphaerales;f__Pedosphaeraceae;g__UBA11358;s__
FS_MJ-time_megahit_metabat_bin-3030	ENA	freshwater MAG --- MJ-time_bin-3030	GCA_903850425	Matching	464	1	0	FS_MJ-time_megahit_metabat_bin-3030	F	d__Bacteria;p__Verrucomicrobiota;c__Verrucomicrobiae;o__Pedosphaerales;f__Pedosphaeraceae;g__UBA11358;s__
FS_Umea_megahit_metabat_bin-09539	ENA	freshwater MAG --- Umea_bin-09539	GCA_903884535	Matching	465	1	1	FS_Umea_megahit_metabat_bin-09539	F	d__Bacteria;p__Verrucomicrobiota;c__Verrucomicrobiae;o__Pedosphaerales;f__Pedosphaeraceae;g__UBA11358;s__
FS_Umea2_megahit_metabat_bin-2253	ENA	freshwater MAG --- Umea2_bin-2253	GCA_903875435	Matching	465	0	0	FS_Umea2_megahit_metabat_bin-2253	F	d__Bacteria;p__Verrucomicrobiota;c__Verrucomicrobiae;o__Pedosphaerales;f__Pedosphaeraceae;g__UBA11358;s__
FS_Umea2p3_megahit_metabat_bin-1708	ENA	freshwater MAG --- Umea2p3_bin-1708	GCA_903919705	Matching	465	0	0	FS_Umea2p3_megahit_metabat_bin-1708	F	d__Bacteria;p__Verrucomicrobiota;c__Verrucomicrobiae;o__Pedosphaerales;f__Pedosphaeraceae;g__UBA11358;s__
FS_Umea3_megahit_metabat_bin-3659	ENA	freshwater MAG --- Umea3_bin-3659	GCA_903904695	Matching	465	0	0	FS_Umea3_megahit_metabat_bin-3659	F	d__Bacteria;p__Verrucomicrobiota;c__Verrucomicrobiae;o__Pedosphaerales;f__Pedosphaeraceae;g__UBA11358;s__
FS_Umea3p4_megahit_metabat_bin-1575	ENA	freshwater MAG --- Umea3p4_bin-1575	GCA_903849155	Matching	465	0	0	FS_Umea3p4_megahit_metabat_bin-1575	F	d__Bacteria;p__Verrucomicrobiota;c__Verrucomicrobiae;o__Pedosphaerales;f__Pedosphaeraceae;g__UBA11358;s__
FS_KR_megahit_metabat_bin-4047	ENA	freshwater MAG --- KR_bin-4047	GCA_903911825	Matching	466	0	0	FS_KR_megahit_metabat_bin-4047	F	d__Bacteria;p__Verrucomicrobiota;c__Verrucomicrobiae;o__Pedosphaerales;f__Pedosphaeraceae;g__UBA11358;s__
FS_VK_megahit_metabat_bin-1825	ENA	freshwater MAG --- VK_bin-1825	GCA_903907945	Matching	466	1	0	FS_VK_megahit_metabat_bin-1825	F	d__Bacteria;p__Verrucomicrobiota;c__Verrucomicrobiae;o__Pedosphaerales;f__Pedosphaeraceae;g__UBA11358;s__
FS_B-2_megahit_metabat_bin-237	ENA	freshwater MAG --- B-2_bin-237	GCA_903944085	Matching	467	1	0	FS_B-2_megahit_metabat_bin-237	F	d__Bacteria;p__Verrucomicrobiota;c__Verrucomicrobiae;o__Pedosphaerales;f__Pedosphaeraceae;g__UBA11358;s__
FS_B-4_megahit_metabat_bin-070	ENA	freshwater MAG --- B-4_bin-070	GCA_903944655	Matching	467	0	0	FS_B-4_megahit_metabat_bin-070	F	d__Bacteria;p__Verrucomicrobiota;c__Verrucomicrobiae;o__Pedosphaerales;f__Pedosphaeraceae;g__UBA11358;s__
FS_B4_megahit_metabat_bin-120	ENA	freshwater MAG --- B4_bin-120	GCA_903906595	Matching	467	0	0	FS_B4_megahit_metabat_bin-120	F	d__Bacteria;p__Verrucomicrobiota;c__Verrucomicrobiae;o__Pedosphaerales;f__Pedosphaeraceae;g__UBA11358;s__
FS_Ki2-D3_megahit_metabat_bin-0152	ENA	freshwater MAG --- Ki2-D3_bin-0152	GCA_903925905	Matching	468	0	0	FS_Ki2-D3_megahit_metabat_bin-0152	F	d__Bacteria;p__Verrucomicrobiota;c__Verrucomicrobiae;o__Pedosphaerales;f__Pedosphaeraceae;g__UBA11358;s__
FS_Ki2-D4_megahit_metabat_bin-0699	ENA	freshwater MAG --- Ki2-D4_bin-0699	GCA_903888765	Matching	468	1	0	FS_Ki2-D4_megahit_metabat_bin-0699	F	d__Bacteria;p__Verrucomicrobiota;c__Verrucomicrobiae;o__Pedosphaerales;f__Pedosphaeraceae;g__UBA11358;s__
FS_Umea1_megahit_metabat_bin-0653	ENA	freshwater MAG --- Umea1_bin-0653	GCA_903831205	Matching	468	0	0	FS_Umea1_megahit_metabat_bin-0653	F	d__Bacteria;p__Verrucomicrobiota;c__Verrucomicrobiae;o__Pedosphaerales;f__Pedosphaeraceae;g__UBA11358;s__
FS_MJ-time_megahit_metabat_bin-6593	ENA	freshwater MAG --- MJ-time_bin-6593	GCA_903842235	Matching	469	1	1	FS_MJ-time_megahit_metabat_bin-6593	F	d__Bacteria;p__Verrucomicrobiota;c__Verrucomicrobiae;o__Pedosphaerales;f__Pedosphaeraceae;g__UBA11358;s__
FS_VK4_megahit_metabat_bin-0274	ENA	freshwater MAG --- VK4_bin-0274	GCA_903921455	Matching	470	1	0	FS_VK4_megahit_metabat_bin-0274	F	d__Bacteria;p__Verrucomicrobiota;c__Verrucomicrobiae;o__Pedosphaerales;f__Pedosphaeraceae;g__UBA11358;s__
FS_AM_megahit_metabat_bin-4252	ENA	freshwater MAG --- AM_bin-4252	GCA_903923255	Matching	471	0	0	FS_AM_megahit_metabat_bin-4252	F	d__Bacteria;p__Verrucomicrobiota;c__Verrucomicrobiae;o__Pedosphaerales;f__Pedosphaeraceae;g__UBA11358;s__
FS_AM2_megahit_metabat_bin-0542	ENA	freshwater MAG --- AM2_bin-0542	GCA_903916935	Matching	471	0	0	FS_AM2_megahit_metabat_bin-0542	F	d__Bacteria;p__Verrucomicrobiota;c__Verrucomicrobiae;o__Pedosphaerales;f__Pedosphaeraceae;g__UBA11358;s__
FS_AM4_megahit_metabat_bin-735	ENA	freshwater MAG --- AM4_bin-735	GCA_903865745	Matching	471	1	1	FS_AM4_megahit_metabat_bin-735	F	d__Bacteria;p__Verrucomicrobiota;c__Verrucomicrobiae;o__Pedosphaerales;f__Pedosphaeraceae;g__UBA11358;s__
FS_AM5_megahit_metabat_bin-1299	ENA	freshwater MAG --- AM5_bin-1299	GCA_903865145	Matching	471	0	0	FS_AM5_megahit_metabat_bin-1299	F	d__Bacteria;p__Verrucomicrobiota;c__Verrucomicrobiae;o__Pedosphaerales;f__Pedosphaeraceae;g__UBA11358;s__
FS_VK_megahit_metabat_bin-1521	ENA	freshwater MAG --- VK_bin-1521	GCA_903929365	Matching	472	0	0	FS_VK_megahit_metabat_bin-1521	F	d__Bacteria;p__Verrucomicrobiota;c__Verrucomicrobiae;o__Pedosphaerales;f__Pedosphaeraceae;g__UBA11358;s__
FS_VK3_megahit_metabat_bin-0716	ENA	freshwater MAG --- VK3_bin-0716	GCA_903927115	Matching	472	0	0	FS_VK3_megahit_metabat_bin-0716	F	d__Bacteria;p__Verrucomicrobiota;c__Verrucomicrobiae;o__Pedosphaerales;f__Pedosphaeraceae;g__UBA11358;s__
FS_VK4_megahit_metabat_bin-0324	ENA	freshwater MAG --- VK4_bin-0324	GCA_903833055	Matching	472	1	0	FS_VK4_megahit_metabat_bin-0324	F	d__Bacteria;p__Verrucomicrobiota;c__Verrucomicrobiae;o__Pedosphaerales;f__Pedosphaeraceae;g__UBA11358;s__
FS_AM_megahit_metabat_bin-3362	ENA	freshwater MAG --- AM_bin-3362	GCA_903916235	Matching	473	1	0	FS_AM_megahit_metabat_bin-3362	F	d__Bacteria;p__Verrucomicrobiota;c__Verrucomicrobiae;o__Pedosphaerales;f__Pedosphaeraceae;g__UBA11358;s__
FS_AM2_megahit_metabat_bin-1229	ENA	freshwater MAG --- AM2_bin-1229	GCA_903878805	Matching	473	0	0	FS_AM2_megahit_metabat_bin-1229	F	d__Bacteria;p__Verrucomicrobiota;c__Verrucomicrobiae;o__Pedosphaerales;f__Pedosphaeraceae;g__UBA11358;s__
FS_Umea_megahit_metabat_bin-00968	ENA	freshwater MAG --- Umea_bin-00968	GCA_903893875	Matching	474	0	0	FS_Umea_megahit_metabat_bin-00968	F	d__Bacteria;p__Verrucomicrobiota;c__Verrucomicrobiae;o__Pedosphaerales;f__Pedosphaeraceae;g__UBA11358;s__
FS_Umea3p4_megahit_metabat_bin-0310	ENA	freshwater MAG --- Umea3p4_bin-0310	GCA_903870815	Matching	474	1	1	FS_Umea3p4_megahit_metabat_bin-0310	F	d__Bacteria;p__Verrucomicrobiota;c__Verrucomicrobiae;o__Pedosphaerales;f__Pedosphaeraceae;g__UBA11358;s__
FS_MJ-time_megahit_metabat_bin-1719	ENA	freshwater MAG --- MJ-time_bin-1719	GCA_903922735	Matching	475	1	1	FS_MJ-time_megahit_metabat_bin-1719	F	d__Bacteria;p__Verrucomicrobiota;c__Verrucomicrobiae;o__Pedosphaerales;f__Pedosphaeraceae;g__UBA11358;s__
FS_Day6-2_megahit_metabat_bin-088	ENA	freshwater MAG --- Day6-2_bin-088	GCA_903926545	Matching	476	0	0	FS_Day6-2_megahit_metabat_bin-088	F	d__Bacteria;p__Verrucomicrobiota;c__Verrucomicrobiae;o__Pedosphaerales;f__Pedosphaeraceae;g__UBA11358;s__
FS_Ki3-D4_megahit_metabat_bin-538	ENA	freshwater MAG --- Ki3-D4_bin-538	GCA_903856775	Matching	476	1	1	FS_Ki3-D4_megahit_metabat_bin-538	F	d__Bacteria;p__Verrucomicrobiota;c__Verrucomicrobiae;o__Pedosphaerales;f__Pedosphaeraceae;g__UBA11358;s__
FS_KTt_megahit_metabat_bin-0432	ENA	freshwater MAG --- KTt_bin-0432	GCA_903858275	Matching	476	0	0	FS_KTt_megahit_metabat_bin-0432	F	d__Bacteria;p__Verrucomicrobiota;c__Verrucomicrobiae;o__Pedosphaerales;f__Pedosphaeraceae;g__UBA11358;s__
FS_AM_megahit_metabat_bin-2963	ENA	freshwater MAG --- AM_bin-2963	GCA_903889895	Matching	477	1	1	FS_AM_megahit_metabat_bin-2963	F	d__Bacteria;p__Verrucomicrobiota;c__Verrucomicrobiae;o__Pedosphaerales;f__Pedosphaeraceae;g__UBA11358;s__
FS_AM-2014-D2_megahit_metabat_bin-642	ENA	freshwater MAG --- AM-2014-D2_bin-642	GCA_903861445	Matching	478	1	0	FS_AM-2014-D2_megahit_metabat_bin-642	F	d__Bacteria;p__Verrucomicrobiota;c__Verrucomicrobiae;o__Pedosphaerales;f__Pedosphaeraceae;g__UBA11358;s__
FS_VK_megahit_metabat_bin-2388	ENA	freshwater MAG --- VK_bin-2388	GCA_903825195	Matching	479	0	0	FS_VK_megahit_metabat_bin-2388	F	d__Bacteria;p__Verrucomicrobiota;c__Verrucomicrobiae;o__Pedosphaerales;f__Pedosphaeraceae;g__UBA11358;s__
FS_VK1_megahit_metabat_bin-0319	ENA	freshwater MAG --- VK1_bin-0319	GCA_903918885	Matching	479	1	0	FS_VK1_megahit_metabat_bin-0319	F	d__Bacteria;p__Verrucomicrobiota;c__Verrucomicrobiae;o__Pedosphaerales;f__Pedosphaeraceae;g__UBA11358;s__
FS_VK2_megahit_metabat_bin-1839	ENA	freshwater MAG --- VK2_bin-1839	GCA_903879495	Matching	479	0	0	FS_VK2_megahit_metabat_bin-1839	F	d__Bacteria;p__Verrucomicrobiota;c__Verrucomicrobiae;o__Pedosphaerales;f__Pedosphaeraceae;g__UBA11358;s__
FS_VK3_megahit_metabat_bin-0704	ENA	freshwater MAG --- VK3_bin-0704	GCA_903836345	Matching	479	0	0	FS_VK3_megahit_metabat_bin-0704	F	d__Bacteria;p__Verrucomicrobiota;c__Verrucomicrobiae;o__Pedosphaerales;f__Pedosphaeraceae;g__UBA11358;s__
FS_VK4_megahit_metabat_bin-1216	ENA	freshwater MAG --- VK4_bin-1216	GCA_903845955	Matching	479	0	0	FS_VK4_megahit_metabat_bin-1216	F	d__Bacteria;p__Verrucomicrobiota;c__Verrucomicrobiae;o__Pedosphaerales;f__Pedosphaeraceae;g__UBA11358;s__
FS_Umea1_megahit_metabat_bin-0910	ENA	freshwater MAG --- Umea1_bin-0910	GCA_903847285	Matching	480	1	1	FS_Umea1_megahit_metabat_bin-0910	F	d__Bacteria;p__Verrucomicrobiota;c__Verrucomicrobiae;o__Pedosphaerales;f__Pedosphaeraceae;g__UBA11358;s__
FS_Umea_megahit_metabat_bin-07584	ENA	freshwater MAG --- Umea_bin-07584	GCA_903880065	Matching	481	0	0	FS_Umea_megahit_metabat_bin-07584	F	d__Bacteria;p__Verrucomicrobiota;c__Verrucomicrobiae;o__Pedosphaerales;f__Pedosphaeraceae;g__UBA11358;s__
FS_Umea1_megahit_metabat_bin-1418	ENA	freshwater MAG --- Umea1_bin-1418	GCA_903827955	Matching	481	1	1	FS_Umea1_megahit_metabat_bin-1418	F	d__Bacteria;p__Verrucomicrobiota;c__Verrucomicrobiae;o__Pedosphaerales;f__Pedosphaeraceae;g__UBA11358;s__
FS_Umea1p1_megahit_metabat_bin-515	ENA	freshwater MAG --- Umea1p1_bin-515	GCA_903859905	Matching	481	0	0	FS_Umea1p1_megahit_metabat_bin-515	F	d__Bacteria;p__Verrucomicrobiota;c__Verrucomicrobiae;o__Pedosphaerales;f__Pedosphaeraceae;g__UBA11358;s__
FS_Umea1p2_megahit_metabat_bin-0095	ENA	freshwater MAG --- Umea1p2_bin-0095	GCA_903870895	Matching	481	0	0	FS_Umea1p2_megahit_metabat_bin-0095	F	d__Bacteria;p__Verrucomicrobiota;c__Verrucomicrobiae;o__Pedosphaerales;f__Pedosphaeraceae;g__UBA11358;s__
FS_Umea1p3_megahit_metabat_bin-688	ENA	freshwater MAG --- Umea1p3_bin-688	GCA_903830575	Matching	481	0	0	FS_Umea1p3_megahit_metabat_bin-688	F	d__Bacteria;p__Verrucomicrobiota;c__Verrucomicrobiae;o__Pedosphaerales;f__Pedosphaeraceae;g__UBA11358;s__
FS_AlinenSediments_megahit_metabat_bin-4991	ENA	freshwater MAG --- AlinenSediments_bin-4991	GCA_903873945	Matching	482	1	0	FS_AlinenSediments_megahit_metabat_bin-4991	F	d__Bacteria;p__Verrucomicrobiota;c__Verrucomicrobiae;o__Pedosphaerales;f__Pedosphaeraceae;g__;s__
FS_Ki1-2-7m_megahit_metabat_bin-117	ENA	freshwater MAG --- Ki1-2-7m_bin-117	GCA_903912925	Matching	483	1	0	FS_Ki1-2-7m_megahit_metabat_bin-117	F	d__Bacteria;p__Verrucomicrobiota;c__Verrucomicrobiae;o__Pedosphaerales;f__Pedosphaeraceae;g__PALSA-1440;s__
FS_Day6-6_megahit_metabat_bin-323	ENA	freshwater MAG --- Day6-6_bin-323	GCA_903899085	Matching	484	0	0	FS_Day6-6_megahit_metabat_bin-323	F	d__Bacteria;p__Verrucomicrobiota;c__Verrucomicrobiae;o__Pedosphaerales;f__Pedosphaeraceae;g__UBA693;s__
FS_Ja_megahit_metabat_bin-1756	ENA	freshwater MAG --- Ja_bin-1756	GCA_903919565	Matching	484	0	0	FS_Ja_megahit_metabat_bin-1756	F	d__Bacteria;p__Verrucomicrobiota;c__Verrucomicrobiae;o__Pedosphaerales;f__Pedosphaeraceae;g__UBA693;s__
FS_Ja1-D4_megahit_metabat_bin-064	ENA	freshwater MAG --- Ja1-D4_bin-064	GCA_903871215	Matching	484	0	0	FS_Ja1-D4_megahit_metabat_bin-064	F	d__Bacteria;p__Verrucomicrobiota;c__Verrucomicrobiae;o__Pedosphaerales;f__Pedosphaeraceae;g__UBA693;s__
FS_Ki3-D3_megahit_metabat_bin-0385	ENA	freshwater MAG --- Ki3-D3_bin-0385	GCA_903911535	Matching	484	0	0	FS_Ki3-D3_megahit_metabat_bin-0385	F	d__Bacteria;p__Verrucomicrobiota;c__Verrucomicrobiae;o__Pedosphaerales;f__Pedosphaeraceae;g__UBA693;s__
FS_Kiruna_megahit_metabat_bin-07257	ENA	freshwater MAG --- Kiruna_bin-07257	GCA_903821445	Matching	484	0	0	FS_Kiruna_megahit_metabat_bin-07257	F	d__Bacteria;p__Verrucomicrobiota;c__Verrucomicrobiae;o__Pedosphaerales;f__Pedosphaeraceae;g__UBA693;s__
FS_Kiruna3_megahit_metabat_bin-3865	ENA	freshwater MAG --- Kiruna3_bin-3865	GCA_903872165	Matching	484	0	0	FS_Kiruna3_megahit_metabat_bin-3865	F	d__Bacteria;p__Verrucomicrobiota;c__Verrucomicrobiae;o__Pedosphaerales;f__Pedosphaeraceae;g__UBA693;s__
FS_KT5_megahit_metabat_bin-271	ENA	freshwater MAG --- KT5_bin-271	GCA_903920795	Matching	484	0	0	FS_KT5_megahit_metabat_bin-271	F	d__Bacteria;p__Verrucomicrobiota;c__Verrucomicrobiae;o__Pedosphaerales;f__Pedosphaeraceae;g__UBA693;s__
FS_LJ-3-15m_megahit_metabat_bin-0986	ENA	freshwater MAG --- LJ-3-15m_bin-0986	GCA_903849915	Matching	484	0	0	FS_LJ-3-15m_megahit_metabat_bin-0986	F	d__Bacteria;p__Verrucomicrobiota;c__Verrucomicrobiae;o__Pedosphaerales;f__Pedosphaeraceae;g__UBA693;s__
FS_Loclat_megahit_metabat_bin-04207	ENA	freshwater MAG --- Loclat_bin-04207	GCA_903913865	Matching	484	1	1	FS_Loclat_megahit_metabat_bin-04207	F	d__Bacteria;p__Verrucomicrobiota;c__Verrucomicrobiae;o__Pedosphaerales;f__Pedosphaeraceae;g__UBA693;s__
FS_AM-lipid-02-D7_megahit_metabat_bin-050	ENA	freshwater MAG --- AM-lipid-02-D7_bin-050	GCA_903859665	Matching	485	0	0	FS_AM-lipid-02-D7_megahit_metabat_bin-050	F	d__Bacteria;p__Verrucomicrobiota;c__Verrucomicrobiae;o__Pedosphaerales;f__Palsa-1400;g__;s__
FS_Ki1-2-7m_megahit_metabat_bin-060	ENA	freshwater MAG --- Ki1-2-7m_bin-060	GCA_903898185	Matching	485	1	0	FS_Ki1-2-7m_megahit_metabat_bin-060	F	d__Bacteria;p__Verrucomicrobiota;c__Verrucomicrobiae;o__Pedosphaerales;f__Palsa-1400;g__;s__
FS_Kiruna_megahit_metabat_bin-01962	ENA	freshwater MAG --- Kiruna_bin-01962	GCA_903896475	Matching	485	0	0	FS_Kiruna_megahit_metabat_bin-01962	F	d__Bacteria;p__Verrucomicrobiota;c__Verrucomicrobiae;o__Pedosphaerales;f__Palsa-1400;g__;s__
FS_Umea_megahit_metabat_bin-02830	ENA	freshwater MAG --- Umea_bin-02830	GCA_903870385	Matching	486	0	0	FS_Umea_megahit_metabat_bin-02830	F	d__Bacteria;p__Verrucomicrobiota;c__Verrucomicrobiae;o__Pedosphaerales;f__Palsa-1400;g__;s__
FS_Umea3_megahit_metabat_bin-0111	ENA	freshwater MAG --- Umea3_bin-0111	GCA_903927905	Matching	486	1	1	FS_Umea3_megahit_metabat_bin-0111	F	d__Bacteria;p__Verrucomicrobiota;c__Verrucomicrobiae;o__Pedosphaerales;f__Palsa-1400;g__;s__
FS_AM5_megahit_metabat_bin-0705	ENA	freshwater MAG --- AM5_bin-0705	GCA_903912755	Matching	487	1	0	FS_AM5_megahit_metabat_bin-0705	F	d__Bacteria;p__Verrucomicrobiota;c__Verrucomicrobiae;o__Pedosphaerales;f__Palsa-1400;g__Palsa-1400;s__
FS_Loclat_megahit_metabat_bin-16082	ENA	freshwater MAG --- Loclat_bin-16082	GCA_903930345	Matching	488	1	0	FS_Loclat_megahit_metabat_bin-16082	F	d__Bacteria;p__Verrucomicrobiota;c__Verrucomicrobiae;o__Pedosphaerales;f__UBA1319;g__;s__
FS_LaPlata_megahit_metabat_bin-2736	ENA	freshwater MAG --- LaPlata_bin-2736	GCA_903845125	Matching	489	1	1	FS_LaPlata_megahit_metabat_bin-2736	F	d__Bacteria;p__Verrucomicrobiota;c__Verrucomicrobiae;o__Pedosphaerales;f__UBA1319;g__;s__
FS_LaPlata-7m-a_megahit_metabat_bin-412	ENA	freshwater MAG --- LaPlata-7m-a_bin-412	GCA_903887565	Matching	489	0	0	FS_LaPlata-7m-a_megahit_metabat_bin-412	F	d__Bacteria;p__Verrucomicrobiota;c__Verrucomicrobiae;o__Pedosphaerales;f__UBA1319;g__;s__
FS_LaPlata-a_megahit_metabat_bin-0370	ENA	freshwater MAG --- LaPlata-a_bin-0370	GCA_903929115	Matching	489	0	0	FS_LaPlata-a_megahit_metabat_bin-0370	F	d__Bacteria;p__Verrucomicrobiota;c__Verrucomicrobiae;o__Pedosphaerales;f__UBA1319;g__;s__
FS_AM_megahit_metabat_bin-4247	ENA	freshwater MAG --- AM_bin-4247	GCA_903831755	Matching	490	1	1	FS_AM_megahit_metabat_bin-4247	F	d__Bacteria;p__Verrucomicrobiota;c__Verrucomicrobiae;o__;f__;g__;s__
FS_AM-2014_megahit_metabat_bin-0333	ENA	freshwater MAG --- AM-2014_bin-0333	GCA_903870275	Matching	490	0	0	FS_AM-2014_megahit_metabat_bin-0333	F	d__Bacteria;p__Verrucomicrobiota;c__Verrucomicrobiae;o__;f__;g__;s__
FS_AM-2014-D6_megahit_metabat_bin-560	ENA	freshwater MAG --- AM-2014-D6_bin-560	GCA_903849275	Matching	490	0	0	FS_AM-2014-D6_megahit_metabat_bin-560	F	d__Bacteria;p__Verrucomicrobiota;c__Verrucomicrobiae;o__;f__;g__;s__
FS_AM-2014-D7_megahit_metabat_bin-081	ENA	freshwater MAG --- AM-2014-D7_bin-081	GCA_903919265	Matching	490	0	0	FS_AM-2014-D7_megahit_metabat_bin-081	F	d__Bacteria;p__Verrucomicrobiota;c__Verrucomicrobiae;o__;f__;g__;s__
FS_AM-2014-D8_megahit_metabat_bin-0067	ENA	freshwater MAG --- AM-2014-D8_bin-0067	GCA_903821195	Matching	490	0	0	FS_AM-2014-D8_megahit_metabat_bin-0067	F	d__Bacteria;p__Verrucomicrobiota;c__Verrucomicrobiae;o__;f__;g__;s__
FS_AM5_megahit_metabat_bin-1225	ENA	freshwater MAG --- AM5_bin-1225	GCA_903899075	Matching	490	0	0	FS_AM5_megahit_metabat_bin-1225	F	d__Bacteria;p__Verrucomicrobiota;c__Verrucomicrobiae;o__;f__;g__;s__
FS_AM-2014-D3_megahit_metabat_bin-463	ENA	freshwater MAG --- AM-2014-D3_bin-463	GCA_903908325	Matching	491	0	0	FS_AM-2014-D3_megahit_metabat_bin-463	F	d__Bacteria;p__Verrucomicrobiota;c__Verrucomicrobiae;o__Palsa-1439;f__Palsa-1439;g__;s__
FS_AM-2014-D8_megahit_metabat_bin-0000	ENA	freshwater MAG --- AM-2014-D8_bin-0000	GCA_903821285	Matching	491	0	0	FS_AM-2014-D8_megahit_metabat_bin-0000	F	d__Bacteria;p__Verrucomicrobiota;c__Verrucomicrobiae;o__Palsa-1439;f__Palsa-1439;g__;s__
FS_Kiruna2_megahit_metabat_bin-0915	ENA	freshwater MAG --- Kiruna2_bin-0915	GCA_903847335	Matching	491	1	1	FS_Kiruna2_megahit_metabat_bin-0915	F	d__Bacteria;p__Verrucomicrobiota;c__Verrucomicrobiae;o__Palsa-1439;f__Palsa-1439;g__;s__
FS_AlinenLipids_megahit_metabat_bin-4591	ENA	freshwater MAG --- AlinenLipids_bin-4591	GCA_903913975	Matching	492	0	0	FS_AlinenLipids_megahit_metabat_bin-4591	F	d__Bacteria;p__Verrucomicrobiota;c__Verrucomicrobiae;o__Palsa-1439;f__Palsa-1439;g__;s__
FS_AM-2014_megahit_metabat_bin-2847	ENA	freshwater MAG --- AM-2014_bin-2847	GCA_903825435	Matching	492	1	0	FS_AM-2014_megahit_metabat_bin-2847	F	d__Bacteria;p__Verrucomicrobiota;c__Verrucomicrobiae;o__Palsa-1439;f__Palsa-1439;g__;s__
FS_AM-2014-D7_megahit_metabat_bin-772	ENA	freshwater MAG --- AM-2014-D7_bin-772	GCA_903914795	Matching	492	0	0	FS_AM-2014-D7_megahit_metabat_bin-772	F	d__Bacteria;p__Verrucomicrobiota;c__Verrucomicrobiae;o__Palsa-1439;f__Palsa-1439;g__;s__
FS_Erken-D4_megahit_metabat_bin-0730	ENA	freshwater MAG --- Erken-D4_bin-0730	GCA_903898465	Matching	493	1	1	FS_Erken-D4_megahit_metabat_bin-0730	F	d__Bacteria;p__Verrucomicrobiota;c__Verrucomicrobiae;o__Methylacidiphilales;f__UBA3015;g__UBA3015;s__
BB_P4201_116_bin57	ENA	P4201_116_bin57	ERZ1291585	Matching	494	0	0	BB_P4201_116_bin57	B	d__Bacteria;p__Verrucomicrobiota;c__Verrucomicrobiae;o__Methylacidiphilales;f__UBA3015;g__UBA3015;s__UBA3015 sp001438005	baltic sea	BACL9	7.2	2	4
BB_P4201_105_bin221	ENA	P4201_105_bin221	ERZ1291411	Matching	494	0	0	BB_P4201_105_bin221	B	d__Bacteria;p__Verrucomicrobiota;c__Verrucomicrobiae;o__Methylacidiphilales;f__UBA3015;g__UBA3015;s__UBA3015 sp001438005	baltic sea	BACL9	7	2	5.4
BB_P4201_122_bin167	ENA	P4201_122_bin167	ERZ1291648	Matching	494	0	0	BB_P4201_122_bin167	B	d__Bacteria;p__Verrucomicrobiota;c__Verrucomicrobiae;o__Methylacidiphilales;f__UBA3015;g__UBA3015;s__UBA3015 sp001438005	baltic sea	BACL9	6.8	2	16.2
BB_P4201_123_bin26	ENA	P4201_123_bin26	ERZ1291669	Matching	494	1	1	BB_P4201_123_bin26	B	d__Bacteria;p__Verrucomicrobiota;c__Verrucomicrobiae;o__Methylacidiphilales;f__UBA3015;g__UBA3015;s__UBA3015 sp001438005	baltic sea	BACL9	6.4	2	9.7
BB_SRR3727517_bin183	ENA	SRR3727517_bin183	ERZ1292387	Matching	494	0	0	BB_SRR3727517_bin183	B	d__Bacteria;p__Verrucomicrobiota;c__Verrucomicrobiae;o__Methylacidiphilales;f__UBA3015;g__UBA3015;s__UBA3015 sp001438005	baltic sea	BACL9	5.8	0	18.2
BC_casp150-mb.115	NCBI	casp150-mb.115.fa	JAQBTJ000000000	Matching	494	0	0	BC_casp150-mb.115	B	d__Bacteria;p__Verrucomicrobiota;c__Verrucomicrobiae;o__Methylacidiphilales;f__UBA3015;g__UBA3015;s__UBA3015 sp001438005	caspian sea
BC_casp15-mb.83	NCBI	casp15-mb.83.fa	JAQCDO000000000	Matching	494	0	0	BC_casp15-mb.83	B	d__Bacteria;p__Verrucomicrobiota;c__Verrucomicrobiae;o__Methylacidiphilales;f__UBA3015;g__UBA3015;s__UBA3015 sp001438005	caspian sea
BC_casp40-mb.31	NCBI	casp40-mb.31.fa	JAQCJE000000000	Matching	494	0	0	BC_casp40-mb.31	B	d__Bacteria;p__Verrucomicrobiota;c__Verrucomicrobiae;o__Methylacidiphilales;f__UBA3015;g__UBA3015;s__UBA3015 sp001438005	caspian sea
FS_Ki1-2-7m_megahit_metabat_bin-452	ENA	freshwater MAG --- Ki1-2-7m_bin-452	GCA_903902365	Matching	495	1	1	FS_Ki1-2-7m_megahit_metabat_bin-452	F	d__Bacteria;p__Verrucomicrobiota;c__Verrucomicrobiae;o__Methylacidiphilales;f__UBA3015;g__UBA3015;s__
FS_Kiruna_megahit_metabat_bin-10504	ENA	freshwater MAG --- Kiruna_bin-10504	GCA_903905395	Matching	495	0	0	FS_Kiruna_megahit_metabat_bin-10504	F	d__Bacteria;p__Verrucomicrobiota;c__Verrucomicrobiae;o__Methylacidiphilales;f__UBA3015;g__UBA3015;s__
FS_Loc080925-7m_megahit_metabat_bin-0087	ENA	freshwater MAG --- Loc080925-7m_bin-0087	GCA_903956835	Matching	496	1	1	FS_Loc080925-7m_megahit_metabat_bin-0087	F	d__Bacteria;p__Verrucomicrobiota;c__Verrucomicrobiae;o__Methylacidiphilales;f__UBA3015;g__UBA3015;s__
FS_Loc080925-8-8m_megahit_metabat_bin-134	ENA	freshwater MAG --- Loc080925-8-8m_bin-134	GCA_903939505	Matching	496	0	0	FS_Loc080925-8-8m_megahit_metabat_bin-134	F	d__Bacteria;p__Verrucomicrobiota;c__Verrucomicrobiae;o__Methylacidiphilales;f__UBA3015;g__UBA3015;s__
FS_Loc080925-8m_megahit_metabat_bin-015	ENA	freshwater MAG --- Loc080925-8m_bin-015	GCA_903958055	Matching	496	0	0	FS_Loc080925-8m_megahit_metabat_bin-015	F	d__Bacteria;p__Verrucomicrobiota;c__Verrucomicrobiae;o__Methylacidiphilales;f__UBA3015;g__UBA3015;s__
FS_UppL5_megahit_metabat_bin-2056	ENA	freshwater MAG --- UppL5_bin-2056	GCA_903909205	Matching	496	0	0	FS_UppL5_megahit_metabat_bin-2056	F	d__Bacteria;p__Verrucomicrobiota;c__Verrucomicrobiae;o__Methylacidiphilales;f__UBA3015;g__UBA3015;s__
FS_I3b_megahit_metabat_bin-317	ENA	freshwater MAG --- I3b_bin-317	GCA_903889845	Matching	497	1	1	FS_I3b_megahit_metabat_bin-317	F	d__Bacteria;p__Verrucomicrobiota;c__Verrucomicrobiae;o__Methylacidiphilales;f__GAS474;g__GAS474;s__
FS_I3-5_megahit_metabat_bin-000	ENA	freshwater MAG --- I3-5_bin-000	GCA_903863295	Matching	498	1	1	FS_I3-5_megahit_metabat_bin-000	F	d__Bacteria;p__Verrucomicrobiota;c__Verrucomicrobiae;o__Methylacidiphilales;f__UBA1321;g__;s__
FS_MJ-time_megahit_metabat_bin-8667	ENA	freshwater MAG --- MJ-time_bin-8667	GCA_903928175	Matching	499	1	1	FS_MJ-time_megahit_metabat_bin-8667	F	d__Bacteria;p__Verrucomicrobiota;c__Verrucomicrobiae;o__Chthoniobacterales;f__Chthoniobacteraceae;g__UBA695;s__
FS_Loc080925-7m_megahit_metabat_bin-0595	ENA	freshwater MAG --- Loc080925-7m_bin-0595	GCA_903951815	Matching	500	0	0	FS_Loc080925-7m_megahit_metabat_bin-0595	F	d__Bacteria;p__Verrucomicrobiota;c__Verrucomicrobiae;o__Chthoniobacterales;f__Chthoniobacteraceae;g__UBA695;s__
FS_Loc080925-8-8m_megahit_metabat_bin-760	ENA	freshwater MAG --- Loc080925-8-8m_bin-760	GCA_903945405	Matching	500	0	0	FS_Loc080925-8-8m_megahit_metabat_bin-760	F	d__Bacteria;p__Verrucomicrobiota;c__Verrucomicrobiae;o__Chthoniobacterales;f__Chthoniobacteraceae;g__UBA695;s__
FS_Loc080925-8m_megahit_metabat_bin-142	ENA	freshwater MAG --- Loc080925-8m_bin-142	GCA_903933715	Matching	500	0	0	FS_Loc080925-8m_megahit_metabat_bin-142	F	d__Bacteria;p__Verrucomicrobiota;c__Verrucomicrobiae;o__Chthoniobacterales;f__Chthoniobacteraceae;g__UBA695;s__
FS_Loclat_megahit_metabat_bin-01271	ENA	freshwater MAG --- Loclat_bin-01271	GCA_903847355	Matching	500	1	1	FS_Loclat_megahit_metabat_bin-01271	F	d__Bacteria;p__Verrucomicrobiota;c__Verrucomicrobiae;o__Chthoniobacterales;f__Chthoniobacteraceae;g__UBA695;s__
FS_Erken-D2_megahit_metabat_bin-0191	ENA	freshwater MAG --- Erken-D2_bin-0191	GCA_903901425	Matching	501	1	0	FS_Erken-D2_megahit_metabat_bin-0191	F	d__Bacteria;p__Verrucomicrobiota;c__Verrucomicrobiae;o__Chthoniobacterales;f__Chthoniobacteraceae;g__;s__
FS_Erken-D3_megahit_metabat_bin-0353	ENA	freshwater MAG --- Erken-D3_bin-0353	GCA_903833885	Matching	501	0	0	FS_Erken-D3_megahit_metabat_bin-0353	F	d__Bacteria;p__Verrucomicrobiota;c__Verrucomicrobiae;o__Chthoniobacterales;f__Chthoniobacteraceae;g__;s__
FS_Erken-D4_megahit_metabat_bin-0264	ENA	freshwater MAG --- Erken-D4_bin-0264	GCA_903919385	Matching	501	0	0	FS_Erken-D4_megahit_metabat_bin-0264	F	d__Bacteria;p__Verrucomicrobiota;c__Verrucomicrobiae;o__Chthoniobacterales;f__Chthoniobacteraceae;g__;s__
FS_ErkenSummer_megahit_metabat_bin-0120	ENA	freshwater MAG --- ErkenSummer_bin-0120	GCA_903914505	Matching	501	0	0	FS_ErkenSummer_megahit_metabat_bin-0120	F	d__Bacteria;p__Verrucomicrobiota;c__Verrucomicrobiae;o__Chthoniobacterales;f__Chthoniobacteraceae;g__;s__
FS_Erken-D2_megahit_metabat_bin-0707	ENA	freshwater MAG --- Erken-D2_bin-0707	GCA_903891925	Matching	502	1	0	FS_Erken-D2_megahit_metabat_bin-0707	F	d__Bacteria;p__Verrucomicrobiota;c__Verrucomicrobiae;o__Chthoniobacterales;f__Chthoniobacteraceae;g__;s__
FS_Ki3-D2_megahit_metabat_bin-1458	ENA	freshwater MAG --- Ki3-D2_bin-1458	GCA_903843485	Matching	503	1	0	FS_Ki3-D2_megahit_metabat_bin-1458	F	d__Bacteria;p__Verrucomicrobiota;c__Verrucomicrobiae;o__Chthoniobacterales;f__Chthoniobacteraceae;g__;s__
FS_Kiruna_megahit_metabat_bin-00181	ENA	freshwater MAG --- Kiruna_bin-00181	GCA_903911045	Matching	503	0	0	FS_Kiruna_megahit_metabat_bin-00181	F	d__Bacteria;p__Verrucomicrobiota;c__Verrucomicrobiae;o__Chthoniobacterales;f__Chthoniobacteraceae;g__;s__
FS_Kiruna3_megahit_metabat_bin-1962	ENA	freshwater MAG --- Kiruna3_bin-1962	GCA_903890025	Matching	503	0	0	FS_Kiruna3_megahit_metabat_bin-1962	F	d__Bacteria;p__Verrucomicrobiota;c__Verrucomicrobiae;o__Chthoniobacterales;f__Chthoniobacteraceae;g__;s__
FS_KT_megahit_metabat_bin-1681	ENA	freshwater MAG --- KT_bin-1681	GCA_903919125	Matching	504	1	0	FS_KT_megahit_metabat_bin-1681	F	d__Bacteria;p__Verrucomicrobiota;c__Verrucomicrobiae;o__Chthoniobacterales;f__Chthoniobacteraceae;g__;s__
FS_KT1_megahit_metabat_bin-051	ENA	freshwater MAG --- KT1_bin-051	GCA_903846165	Matching	504	0	0	FS_KT1_megahit_metabat_bin-051	F	d__Bacteria;p__Verrucomicrobiota;c__Verrucomicrobiae;o__Chthoniobacterales;f__Chthoniobacteraceae;g__;s__
FS_KT2_megahit_metabat_bin-810	ENA	freshwater MAG --- KT2_bin-810	GCA_903872885	Matching	504	0	0	FS_KT2_megahit_metabat_bin-810	F	d__Bacteria;p__Verrucomicrobiota;c__Verrucomicrobiae;o__Chthoniobacterales;f__Chthoniobacteraceae;g__;s__
FS_KT3_megahit_metabat_bin-110	ENA	freshwater MAG --- KT3_bin-110	GCA_903871035	Matching	504	0	0	FS_KT3_megahit_metabat_bin-110	F	d__Bacteria;p__Verrucomicrobiota;c__Verrucomicrobiae;o__Chthoniobacterales;f__Chthoniobacteraceae;g__;s__
FS_KT4_megahit_metabat_bin-424	ENA	freshwater MAG --- KT4_bin-424	GCA_903875755	Matching	504	0	0	FS_KT4_megahit_metabat_bin-424	F	d__Bacteria;p__Verrucomicrobiota;c__Verrucomicrobiae;o__Chthoniobacterales;f__Chthoniobacteraceae;g__;s__
FS_KT6_megahit_metabat_bin-168	ENA	freshwater MAG --- KT6_bin-168	GCA_903885245	Matching	504	0	0	FS_KT6_megahit_metabat_bin-168	F	d__Bacteria;p__Verrucomicrobiota;c__Verrucomicrobiae;o__Chthoniobacterales;f__Chthoniobacteraceae;g__;s__
FS_F1_megahit_metabat_bin-195	ENA	freshwater MAG --- F1_bin-195	GCA_903853475	Matching	505	0	0	FS_F1_megahit_metabat_bin-195	F	d__Bacteria;p__Verrucomicrobiota;c__Verrucomicrobiae;o__Chthoniobacterales;f__Chthoniobacteraceae;g__;s__
FS_F14_megahit_metabat_bin-0563	ENA	freshwater MAG --- F14_bin-0563	GCA_903916085	Matching	505	1	1	FS_F14_megahit_metabat_bin-0563	F	d__Bacteria;p__Verrucomicrobiota;c__Verrucomicrobiae;o__Chthoniobacterales;f__Chthoniobacteraceae;g__;s__
FS_LinL1_megahit_metabat_bin-0645	ENA	freshwater MAG --- LinL1_bin-0645	GCA_903836985	Matching	506	0	0	FS_LinL1_megahit_metabat_bin-0645	F	d__Bacteria;p__Verrucomicrobiota;c__Verrucomicrobiae;o__Chthoniobacterales;f__Chthoniobacteraceae;g__Chthoniobacter;s__
FS_UppL5_megahit_metabat_bin-0905	ENA	freshwater MAG --- UppL5_bin-0905	GCA_903874975	Matching	506	1	0	FS_UppL5_megahit_metabat_bin-0905	F	d__Bacteria;p__Verrucomicrobiota;c__Verrucomicrobiae;o__Chthoniobacterales;f__Chthoniobacteraceae;g__Chthoniobacter;s__
FS_Umea_megahit_metabat_bin-08385	ENA	freshwater MAG --- Umea_bin-08385	GCA_903929475	Matching	507	1	1	FS_Umea_megahit_metabat_bin-08385	F	d__Bacteria;p__Verrucomicrobiota;c__Verrucomicrobiae;o__Chthoniobacterales;f__Chthoniobacteraceae;g__;s__
FS_Umea1_megahit_metabat_bin-3045	ENA	freshwater MAG --- Umea1_bin-3045	GCA_903834585	Matching	507	0	0	FS_Umea1_megahit_metabat_bin-3045	F	d__Bacteria;p__Verrucomicrobiota;c__Verrucomicrobiae;o__Chthoniobacterales;f__Chthoniobacteraceae;g__;s__
FS_Umea_megahit_metabat_bin-05438	ENA	freshwater MAG --- Umea_bin-05438	GCA_903858985	Matching	508	0	0	FS_Umea_megahit_metabat_bin-05438	F	d__Bacteria;p__Verrucomicrobiota;c__Verrucomicrobiae;o__Chthoniobacterales;f__Chthoniobacteraceae;g__;s__
FS_Umea3_megahit_metabat_bin-0475	ENA	freshwater MAG --- Umea3_bin-0475	GCA_903882875	Matching	508	0	0	FS_Umea3_megahit_metabat_bin-0475	F	d__Bacteria;p__Verrucomicrobiota;c__Verrucomicrobiae;o__Chthoniobacterales;f__Chthoniobacteraceae;g__;s__
FS_Umea3p2_megahit_metabat_bin-0074	ENA	freshwater MAG --- Umea3p2_bin-0074	GCA_903888925	Matching	508	1	1	FS_Umea3p2_megahit_metabat_bin-0074	F	d__Bacteria;p__Verrucomicrobiota;c__Verrucomicrobiae;o__Chthoniobacterales;f__Chthoniobacteraceae;g__;s__
FS_Umea3p3_megahit_metabat_bin-0222	ENA	freshwater MAG --- Umea3p3_bin-0222	GCA_903844475	Matching	508	0	0	FS_Umea3p3_megahit_metabat_bin-0222	F	d__Bacteria;p__Verrucomicrobiota;c__Verrucomicrobiae;o__Chthoniobacterales;f__Chthoniobacteraceae;g__;s__
FS_Loc090907-1m_megahit_metabat_bin-436	ENA	freshwater MAG --- Loc090907-1m_bin-436	GCA_903953565	Matching	509	1	0	FS_Loc090907-1m_megahit_metabat_bin-436	F	d__Bacteria;p__Verrucomicrobiota;c__Verrucomicrobiae;o__Chthoniobacterales;f__;g__;s__
FS_Loc090907-4m_megahit_metabat_bin-093	ENA	freshwater MAG --- Loc090907-4m_bin-093	GCA_903940655	Matching	509	0	0	FS_Loc090907-4m_megahit_metabat_bin-093	F	d__Bacteria;p__Verrucomicrobiota;c__Verrucomicrobiae;o__Chthoniobacterales;f__;g__;s__
BB_P6071_518_bin138	ENA	P6071_518_bin138	ERZ1292017	Matching	510	0	0	BB_P6071_518_bin138	B	d__Bacteria;p__Verrucomicrobiota;c__Verrucomicrobiae;o__Chthoniobacterales;f__;g__;s__	baltic sea	BACL150	5.863	1.8	18.49
BB_P6071_516_bin171	ENA	P6071_516_bin171	ERZ1292523	Matching	510	0	0	BB_P6071_516_bin171	B	d__Bacteria;p__Verrucomicrobiota;c__Verrucomicrobiae;o__Chthoniobacterales;f__;g__;s__	baltic sea	BACL150	5.548	2.2	17.03
BB_P6071_526_bin49	ENA	P6071_526_bin49	ERZ1292138	Matching	510	1	1	BB_P6071_526_bin49	B	d__Bacteria;p__Verrucomicrobiota;c__Verrucomicrobiae;o__Chthoniobacterales;f__;g__;s__	baltic sea	BACL150	5.246	2	17.58
BB_P6071_525_bin61	ENA	P6071_525_bin61	ERZ1292124	Matching	510	0	0	BB_P6071_525_bin61	B	d__Bacteria;p__Verrucomicrobiota;c__Verrucomicrobiae;o__Chthoniobacterales;f__;g__;s__	baltic sea	BACL150	5.106	1.8	17.08
BB_P1994_107_bin24	ENA	P1994_107_bin24	ERZ1290771	Matching	511	1	1	BB_P1994_107_bin24	B	d__Bacteria;p__Verrucomicrobiota;c__Verrucomicrobiae;o__Chthoniobacterales;f__;g__;s__	baltic sea	BACL254	2.442	1.769	10.684
FS_Loc080925-4m_megahit_metabat_bin-1037	ENA	freshwater MAG --- Loc080925-4m_bin-1037	GCA_903935325	Matching	511	0	0	FS_Loc080925-4m_megahit_metabat_bin-1037	F	d__Bacteria;p__Verrucomicrobiota;c__Verrucomicrobiae;o__Chthoniobacterales;f__;g__;s__
FS_Loc080925-5m_megahit_metabat_bin-1029	ENA	freshwater MAG --- Loc080925-5m_bin-1029	GCA_903934135	Matching	511	1	1	FS_Loc080925-5m_megahit_metabat_bin-1029	F	d__Bacteria;p__Verrucomicrobiota;c__Verrucomicrobiae;o__Chthoniobacterales;f__;g__;s__
BB_P1994_117_bin165	ENA	P1994_117_bin165	ERZ1290916	Matching	512	0	0	BB_P1994_117_bin165	B	d__Bacteria;p__Verrucomicrobiota;c__Verrucomicrobiae;o__Chthoniobacterales;f__;g__;s__	baltic sea	BACL168	14.969	12.707	9.577
BB_SRR3727521_bin52	ENA	SRR3727521_bin52	ERZ1292411	Matching	512	0	0	BB_SRR3727521_bin52	B	d__Bacteria;p__Verrucomicrobiota;c__Verrucomicrobiae;o__Chthoniobacterales;f__;g__;s__	baltic sea	BACL168	6.4	0	18.3
BB_SRR3727508_bin92	ENA	SRR3727508_bin92	ERZ1292287	Matching	512	0	0	BB_SRR3727508_bin92	B	d__Bacteria;p__Verrucomicrobiota;c__Verrucomicrobiae;o__Chthoniobacterales;f__;g__;s__	baltic sea	BACL168	5.9	0	20.5
BC_casp150-mb.222	NCBI	casp150-mb.222.fa	JAQBWH000000000	Matching	512	1	1	BC_casp150-mb.222	B	d__Bacteria;p__Verrucomicrobiota;c__Verrucomicrobiae;o__Chthoniobacterales;f__;g__;s__	caspian sea
BC_casp40-mb.44	NCBI	casp40-mb.44.fa	JAQCJT000000000	Matching	512	0	0	BC_casp40-mb.44	B	d__Bacteria;p__Verrucomicrobiota;c__Verrucomicrobiae;o__Chthoniobacterales;f__;g__;s__	caspian sea
FS_Ki1-1-6m_megahit_metabat_bin-0491	ENA	freshwater MAG --- Ki1-1-6m_bin-0491	GCA_903871535	Matching	513	0	0	FS_Ki1-1-6m_megahit_metabat_bin-0491	F	d__Bacteria;p__Verrucomicrobiota;c__Verrucomicrobiae;o__Chthoniobacterales;f__UBA6821;g__;s__
FS_Kiruna_megahit_metabat_bin-02438	ENA	freshwater MAG --- Kiruna_bin-02438	GCA_903913785	Matching	513	1	0	FS_Kiruna_megahit_metabat_bin-02438	F	d__Bacteria;p__Verrucomicrobiota;c__Verrucomicrobiae;o__Chthoniobacterales;f__UBA6821;g__;s__
FS_Ki1-1-6m_megahit_metabat_bin-0668	ENA	freshwater MAG --- Ki1-1-6m_bin-0668	GCA_903867895	Matching	514	0	0	FS_Ki1-1-6m_megahit_metabat_bin-0668	F	d__Bacteria;p__Verrucomicrobiota;c__Verrucomicrobiae;o__Chthoniobacterales;f__UBA6821;g__UBA6821;s__
FS_Ki1-2-7m_megahit_metabat_bin-211	ENA	freshwater MAG --- Ki1-2-7m_bin-211	GCA_903823215	Matching	514	1	0	FS_Ki1-2-7m_megahit_metabat_bin-211	F	d__Bacteria;p__Verrucomicrobiota;c__Verrucomicrobiae;o__Chthoniobacterales;f__UBA6821;g__UBA6821;s__
FS_Ki2-D3_megahit_metabat_bin-0704	ENA	freshwater MAG --- Ki2-D3_bin-0704	GCA_903826635	Matching	515	1	1	FS_Ki2-D3_megahit_metabat_bin-0704	F	d__Bacteria;p__Verrucomicrobiota;c__Verrucomicrobiae;o__Chthoniobacterales;f__UBA6821;g__;s__
FS_Ki2-D4_megahit_metabat_bin-1003	ENA	freshwater MAG --- Ki2-D4_bin-1003	GCA_903884585	Matching	515	0	0	FS_Ki2-D4_megahit_metabat_bin-1003	F	d__Bacteria;p__Verrucomicrobiota;c__Verrucomicrobiae;o__Chthoniobacterales;f__UBA6821;g__;s__
FS_Kiruna_megahit_metabat_bin-01414	ENA	freshwater MAG --- Kiruna_bin-01414	GCA_903911745	Matching	515	0	0	FS_Kiruna_megahit_metabat_bin-01414	F	d__Bacteria;p__Verrucomicrobiota;c__Verrucomicrobiae;o__Chthoniobacterales;f__UBA6821;g__;s__
FS_Kiruna2_megahit_metabat_bin-2703	ENA	freshwater MAG --- Kiruna2_bin-2703	GCA_903860955	Matching	515	0	0	FS_Kiruna2_megahit_metabat_bin-2703	F	d__Bacteria;p__Verrucomicrobiota;c__Verrucomicrobiae;o__Chthoniobacterales;f__UBA6821;g__;s__
FS_KR_megahit_metabat_bin-3591	ENA	freshwater MAG --- KR_bin-3591	GCA_903901895	Matching	515	0	0	FS_KR_megahit_metabat_bin-3591	F	d__Bacteria;p__Verrucomicrobiota;c__Verrucomicrobiae;o__Chthoniobacterales;f__UBA6821;g__;s__
FS_YR_megahit_metabat_bin-0612	ENA	freshwater MAG --- YR_bin-0612	GCA_903927625	Matching	515	0	0	FS_YR_megahit_metabat_bin-0612	F	d__Bacteria;p__Verrucomicrobiota;c__Verrucomicrobiae;o__Chthoniobacterales;f__UBA6821;g__;s__
FS_YR_megahit_metabat_bin-2490	ENA	freshwater MAG --- YR_bin-2490	GCA_903858425	Matching	516	1	1	FS_YR_megahit_metabat_bin-2490	F	d__Bacteria;p__Verrucomicrobiota;c__Verrucomicrobiae;o__Chthoniobacterales;f__UBA6821;g__;s__
FS_AlinenLipids_megahit_metabat_bin-3656	ENA	freshwater MAG --- AlinenLipids_bin-3656	GCA_903847935	Matching	517	1	0	FS_AlinenLipids_megahit_metabat_bin-3656	F	d__Bacteria;p__Verrucomicrobiota;c__Verrucomicrobiae;o__Chthoniobacterales;f__UBA6821;g__;s__
FS_AM-lipid-02-D1_megahit_metabat_bin-0921	ENA	freshwater MAG --- AM-lipid-02-D1_bin-0921	GCA_903825975	Matching	517	0	0	FS_AM-lipid-02-D1_megahit_metabat_bin-0921	F	d__Bacteria;p__Verrucomicrobiota;c__Verrucomicrobiae;o__Chthoniobacterales;f__UBA6821;g__;s__
FS_VK_megahit_metabat_bin-4252	ENA	freshwater MAG --- VK_bin-4252	GCA_903858595	Matching	518	1	1	FS_VK_megahit_metabat_bin-4252	F	d__Bacteria;p__Verrucomicrobiota;c__Verrucomicrobiae;o__Chthoniobacterales;f__UBA6821;g__;s__
FS_VK1_megahit_metabat_bin-0422	ENA	freshwater MAG --- VK1_bin-0422	GCA_903910835	Matching	518	0	0	FS_VK1_megahit_metabat_bin-0422	F	d__Bacteria;p__Verrucomicrobiota;c__Verrucomicrobiae;o__Chthoniobacterales;f__UBA6821;g__;s__
FS_VK2_megahit_metabat_bin-0598	ENA	freshwater MAG --- VK2_bin-0598	GCA_903846975	Matching	518	0	0	FS_VK2_megahit_metabat_bin-0598	F	d__Bacteria;p__Verrucomicrobiota;c__Verrucomicrobiae;o__Chthoniobacterales;f__UBA6821;g__;s__
FS_C24_megahit_metabat_bin-1875	ENA	freshwater MAG --- C24_bin-1875	GCA_903831635	Matching	519	1	1	FS_C24_megahit_metabat_bin-1875	F	d__Bacteria;p__Verrucomicrobiota;c__Verrucomicrobiae;o__Chthoniobacterales;f__UBA6821;g__;s__
FS_AM_megahit_metabat_bin-4184	ENA	freshwater MAG --- AM_bin-4184	GCA_903831795	Matching	520	1	1	FS_AM_megahit_metabat_bin-4184	F	d__Bacteria;p__Verrucomicrobiota;c__Verrucomicrobiae;o__Chthoniobacterales;f__UBA6821;g__;s__
FS_AM2_megahit_metabat_bin-1105	ENA	freshwater MAG --- AM2_bin-1105	GCA_903895175	Matching	520	0	0	FS_AM2_megahit_metabat_bin-1105	F	d__Bacteria;p__Verrucomicrobiota;c__Verrucomicrobiae;o__Chthoniobacterales;f__UBA6821;g__;s__
FS_AM-2014_megahit_metabat_bin-0213	ENA	freshwater MAG --- AM-2014_bin-0213	GCA_903927715	Matching	520	0	0	FS_AM-2014_megahit_metabat_bin-0213	F	d__Bacteria;p__Verrucomicrobiota;c__Verrucomicrobiae;o__Chthoniobacterales;f__UBA6821;g__;s__
FS_AM-2014-D1_megahit_metabat_bin-328	ENA	freshwater MAG --- AM-2014-D1_bin-328	GCA_903912215	Matching	520	0	0	FS_AM-2014-D1_megahit_metabat_bin-328	F	d__Bacteria;p__Verrucomicrobiota;c__Verrucomicrobiae;o__Chthoniobacterales;f__UBA6821;g__;s__
FS_AM-2014-D2_megahit_metabat_bin-103	ENA	freshwater MAG --- AM-2014-D2_bin-103	GCA_903868795	Matching	520	0	0	FS_AM-2014-D2_megahit_metabat_bin-103	F	d__Bacteria;p__Verrucomicrobiota;c__Verrucomicrobiae;o__Chthoniobacterales;f__UBA6821;g__;s__
FS_AM-2014-D3_megahit_metabat_bin-403	ENA	freshwater MAG --- AM-2014-D3_bin-403	GCA_903907545	Matching	520	0	0	FS_AM-2014-D3_megahit_metabat_bin-403	F	d__Bacteria;p__Verrucomicrobiota;c__Verrucomicrobiae;o__Chthoniobacterales;f__UBA6821;g__;s__
FS_VK2_megahit_metabat_bin-0386	ENA	freshwater MAG --- VK2_bin-0386	GCA_903876535	Matching	521	1	1	FS_VK2_megahit_metabat_bin-0386	F	d__Bacteria;p__Verrucomicrobiota;c__Verrucomicrobiae;o__Chthoniobacterales;f__UBA6821;g__;s__
FS_AM-lipid-02-D3_megahit_metabat_bin-1037	ENA	freshwater MAG --- AM-lipid-02-D3_bin-1037	GCA_903885995	Matching	522	1	1	FS_AM-lipid-02-D3_megahit_metabat_bin-1037	F	d__Bacteria;p__Verrucomicrobiota;c__Verrucomicrobiae;o__Chthoniobacterales;f__UBA6821;g__;s__
FS_C-2_megahit_metabat_bin-400	ENA	freshwater MAG --- C-2_bin-400	GCA_903933015	Matching	523	1	0	FS_C-2_megahit_metabat_bin-400	F	d__Bacteria;p__Verrucomicrobiota;c__Verrucomicrobiae;o__Chthoniobacterales;f__UBA6821;g__;s__
FS_Erken-D2_megahit_metabat_bin-1089	ENA	freshwater MAG --- Erken-D2_bin-1089	GCA_903915315	Matching	524	1	0	FS_Erken-D2_megahit_metabat_bin-1089	F	d__Bacteria;p__Verrucomicrobiota;c__Verrucomicrobiae;o__Chthoniobacterales;f__Terrimicrobiaceae;g__UBA967;s__
BB_P4201_124_bin76	ENA	P4201_124_bin76	ERZ1291704	Matching	525	0	0	BB_P4201_124_bin76	B	d__Bacteria;p__Verrucomicrobiota;c__Verrucomicrobiae;o__Chthoniobacterales;f__Terrimicrobiaceae;g__UBA967;s__	baltic sea	BACL117	7.4	2	6.2
BB_P4201_123_bin130	ENA	P4201_123_bin130	ERZ1284774	Matching	525	0	0	BB_P4201_123_bin130	B	d__Bacteria;p__Verrucomicrobiota;c__Verrucomicrobiae;o__Chthoniobacterales;f__Terrimicrobiaceae;g__UBA967;s__	baltic sea	BACL117	6.4	2	9.7
BB_P1994_127_bin44	ENA	P1994_127_bin44	ERZ1291138	Matching	525	1	1	BB_P1994_127_bin44	B	d__Bacteria;p__Verrucomicrobiota;c__Verrucomicrobiae;o__Chthoniobacterales;f__Terrimicrobiaceae;g__UBA967;s__	baltic sea	BACL117	5.566	55.767	2.548
BB_P1994_126_bin123	ENA	P1994_126_bin123	ERZ1291102	Matching	525	0	0	BB_P1994_126_bin123	B	d__Bacteria;p__Verrucomicrobiota;c__Verrucomicrobiae;o__Chthoniobacterales;f__Terrimicrobiaceae;g__UBA967;s__	baltic sea	BACL117	5.462	33.872	5.01
BB_P1994_125_bin155	ENA	P1994_125_bin155	ERZ1284748	Matching	525	0	0	BB_P1994_125_bin155	B	d__Bacteria;p__Verrucomicrobiota;c__Verrucomicrobiae;o__Chthoniobacterales;f__Terrimicrobiaceae;g__UBA967;s__	baltic sea	BACL117	5.456	2.362	9.999
BB_P1994_108_bin185	ENA	P1994_108_bin185	ERZ1290777	Matching	525	0	0	BB_P1994_108_bin185	B	d__Bacteria;p__Verrucomicrobiota;c__Verrucomicrobiae;o__Chthoniobacterales;f__Terrimicrobiaceae;g__UBA967;s__	baltic sea	BACL117	3.04	42.3	1.7
BB_P4201_123_bin69	ENA	P4201_123_bin69	ERZ1291675	Matching	526	0	0	BB_P4201_123_bin69	B	d__Bacteria;p__Verrucomicrobiota;c__Verrucomicrobiae;o__Chthoniobacterales;f__Terrimicrobiaceae;g__UBA967;s__	baltic sea	BACL160	6.4	2	9.7
BB_P1994_127_bin208	ENA	P1994_127_bin208	ERZ1291134	Matching	526	0	0	BB_P1994_127_bin208	B	d__Bacteria;p__Verrucomicrobiota;c__Verrucomicrobiae;o__Chthoniobacterales;f__Terrimicrobiaceae;g__UBA967;s__	baltic sea	BACL160	5.566	55.767	2.548
BB_P1994_126_bin109	ENA	P1994_126_bin109	ERZ1291100	Matching	526	0	0	BB_P1994_126_bin109	B	d__Bacteria;p__Verrucomicrobiota;c__Verrucomicrobiae;o__Chthoniobacterales;f__Terrimicrobiaceae;g__UBA967;s__	baltic sea	BACL160	5.462	33.872	5.01
BB_P1994_125_bin102	ENA	P1994_125_bin102	ERZ1284754	Matching	526	1	1	BB_P1994_125_bin102	B	d__Bacteria;p__Verrucomicrobiota;c__Verrucomicrobiae;o__Chthoniobacterales;f__Terrimicrobiaceae;g__UBA967;s__	baltic sea	BACL160	5.456	2.362	9.999
FS_Erken-D2_megahit_metabat_bin-0996	ENA	freshwater MAG --- Erken-D2_bin-0996	GCA_903913655	Matching	527	1	0	FS_Erken-D2_megahit_metabat_bin-0996	F	d__Bacteria;p__Verrucomicrobiota;c__Verrucomicrobiae;o__Chthoniobacterales;f__Terrimicrobiaceae;g__UBA967;s__
FS_Umea_megahit_metabat_bin-08071	ENA	freshwater MAG --- Umea_bin-08071	GCA_903854655	Matching	528	1	0	FS_Umea_megahit_metabat_bin-08071	F	d__Bacteria;p__Verrucomicrobiota;c__Verrucomicrobiae;o__Verrucomicrobiales;f__Verrucomicrobiaceae;g__;s__
FS_Loc090116-1m_megahit_metabat_bin-1210	ENA	freshwater MAG --- Loc090116-1m_bin-1210	GCA_903952905	Matching	529	0	0	FS_Loc090116-1m_megahit_metabat_bin-1210	F	d__Bacteria;p__Verrucomicrobiota;c__Verrucomicrobiae;o__Verrucomicrobiales;f__Verrucomicrobiaceae;g__Prosthecobacter;s__
FS_Loc090116-4m_megahit_metabat_bin-0649	ENA	freshwater MAG --- Loc090116-4m_bin-0649	GCA_903960855	Matching	529	1	1	FS_Loc090116-4m_megahit_metabat_bin-0649	F	d__Bacteria;p__Verrucomicrobiota;c__Verrucomicrobiae;o__Verrucomicrobiales;f__Verrucomicrobiaceae;g__Prosthecobacter;s__
FS_Loc090116-7m_megahit_metabat_bin-1039	ENA	freshwater MAG --- Loc090116-7m_bin-1039	GCA_903960845	Matching	529	0	0	FS_Loc090116-7m_megahit_metabat_bin-1039	F	d__Bacteria;p__Verrucomicrobiota;c__Verrucomicrobiae;o__Verrucomicrobiales;f__Verrucomicrobiaceae;g__Prosthecobacter;s__
FS_Loc090116-8m_megahit_metabat_bin-0509	ENA	freshwater MAG --- Loc090116-8m_bin-0509	GCA_903938615	Matching	529	0	0	FS_Loc090116-8m_megahit_metabat_bin-0509	F	d__Bacteria;p__Verrucomicrobiota;c__Verrucomicrobiae;o__Verrucomicrobiales;f__Verrucomicrobiaceae;g__Prosthecobacter;s__
FS_Loclat_megahit_metabat_bin-08231	ENA	freshwater MAG --- Loclat_bin-08231	GCA_903857915	Matching	529	0	0	FS_Loclat_megahit_metabat_bin-08231	F	d__Bacteria;p__Verrucomicrobiota;c__Verrucomicrobiae;o__Verrucomicrobiales;f__Verrucomicrobiaceae;g__Prosthecobacter;s__
FS_UppL5_megahit_metabat_bin-2424	ENA	freshwater MAG --- UppL5_bin-2424	GCA_903897545	Matching	529	0	0	FS_UppL5_megahit_metabat_bin-2424	F	d__Bacteria;p__Verrucomicrobiota;c__Verrucomicrobiae;o__Verrucomicrobiales;f__Verrucomicrobiaceae;g__Prosthecobacter;s__
FS_Erken-D7_megahit_metabat_bin-0214	ENA	freshwater MAG --- Erken-D7_bin-0214	GCA_903823645	Matching	530	0	0	FS_Erken-D7_megahit_metabat_bin-0214	F	d__Bacteria;p__Verrucomicrobiota;c__Verrucomicrobiae;o__Verrucomicrobiales;f__Verrucomicrobiaceae;g__Prosthecobacter;s__
FS_Erken-D8_megahit_metabat_bin-0860	ENA	freshwater MAG --- Erken-D8_bin-0860	GCA_903912065	Matching	530	1	1	FS_Erken-D8_megahit_metabat_bin-0860	F	d__Bacteria;p__Verrucomicrobiota;c__Verrucomicrobiae;o__Verrucomicrobiales;f__Verrucomicrobiaceae;g__Prosthecobacter;s__
FS_Erken-D9_megahit_metabat_bin-0098	ENA	freshwater MAG --- Erken-D9_bin-0098	GCA_903848765	Matching	530	0	0	FS_Erken-D9_megahit_metabat_bin-0098	F	d__Bacteria;p__Verrucomicrobiota;c__Verrucomicrobiae;o__Verrucomicrobiales;f__Verrucomicrobiaceae;g__Prosthecobacter;s__
FW_2582580638	IMG_Genome_ID	TE04605	2582580638	Matching	531	1	0	FW_2582580638	F	d__Bacteria;p__Verrucomicrobiota;c__Verrucomicrobiae;o__Verrucomicrobiales;f__Verrucomicrobiaceae;g__Prosthecobacter;s__	Trout Bog Epilimnion			0 to 2
FS_AlinenLipids_megahit_metabat_bin-4355	ENA	freshwater MAG --- AlinenLipids_bin-4355	GCA_903851255	Matching	532	0	0	FS_AlinenLipids_megahit_metabat_bin-4355	F	d__Bacteria;p__Verrucomicrobiota;c__Verrucomicrobiae;o__Verrucomicrobiales;f__Verrucomicrobiaceae;g__Prosthecobacter;s__
FS_AM-lipid-02-D1_megahit_metabat_bin-0657	ENA	freshwater MAG --- AM-lipid-02-D1_bin-0657	GCA_903917765	Matching	532	0	0	FS_AM-lipid-02-D1_megahit_metabat_bin-0657	F	d__Bacteria;p__Verrucomicrobiota;c__Verrucomicrobiae;o__Verrucomicrobiales;f__Verrucomicrobiaceae;g__Prosthecobacter;s__
FS_AM-lipid-02-D2_megahit_metabat_bin-0333	ENA	freshwater MAG --- AM-lipid-02-D2_bin-0333	GCA_903848465	Matching	532	0	0	FS_AM-lipid-02-D2_megahit_metabat_bin-0333	F	d__Bacteria;p__Verrucomicrobiota;c__Verrucomicrobiae;o__Verrucomicrobiales;f__Verrucomicrobiaceae;g__Prosthecobacter;s__
FS_AM-lipid-02-D3_megahit_metabat_bin-0188	ENA	freshwater MAG --- AM-lipid-02-D3_bin-0188	GCA_903868745	Matching	532	1	1	FS_AM-lipid-02-D3_megahit_metabat_bin-0188	F	d__Bacteria;p__Verrucomicrobiota;c__Verrucomicrobiae;o__Verrucomicrobiales;f__Verrucomicrobiaceae;g__Prosthecobacter;s__
FS_AM-lipid-02-D4_megahit_metabat_bin-0517	ENA	freshwater MAG --- AM-lipid-02-D4_bin-0517	GCA_903880835	Matching	532	0	0	FS_AM-lipid-02-D4_megahit_metabat_bin-0517	F	d__Bacteria;p__Verrucomicrobiota;c__Verrucomicrobiae;o__Verrucomicrobiales;f__Verrucomicrobiaceae;g__Prosthecobacter;s__
FS_AM-lipid-02-D5_megahit_metabat_bin-0866	ENA	freshwater MAG --- AM-lipid-02-D5_bin-0866	GCA_903905305	Matching	532	0	0	FS_AM-lipid-02-D5_megahit_metabat_bin-0866	F	d__Bacteria;p__Verrucomicrobiota;c__Verrucomicrobiae;o__Verrucomicrobiales;f__Verrucomicrobiaceae;g__Prosthecobacter;s__
FS_Ki2-D3_megahit_metabat_bin-1137	ENA	freshwater MAG --- Ki2-D3_bin-1137	GCA_903838675	Matching	533	1	1	FS_Ki2-D3_megahit_metabat_bin-1137	F	d__Bacteria;p__Verrucomicrobiota;c__Verrucomicrobiae;o__Verrucomicrobiales;f__Verrucomicrobiaceae;g__Prosthecobacter;s__
FS_Kiruna_megahit_metabat_bin-12637	ENA	freshwater MAG --- Kiruna_bin-12637	GCA_903928135	Matching	533	0	0	FS_Kiruna_megahit_metabat_bin-12637	F	d__Bacteria;p__Verrucomicrobiota;c__Verrucomicrobiae;o__Verrucomicrobiales;f__Verrucomicrobiaceae;g__Prosthecobacter;s__
FS_Kiruna2_megahit_metabat_bin-3290	ENA	freshwater MAG --- Kiruna2_bin-3290	GCA_903925485	Matching	533	0	0	FS_Kiruna2_megahit_metabat_bin-3290	F	d__Bacteria;p__Verrucomicrobiota;c__Verrucomicrobiae;o__Verrucomicrobiales;f__Verrucomicrobiaceae;g__Prosthecobacter;s__
FS_Umea2_megahit_metabat_bin-1624	ENA	freshwater MAG --- Umea2_bin-1624	GCA_903828705	Matching	534	1	0	FS_Umea2_megahit_metabat_bin-1624	F	d__Bacteria;p__Verrucomicrobiota;c__Verrucomicrobiae;o__Verrucomicrobiales;f__Verrucomicrobiaceae;g__Prosthecobacter;s__
FS_Loc090402-4m_megahit_metabat_bin-0645	ENA	freshwater MAG --- Loc090402-4m_bin-0645	GCA_903954065	Matching	535	1	0	FS_Loc090402-4m_megahit_metabat_bin-0645	F	d__Bacteria;p__Verrucomicrobiota;c__Verrucomicrobiae;o__Verrucomicrobiales;f__;g__;s__
FS_Loc090116-4m_megahit_metabat_bin-0282	ENA	freshwater MAG --- Loc090116-4m_bin-0282	GCA_903960835	Matching	536	0	0	FS_Loc090116-4m_megahit_metabat_bin-0282	F	d__Bacteria;p__Verrucomicrobiota;c__Verrucomicrobiae;o__Verrucomicrobiales;f__;g__;s__
FS_Loc090402-1m_megahit_metabat_bin-0590	ENA	freshwater MAG --- Loc090402-1m_bin-0590	GCA_903932825	Matching	536	0	0	FS_Loc090402-1m_megahit_metabat_bin-0590	F	d__Bacteria;p__Verrucomicrobiota;c__Verrucomicrobiae;o__Verrucomicrobiales;f__;g__;s__
FS_Loc090402-4m_megahit_metabat_bin-0721	ENA	freshwater MAG --- Loc090402-4m_bin-0721	GCA_903936775	Matching	536	1	1	FS_Loc090402-4m_megahit_metabat_bin-0721	F	d__Bacteria;p__Verrucomicrobiota;c__Verrucomicrobiae;o__Verrucomicrobiales;f__;g__;s__
FS_Loclat_megahit_metabat_bin-01154	ENA	freshwater MAG --- Loclat_bin-01154	GCA_903842405	Matching	536	0	0	FS_Loclat_megahit_metabat_bin-01154	F	d__Bacteria;p__Verrucomicrobiota;c__Verrucomicrobiae;o__Verrucomicrobiales;f__;g__;s__
FS_Loclat_megahit_metabat_bin-00801	ENA	freshwater MAG --- Loclat_bin-00801	GCA_903878115	Matching	537	1	0	FS_Loclat_megahit_metabat_bin-00801	F	d__Bacteria;p__Verrucomicrobiota;c__Verrucomicrobiae;o__Verrucomicrobiales;f__Akkermansiaceae;g__UBA956;s__
FS_I3b_megahit_metabat_bin-208	ENA	freshwater MAG --- I3b_bin-208	GCA_903931775	Matching	538	1	1	FS_I3b_megahit_metabat_bin-208	F	d__Bacteria;p__Verrucomicrobiota;c__Verrucomicrobiae;o__Verrucomicrobiales;f__Akkermansiaceae;g__UBA1315;s__
FW_2582580523	IMG_Genome_ID	ME12612	2582580523	Matching	539	1	0	FW_2582580523	F	d__Bacteria;p__Verrucomicrobiota;c__Verrucomicrobiae;o__Verrucomicrobiales;f__Akkermansiaceae;g__UBA1315;s__	Mendota			0-12
BB_P6071_503_bin53	ENA	P6071_503_bin53	ERZ1291768	Matching	540	0	0	BB_P6071_503_bin53	B	d__Bacteria;p__Verrucomicrobiota;c__Verrucomicrobiae;o__Verrucomicrobiales;f__Akkermansiaceae;g__UBA1315;s__	baltic sea	BACL230	8.327	2.8	18.35
BB_P4201_109_bin90	ENA	P4201_109_bin90	ERZ1291485	Matching	540	1	1	BB_P4201_109_bin90	B	d__Bacteria;p__Verrucomicrobiota;c__Verrucomicrobiae;o__Verrucomicrobiales;f__Akkermansiaceae;g__UBA1315;s__	baltic sea	BACL230	6.7	2	17.6
FS_LJ_megahit_metabat_bin-4752	ENA	freshwater MAG --- LJ_bin-4752	GCA_903866835	Matching	541	0	0	FS_LJ_megahit_metabat_bin-4752	F	d__Bacteria;p__Verrucomicrobiota;c__Verrucomicrobiae;o__Verrucomicrobiales;f__Akkermansiaceae;g__UBA1315;s__
FS_LJ-3-65m_megahit_metabat_bin-0256	ENA	freshwater MAG --- LJ-3-65m_bin-0256	GCA_903919415	Matching	541	0	0	FS_LJ-3-65m_megahit_metabat_bin-0256	F	d__Bacteria;p__Verrucomicrobiota;c__Verrucomicrobiae;o__Verrucomicrobiales;f__Akkermansiaceae;g__UBA1315;s__
FS_LJ-5-9m_megahit_metabat_bin-0209	ENA	freshwater MAG --- LJ-5-9m_bin-0209	GCA_903895435	Matching	541	0	0	FS_LJ-5-9m_megahit_metabat_bin-0209	F	d__Bacteria;p__Verrucomicrobiota;c__Verrucomicrobiae;o__Verrucomicrobiales;f__Akkermansiaceae;g__UBA1315;s__
FS_LJ-7-9m_megahit_metabat_bin-1240	ENA	freshwater MAG --- LJ-7-9m_bin-1240	GCA_903826205	Matching	541	1	0	FS_LJ-7-9m_megahit_metabat_bin-1240	F	d__Bacteria;p__Verrucomicrobiota;c__Verrucomicrobiae;o__Verrucomicrobiales;f__Akkermansiaceae;g__UBA1315;s__
FS_Loc090519-7m_megahit_metabat_bin-1587	ENA	freshwater MAG --- Loc090519-7m_bin-1587	GCA_903934285	Matching	542	0	0	FS_Loc090519-7m_megahit_metabat_bin-1587	F	d__Bacteria;p__Verrucomicrobiota;c__Verrucomicrobiae;o__Verrucomicrobiales;f__Akkermansiaceae;g__UBA1315;s__
FS_Loc090519-8m_megahit_metabat_bin-0047	ENA	freshwater MAG --- Loc090519-8m_bin-0047	GCA_903950355	Matching	542	0	0	FS_Loc090519-8m_megahit_metabat_bin-0047	F	d__Bacteria;p__Verrucomicrobiota;c__Verrucomicrobiae;o__Verrucomicrobiales;f__Akkermansiaceae;g__UBA1315;s__
FS_Loclat_megahit_metabat_bin-06400	ENA	freshwater MAG --- Loclat_bin-06400	GCA_903907025	Matching	542	1	1	FS_Loclat_megahit_metabat_bin-06400	F	d__Bacteria;p__Verrucomicrobiota;c__Verrucomicrobiae;o__Verrucomicrobiales;f__Akkermansiaceae;g__UBA1315;s__
FW_2582580664	IMG_Genome_ID	TH02746	2582580664	Matching	543	1	1	FW_2582580664	F	d__Bacteria;p__Verrucomicrobiota;c__Verrucomicrobiae;o__Verrucomicrobiales;f__Akkermansiaceae;g__UBA1315;s__	Trout Bog Hypolimnion			2 to 7
FS_Ki1-2-2m_megahit_metabat_bin-203	ENA	freshwater MAG --- Ki1-2-2m_bin-203	GCA_903875675	Matching	544	1	1	FS_Ki1-2-2m_megahit_metabat_bin-203	F	d__Bacteria;p__Verrucomicrobiota;c__Verrucomicrobiae;o__Verrucomicrobiales;f__Akkermansiaceae;g__UBA1315;s__
FS_AlinenLipids_megahit_metabat_bin-1268	ENA	freshwater MAG --- AlinenLipids_bin-1268	GCA_903870255	Matching	545	0	0	FS_AlinenLipids_megahit_metabat_bin-1268	F	d__Bacteria;p__Verrucomicrobiota;c__Verrucomicrobiae;o__Verrucomicrobiales;f__Akkermansiaceae;g__UBA1315;s__
FS_AM-lipid-01-D7_megahit_metabat_bin-1480	ENA	freshwater MAG --- AM-lipid-01-D7_bin-1480	GCA_903923895	Matching	545	0	0	FS_AM-lipid-01-D7_megahit_metabat_bin-1480	F	d__Bacteria;p__Verrucomicrobiota;c__Verrucomicrobiae;o__Verrucomicrobiales;f__Akkermansiaceae;g__UBA1315;s__
FS_AM-lipid-02-D5_megahit_metabat_bin-1081	ENA	freshwater MAG --- AM-lipid-02-D5_bin-1081	GCA_903893405	Matching	545	0	0	FS_AM-lipid-02-D5_megahit_metabat_bin-1081	F	d__Bacteria;p__Verrucomicrobiota;c__Verrucomicrobiae;o__Verrucomicrobiales;f__Akkermansiaceae;g__UBA1315;s__
FS_AM-lipid-02-D6_megahit_metabat_bin-071	ENA	freshwater MAG --- AM-lipid-02-D6_bin-071	GCA_903832425	Matching	545	0	0	FS_AM-lipid-02-D6_megahit_metabat_bin-071	F	d__Bacteria;p__Verrucomicrobiota;c__Verrucomicrobiae;o__Verrucomicrobiales;f__Akkermansiaceae;g__UBA1315;s__
FS_AM-lipid-02-D7_megahit_metabat_bin-554	ENA	freshwater MAG --- AM-lipid-02-D7_bin-554	GCA_903868885	Matching	545	0	0	FS_AM-lipid-02-D7_megahit_metabat_bin-554	F	d__Bacteria;p__Verrucomicrobiota;c__Verrucomicrobiae;o__Verrucomicrobiales;f__Akkermansiaceae;g__UBA1315;s__
FS_AM-lipid-02-D8_megahit_metabat_bin-110	ENA	freshwater MAG --- AM-lipid-02-D8_bin-110	GCA_903832435	Matching	545	0	0	FS_AM-lipid-02-D8_megahit_metabat_bin-110	F	d__Bacteria;p__Verrucomicrobiota;c__Verrucomicrobiae;o__Verrucomicrobiales;f__Akkermansiaceae;g__UBA1315;s__
FS_AM-lipid-02-D9_megahit_metabat_bin-0989	ENA	freshwater MAG --- AM-lipid-02-D9_bin-0989	GCA_903920195	Matching	545	0	0	FS_AM-lipid-02-D9_megahit_metabat_bin-0989	F	d__Bacteria;p__Verrucomicrobiota;c__Verrucomicrobiae;o__Verrucomicrobiales;f__Akkermansiaceae;g__UBA1315;s__
FS_KR_megahit_metabat_bin-1095	ENA	freshwater MAG --- KR_bin-1095	GCA_903903695	Matching	545	0	0	FS_KR_megahit_metabat_bin-1095	F	d__Bacteria;p__Verrucomicrobiota;c__Verrucomicrobiae;o__Verrucomicrobiales;f__Akkermansiaceae;g__UBA1315;s__
FS_LJ_megahit_metabat_bin-4394	ENA	freshwater MAG --- LJ_bin-4394	GCA_903915745	Matching	545	0	0	FS_LJ_megahit_metabat_bin-4394	F	d__Bacteria;p__Verrucomicrobiota;c__Verrucomicrobiae;o__Verrucomicrobiales;f__Akkermansiaceae;g__UBA1315;s__
FS_LJ-3-4m_megahit_metabat_bin-0497	ENA	freshwater MAG --- LJ-3-4m_bin-0497	GCA_903923505	Matching	545	0	0	FS_LJ-3-4m_megahit_metabat_bin-0497	F	d__Bacteria;p__Verrucomicrobiota;c__Verrucomicrobiae;o__Verrucomicrobiales;f__Akkermansiaceae;g__UBA1315;s__
FS_LJ-3-65m_megahit_metabat_bin-0570	ENA	freshwater MAG --- LJ-3-65m_bin-0570	GCA_903913005	Matching	545	0	0	FS_LJ-3-65m_megahit_metabat_bin-0570	F	d__Bacteria;p__Verrucomicrobiota;c__Verrucomicrobiae;o__Verrucomicrobiales;f__Akkermansiaceae;g__UBA1315;s__
FS_LJ-5-9m_megahit_metabat_bin-0353	ENA	freshwater MAG --- LJ-5-9m_bin-0353	GCA_903896315	Matching	545	1	0	FS_LJ-5-9m_megahit_metabat_bin-0353	F	d__Bacteria;p__Verrucomicrobiota;c__Verrucomicrobiae;o__Verrucomicrobiales;f__Akkermansiaceae;g__UBA1315;s__
FS_LJ-7-9m_megahit_metabat_bin-0805	ENA	freshwater MAG --- LJ-7-9m_bin-0805	GCA_903924625	Matching	545	0	0	FS_LJ-7-9m_megahit_metabat_bin-0805	F	d__Bacteria;p__Verrucomicrobiota;c__Verrucomicrobiae;o__Verrucomicrobiales;f__Akkermansiaceae;g__UBA1315;s__
FS_Umea_megahit_metabat_bin-09212	ENA	freshwater MAG --- Umea_bin-09212	GCA_903923245	Matching	545	0	0	FS_Umea_megahit_metabat_bin-09212	F	d__Bacteria;p__Verrucomicrobiota;c__Verrucomicrobiae;o__Verrucomicrobiales;f__Akkermansiaceae;g__UBA1315;s__
FS_Umea1_megahit_metabat_bin-0444	ENA	freshwater MAG --- Umea1_bin-0444	GCA_903921255	Matching	545	0	0	FS_Umea1_megahit_metabat_bin-0444	F	d__Bacteria;p__Verrucomicrobiota;c__Verrucomicrobiae;o__Verrucomicrobiales;f__Akkermansiaceae;g__UBA1315;s__
FS_Umea1p2_megahit_metabat_bin-0221	ENA	freshwater MAG --- Umea1p2_bin-0221	GCA_903832955	Matching	545	0	0	FS_Umea1p2_megahit_metabat_bin-0221	F	d__Bacteria;p__Verrucomicrobiota;c__Verrucomicrobiae;o__Verrucomicrobiales;f__Akkermansiaceae;g__UBA1315;s__
FS_Umea1p3_megahit_metabat_bin-495	ENA	freshwater MAG --- Umea1p3_bin-495	GCA_903827375	Matching	545	0	0	FS_Umea1p3_megahit_metabat_bin-495	F	d__Bacteria;p__Verrucomicrobiota;c__Verrucomicrobiae;o__Verrucomicrobiales;f__Akkermansiaceae;g__UBA1315;s__
FS_Umea2p3_megahit_metabat_bin-1707	ENA	freshwater MAG --- Umea2p3_bin-1707	GCA_903859505	Matching	545	0	0	FS_Umea2p3_megahit_metabat_bin-1707	F	d__Bacteria;p__Verrucomicrobiota;c__Verrucomicrobiae;o__Verrucomicrobiales;f__Akkermansiaceae;g__UBA1315;s__
FS_Umea3_megahit_metabat_bin-0179	ENA	freshwater MAG --- Umea3_bin-0179	GCA_903854255	Matching	545	0	0	FS_Umea3_megahit_metabat_bin-0179	F	d__Bacteria;p__Verrucomicrobiota;c__Verrucomicrobiae;o__Verrucomicrobiales;f__Akkermansiaceae;g__UBA1315;s__
FS_A14_megahit_metabat_bin-1981	ENA	freshwater MAG --- A14_bin-1981	GCA_903908495	Matching	546	1	1	FS_A14_megahit_metabat_bin-1981	F	d__Bacteria;p__Verrucomicrobiota;c__Verrucomicrobiae;o__Verrucomicrobiales;f__Akkermansiaceae;g__UBA1315;s__
FS_Loclat_megahit_metabat_bin-04994	ENA	freshwater MAG --- Loclat_bin-04994	GCA_903909905	Matching	547	1	1	FS_Loclat_megahit_metabat_bin-04994	F	d__Bacteria;p__Verrucomicrobiota;c__Verrucomicrobiae;o__Verrucomicrobiales;f__Akkermansiaceae;g__UBA1315;s__
FS_Loclat_megahit_metabat_bin-19251	ENA	freshwater MAG --- Loclat_bin-19251	GCA_903930425	Matching	548	1	1	FS_Loclat_megahit_metabat_bin-19251	F	d__Bacteria;p__Verrucomicrobiota;c__Verrucomicrobiae;o__Verrucomicrobiales;f__Akkermansiaceae;g__UBA1315;s__
FS_Loc080925-6m_megahit_metabat_bin-1448	ENA	freshwater MAG --- Loc080925-6m_bin-1448	GCA_903960095	Matching	549	0	0	FS_Loc080925-6m_megahit_metabat_bin-1448	F	d__Bacteria;p__Verrucomicrobiota;c__Verrucomicrobiae;o__Verrucomicrobiales;f__Akkermansiaceae;g__UBA1315;s__
FS_Loc080925-7m_megahit_metabat_bin-0063	ENA	freshwater MAG --- Loc080925-7m_bin-0063	GCA_903937455	Matching	549	0	0	FS_Loc080925-7m_megahit_metabat_bin-0063	F	d__Bacteria;p__Verrucomicrobiota;c__Verrucomicrobiae;o__Verrucomicrobiales;f__Akkermansiaceae;g__UBA1315;s__
FS_Loclat_megahit_metabat_bin-20621	ENA	freshwater MAG --- Loclat_bin-20621	GCA_903888515	Matching	549	1	0	FS_Loclat_megahit_metabat_bin-20621	F	d__Bacteria;p__Verrucomicrobiota;c__Verrucomicrobiae;o__Verrucomicrobiales;f__Akkermansiaceae;g__UBA1315;s__
FS_LJ_megahit_metabat_bin-2047	ENA	freshwater MAG --- LJ_bin-2047	GCA_903906515	Matching	550	1	1	FS_LJ_megahit_metabat_bin-2047	F	d__Bacteria;p__Verrucomicrobiota;c__Verrucomicrobiae;o__Verrucomicrobiales;f__Akkermansiaceae;g__UBA1315;s__
FS_LJ-5-9m_megahit_metabat_bin-1022	ENA	freshwater MAG --- LJ-5-9m_bin-1022	GCA_903910895	Matching	550	0	0	FS_LJ-5-9m_megahit_metabat_bin-1022	F	d__Bacteria;p__Verrucomicrobiota;c__Verrucomicrobiae;o__Verrucomicrobiales;f__Akkermansiaceae;g__UBA1315;s__
FS_LJ-7-9m_megahit_metabat_bin-0649	ENA	freshwater MAG --- LJ-7-9m_bin-0649	GCA_903838275	Matching	550	0	0	FS_LJ-7-9m_megahit_metabat_bin-0649	F	d__Bacteria;p__Verrucomicrobiota;c__Verrucomicrobiae;o__Verrucomicrobiales;f__Akkermansiaceae;g__UBA1315;s__
FS_Loc090519-7m_megahit_metabat_bin-0857	ENA	freshwater MAG --- Loc090519-7m_bin-0857	GCA_903943535	Matching	551	0	0	FS_Loc090519-7m_megahit_metabat_bin-0857	F	d__Bacteria;p__Verrucomicrobiota;c__Verrucomicrobiae;o__Verrucomicrobiales;f__Akkermansiaceae;g__UBA1315;s__
FS_Loc090519-8m_megahit_metabat_bin-1568	ENA	freshwater MAG --- Loc090519-8m_bin-1568	GCA_903941275	Matching	551	0	0	FS_Loc090519-8m_megahit_metabat_bin-1568	F	d__Bacteria;p__Verrucomicrobiota;c__Verrucomicrobiae;o__Verrucomicrobiales;f__Akkermansiaceae;g__UBA1315;s__
FS_Loclat_megahit_metabat_bin-13236	ENA	freshwater MAG --- Loclat_bin-13236	GCA_903919975	Matching	551	1	1	FS_Loclat_megahit_metabat_bin-13236	F	d__Bacteria;p__Verrucomicrobiota;c__Verrucomicrobiae;o__Verrucomicrobiales;f__Akkermansiaceae;g__UBA1315;s__
FS_KT_megahit_metabat_bin-0034	ENA	freshwater MAG --- KT_bin-0034	GCA_903837825	Matching	552	1	0	FS_KT_megahit_metabat_bin-0034	F	d__Bacteria;p__Verrucomicrobiota;c__Verrucomicrobiae;o__Verrucomicrobiales;f__Akkermansiaceae;g__UBA1315;s__
MT_TOBG_MED-629	NA	NA	NA	Matching	553	1	1	MT_TOBG_MED-629	M	d__Bacteria;p__Verrucomicrobiota;c__Verrucomicrobiae;o__Verrucomicrobiales;f__Akkermansiaceae;g__SW10;s__SW10 sp002172625
MD_TARA_PON_MAG_00029	figshare		https://doi.org/10.6084/m9.figshare.4902941	Matching	554	1	1	MD_TARA_PON_MAG_00029	M	d__Bacteria;p__Verrucomicrobiota;c__Verrucomicrobiae;o__Verrucomicrobiales;f__Akkermansiaceae;g__SW10;s__SW10 sp002729295
MT_TOBG_NP-53	NCBI	NP53	GCA_002729295.1	Matching	554	0	0	MT_TOBG_NP-53	M	d__Bacteria;p__Verrucomicrobiota;c__Verrucomicrobiae;o__Verrucomicrobiales;f__Akkermansiaceae;g__SW10;s__SW10 sp002729295
BB_P1994_114_bin130	ENA	P1994_114_bin130	ERZ1290871	Matching	555	1	1	BB_P1994_114_bin130	B	d__Bacteria;p__Verrucomicrobiota;c__Verrucomicrobiae;o__Verrucomicrobiales;f__Akkermansiaceae;g__SW10;s__	baltic sea	BACL285	14.676	16.251	12.168
MD_TARA_MED_MAG_00041	figshare		https://doi.org/10.6084/m9.figshare.4902941	Matching	556	1	1	MD_TARA_MED_MAG_00041	M	d__Bacteria;p__Verrucomicrobiota;c__Verrucomicrobiae;o__Verrucomicrobiales;f__Akkermansiaceae;g__SW10;s__SW10 sp002420315
MT_TOBG_SP-30	NCBI	SP30	GCA_002720825.1	Matching	556	0	0	MT_TOBG_SP-30	M	d__Bacteria;p__Verrucomicrobiota;c__Verrucomicrobiae;o__Verrucomicrobiales;f__Akkermansiaceae;g__SW10;s__SW10 sp002420315
BC_casp40-mb.151	NCBI	casp40-mb.151.fa	JAQCFL000000000	Matching	557	1	1	BC_casp40-mb.151	B	d__Bacteria;p__Verrucomicrobiota;c__Verrucomicrobiae;o__Verrucomicrobiales;f__Akkermansiaceae;g__;s__	caspian sea
BB_P4201_116_bin132	ENA	P4201_116_bin132	ERZ1291568	Matching	558	1	1	BB_P4201_116_bin132	B	d__Bacteria;p__Verrucomicrobiota;c__Verrucomicrobiae;o__Verrucomicrobiales;f__Akkermansiaceae;g__;s__	baltic sea	BACL324	7.2	2	4
MD_TARA_PSE_MAG_00044	figshare		https://doi.org/10.6084/m9.figshare.4902941	Matching	559	1	1	MD_TARA_PSE_MAG_00044	M	d__Bacteria;p__Verrucomicrobiota;c__Verrucomicrobiae;o__Verrucomicrobiales;f__Akkermansiaceae;g__Roseibacillus;s__
MT_TOBG_SP-242	NCBI	SP242	GCA_002721695.1	Matching	560	1	1	MT_TOBG_SP-242	M	d__Bacteria;p__Verrucomicrobiota;c__Verrucomicrobiae;o__Verrucomicrobiales;f__Akkermansiaceae;g__Roseibacillus;s__Roseibacillus sp002721695
MD_TARA_PON_MAG_00056	figshare		https://doi.org/10.6084/m9.figshare.4902941	Matching	561	0	0	MD_TARA_PON_MAG_00056	M	d__Bacteria;p__Verrucomicrobiota;c__Verrucomicrobiae;o__Verrucomicrobiales;f__Akkermansiaceae;g__Roseibacillus;s__Roseibacillus sp002501065
MT_TOBG_NP-960	NCBI	NP960	GCA_002725805.1	Matching	561	0	0	MT_TOBG_NP-960	M	d__Bacteria;p__Verrucomicrobiota;c__Verrucomicrobiae;o__Verrucomicrobiales;f__Akkermansiaceae;g__Roseibacillus;s__Roseibacillus sp002501065
MT_TOBG_SP-34	NCBI	SP34	GCA_002718175.1	Matching	561	1	1	MT_TOBG_SP-34	M	d__Bacteria;p__Verrucomicrobiota;c__Verrucomicrobiae;o__Verrucomicrobiales;f__Akkermansiaceae;g__Roseibacillus;s__Roseibacillus sp002501065
MD_TARA_IOS_MAG_00018	figshare		https://doi.org/10.6084/m9.figshare.4902941	Matching	562	0	0	MD_TARA_IOS_MAG_00018	M	d__Bacteria;p__Verrucomicrobiota;c__Verrucomicrobiae;o__Verrucomicrobiales;f__Akkermansiaceae;g__Roseibacillus;s__Roseibacillus sp002709395
MT_TOBG_SP-127	NCBI	SP127	GCA_002709395.1	Matching	562	1	1	MT_TOBG_SP-127	M	d__Bacteria;p__Verrucomicrobiota;c__Verrucomicrobiae;o__Verrucomicrobiales;f__Akkermansiaceae;g__Roseibacillus;s__Roseibacillus sp002709395
MD_TARA_PSW_MAG_00038	figshare		https://doi.org/10.6084/m9.figshare.4902941	Matching	563	1	1	MD_TARA_PSW_MAG_00038	M	d__Bacteria;p__Verrucomicrobiota;c__Verrucomicrobiae;o__Verrucomicrobiales;f__Akkermansiaceae;g__Roseibacillus;s__Roseibacillus sp002723015
MT_TOBG_NP-58	NCBI	NP58	GCA_002729275.1	Matching	564	1	1	MT_TOBG_NP-58	M	d__Bacteria;p__Verrucomicrobiota;c__Verrucomicrobiae;o__Verrucomicrobiales;f__Akkermansiaceae;g__Roseibacillus;s__Roseibacillus sp002729275
MD_TARA_ANE_MAG_00038	figshare		https://doi.org/10.6084/m9.figshare.4902941	Matching	565	0	0	MD_TARA_ANE_MAG_00038	M	d__Bacteria;p__Verrucomicrobiota;c__Verrucomicrobiae;o__Verrucomicrobiales;f__Akkermansiaceae;g__Roseibacillus;s__Roseibacillus sp002420305
MT_TOBG_MED-659	NA	NA	NA	Matching	565	1	1	MT_TOBG_MED-659	M	d__Bacteria;p__Verrucomicrobiota;c__Verrucomicrobiae;o__Verrucomicrobiales;f__Akkermansiaceae;g__Roseibacillus;s__Roseibacillus sp002420305
MT_TOBG_SP-145	NCBI	SP145	GCA_002709205.1	Matching	565	0	0	MT_TOBG_SP-145	M	d__Bacteria;p__Verrucomicrobiota;c__Verrucomicrobiae;o__Verrucomicrobiales;f__Akkermansiaceae;g__Roseibacillus;s__Roseibacillus sp002420305
MD_TARA_IOS_MAG_00041	figshare		https://doi.org/10.6084/m9.figshare.4902941	Matching	566	0	0	MD_TARA_IOS_MAG_00041	M	d__Bacteria;p__Verrucomicrobiota;c__Verrucomicrobiae;o__Verrucomicrobiales;f__Akkermansiaceae;g__Roseibacillus;s__Roseibacillus sp002686085
MT_TOBG_ARS-40	NCBI	ARS40	GCA_002686085.1	Matching	566	1	1	MT_TOBG_ARS-40	M	d__Bacteria;p__Verrucomicrobiota;c__Verrucomicrobiae;o__Verrucomicrobiales;f__Akkermansiaceae;g__Roseibacillus;s__Roseibacillus sp002686085
MT_TOBG_CPC-82	NA	NA	NA	Matching	566	0	0	MT_TOBG_CPC-82	M	d__Bacteria;p__Verrucomicrobiota;c__Verrucomicrobiae;o__Verrucomicrobiales;f__Akkermansiaceae;g__Roseibacillus;s__Roseibacillus sp002686085
MT_TOBG_SP-114	NCBI	SP114	GCA_002709915.1	Matching	567	1	1	MT_TOBG_SP-114	M	d__Bacteria;p__Verrucomicrobiota;c__Verrucomicrobiae;o__Verrucomicrobiales;f__Akkermansiaceae;g__Roseibacillus;s__Roseibacillus sp002709915
MT_TOBG_SP-52	NCBI	SP52	GCA_002715825.1	Matching	568	1	1	MT_TOBG_SP-52	M	d__Bacteria;p__Verrucomicrobiota;c__Verrucomicrobiae;o__Verrucomicrobiales;f__Akkermansiaceae;g__Roseibacillus;s__Roseibacillus sp002715825
MT_TOBG_SP-164	NCBI	SP164	GCA_002708885.1	Matching	569	1	1	MT_TOBG_SP-164	M	d__Bacteria;p__Verrucomicrobiota;c__Verrucomicrobiae;o__Verrucomicrobiales;f__DEV007;g__EC70;s__EC70 sp002708885
MT_TOBG_MED-655	NA	NA	NA	Matching	570	1	1	MT_TOBG_MED-655	M	d__Bacteria;p__Verrucomicrobiota;c__Verrucomicrobiae;o__Verrucomicrobiales;f__DEV007;g__EC70;s__EC70 sp002705125
MT_TOBG_NAT-181	NCBI	NAT181	GCA_002705125.1	Matching	570	0	0	MT_TOBG_NAT-181	M	d__Bacteria;p__Verrucomicrobiota;c__Verrucomicrobiae;o__Verrucomicrobiales;f__DEV007;g__EC70;s__EC70 sp002705125
MT_TOBG_CPC-50	NCBI	CPC50	GCA_002683995.1	Matching	571	1	1	MT_TOBG_CPC-50	M	d__Bacteria;p__Verrucomicrobiota;c__Verrucomicrobiae;o__Verrucomicrobiales;f__DEV007;g__EC70;s__EC70 sp002731805
MT_TOBG_CPC-300	NCBI	CPC300	GCA_002684575.1	Matching	572	1	1	MT_TOBG_CPC-300	M	d__Bacteria;p__Verrucomicrobiota;c__Verrucomicrobiae;o__Verrucomicrobiales;f__DEV007;g__EC70;s__EC70 sp002684575
MD_TARA_IOS_MAG_00035	figshare		https://doi.org/10.6084/m9.figshare.4902941	Matching	573	1	1	MD_TARA_IOS_MAG_00035	M	d__Bacteria;p__Verrucomicrobiota;c__Verrucomicrobiae;o__Verrucomicrobiales;f__DEV007;g__;s__
BB_P1994_118_bin80	ENA	P1994_118_bin80	ERZ1290938	Matching	574	1	1	BB_P1994_118_bin80	B	d__Bacteria;p__Verrucomicrobiota;c__Verrucomicrobiae;o__Verrucomicrobiales;f__DEV007;g__;s__	baltic sea	BACL247	16.415	19.302	9.026
BB_P1994_117_bin169	ENA	P1994_117_bin169	ERZ1290917	Matching	574	0	0	BB_P1994_117_bin169	B	d__Bacteria;p__Verrucomicrobiota;c__Verrucomicrobiae;o__Verrucomicrobiales;f__DEV007;g__;s__	baltic sea	BACL247	14.969	12.707	9.577
BB_P6071_534_bin234	ENA	P6071_534_bin234	ERZ1292707	Matching	575	0	0	BB_P6071_534_bin234	B	d__Bacteria;p__Verrucomicrobiota;c__Verrucomicrobiae;o__Verrucomicrobiales;f__DEV007;g__Arctic95D-9;s__	baltic sea	BACL47	8.679	3	16.9
BB_P6071_501_bin38	ENA	P6071_501_bin38	ERZ1291724	Matching	575	0	0	BB_P6071_501_bin38	B	d__Bacteria;p__Verrucomicrobiota;c__Verrucomicrobiae;o__Verrucomicrobiales;f__DEV007;g__Arctic95D-9;s__	baltic sea	BACL47	8.617	3	15.68
BB_P6071_504_bin268	ENA	P6071_504_bin268	ERZ1291786	Matching	575	0	0	BB_P6071_504_bin268	B	d__Bacteria;p__Verrucomicrobiota;c__Verrucomicrobiae;o__Verrucomicrobiales;f__DEV007;g__Arctic95D-9;s__	baltic sea	BACL47	8.061	3	20.07
BB_P6071_531_bin269	ENA	P6071_531_bin269	ERZ1292668	Matching	575	0	0	BB_P6071_531_bin269	B	d__Bacteria;p__Verrucomicrobiota;c__Verrucomicrobiae;o__Verrucomicrobiales;f__DEV007;g__Arctic95D-9;s__	baltic sea	BACL47	7.659	3	17.81
BB_P6071_530_bin172	ENA	P6071_530_bin172	ERZ1292179	Matching	575	0	0	BB_P6071_530_bin172	B	d__Bacteria;p__Verrucomicrobiota;c__Verrucomicrobiae;o__Verrucomicrobiales;f__DEV007;g__Arctic95D-9;s__	baltic sea	BACL47	7.386	2.1	17.76
BB_P6071_529_bin97	ENA	P6071_529_bin97	ERZ1292173	Matching	575	0	0	BB_P6071_529_bin97	B	d__Bacteria;p__Verrucomicrobiota;c__Verrucomicrobiae;o__Verrucomicrobiales;f__DEV007;g__Arctic95D-9;s__	baltic sea	BACL47	7.072	1.9	18.45
BB_P6071_514_bin80	ENA	P6071_514_bin80	ERZ1291962	Matching	575	0	0	BB_P6071_514_bin80	B	d__Bacteria;p__Verrucomicrobiota;c__Verrucomicrobiae;o__Verrucomicrobiales;f__DEV007;g__Arctic95D-9;s__	baltic sea	BACL47	6.973	1.9	18.61
BB_P4201_109_bin166	ENA	P4201_109_bin166	ERZ1284768	Matching	575	0	0	BB_P4201_109_bin166	B	d__Bacteria;p__Verrucomicrobiota;c__Verrucomicrobiae;o__Verrucomicrobiales;f__DEV007;g__Arctic95D-9;s__	baltic sea	BACL47	6.7	2	17.6
BB_P6071_527_bin87	ENA	P6071_527_bin87	ERZ1292656	Matching	575	0	0	BB_P6071_527_bin87	B	d__Bacteria;p__Verrucomicrobiota;c__Verrucomicrobiae;o__Verrucomicrobiales;f__DEV007;g__Arctic95D-9;s__	baltic sea	BACL47	5.924	2.2	18.54
BB_SRR3727511_bin236	ENA	SRR3727511_bin236	ERZ1292302	Matching	575	0	0	BB_SRR3727511_bin236	B	d__Bacteria;p__Verrucomicrobiota;c__Verrucomicrobiae;o__Verrucomicrobiales;f__DEV007;g__Arctic95D-9;s__	baltic sea	BACL47	5.9	0	18.3
BB_SRR3727512_bin148	ENA	SRR3727512_bin148	ERZ1292327	Matching	575	0	0	BB_SRR3727512_bin148	B	d__Bacteria;p__Verrucomicrobiota;c__Verrucomicrobiae;o__Verrucomicrobiales;f__DEV007;g__Arctic95D-9;s__	baltic sea	BACL47	5.9	0	18.3
BB_P6071_515_bin123	ENA	P6071_515_bin123	ERZ1284784	Matching	575	0	0	BB_P6071_515_bin123	B	d__Bacteria;p__Verrucomicrobiota;c__Verrucomicrobiae;o__Verrucomicrobiales;f__DEV007;g__Arctic95D-9;s__	baltic sea	BACL47	5.612	1.7	18.83
BB_P6071_516_bin256	ENA	P6071_516_bin256	ERZ1292526	Matching	575	0	0	BB_P6071_516_bin256	B	d__Bacteria;p__Verrucomicrobiota;c__Verrucomicrobiae;o__Verrucomicrobiales;f__DEV007;g__Arctic95D-9;s__	baltic sea	BACL47	5.548	2.2	17.03
BB_P6071_526_bin91	ENA	P6071_526_bin91	ERZ1292146	Matching	575	0	0	BB_P6071_526_bin91	B	d__Bacteria;p__Verrucomicrobiota;c__Verrucomicrobiae;o__Verrucomicrobiales;f__DEV007;g__Arctic95D-9;s__	baltic sea	BACL47	5.246	2	17.58
BB_P6071_523_bin23	ENA	P6071_523_bin23	ERZ1292551	Matching	575	0	0	BB_P6071_523_bin23	B	d__Bacteria;p__Verrucomicrobiota;c__Verrucomicrobiae;o__Verrucomicrobiales;f__DEV007;g__Arctic95D-9;s__	baltic sea	BACL47	5.23	2.3	17.41
BB_P6071_525_bin116	ENA	P6071_525_bin116	ERZ1292113	Matching	575	1	1	BB_P6071_525_bin116	B	d__Bacteria;p__Verrucomicrobiota;c__Verrucomicrobiae;o__Verrucomicrobiales;f__DEV007;g__Arctic95D-9;s__	baltic sea	BACL47	5.106	1.8	17.08
BB_P6071_514_bin74	ENA	P6071_514_bin74	ERZ1291960	Matching	576	1	1	BB_P6071_514_bin74	B	d__Bacteria;p__Verrucomicrobiota;c__Verrucomicrobiae;o__Verrucomicrobiales;f__DEV007;g__Arctic95D-9;s__	baltic sea	BACL336	6.973	1.9	18.61
MD_TARA_PON_MAG_00011	figshare		https://doi.org/10.6084/m9.figshare.4902941	Matching	577	0	0	MD_TARA_PON_MAG_00011	M	d__Bacteria;p__Verrucomicrobiota;c__Verrucomicrobiae;o__Verrucomicrobiales;f__DEV007;g__Arctic95D-9;s__Arctic95D-9 sp002726915
MT_TOBG_NP-75	NCBI	NP75	GCA_002726915.1	Matching	577	1	1	MT_TOBG_NP-75	M	d__Bacteria;p__Verrucomicrobiota;c__Verrucomicrobiae;o__Verrucomicrobiales;f__DEV007;g__Arctic95D-9;s__Arctic95D-9 sp002726915
MT_TOBG_CPC-52	NCBI	CPC52	GCA_002683815.1	Matching	578	1	1	MT_TOBG_CPC-52	M	d__Bacteria;p__Verrucomicrobiota;c__Verrucomicrobiae;o__Verrucomicrobiales;f__DEV007;g__Arctic95D-9;s__Arctic95D-9 sp002323995
FS_Loclat_megahit_metabat_bin-09902	ENA	freshwater MAG --- Loclat_bin-09902	GCA_903837355	Matching	579	1	1	FS_Loclat_megahit_metabat_bin-09902	F	d__Bacteria;p__Verrucomicrobiota;c__Lentisphaeria;o__UBA1407;f__Lenti-02;g__;s__
FS_Loc090907-8-6m_megahit_metabat_bin-024	ENA	freshwater MAG --- Loc090907-8-6m_bin-024	GCA_903961625	Matching	580	0	0	FS_Loc090907-8-6m_megahit_metabat_bin-024	F	d__Bacteria;p__Verrucomicrobiota;c__Lentisphaeria;o__UBA1407;f__Lenti-02;g__;s__
FS_Loc090907-8m_megahit_metabat_bin-406	ENA	freshwater MAG --- Loc090907-8m_bin-406	GCA_903933565	Matching	580	0	0	FS_Loc090907-8m_megahit_metabat_bin-406	F	d__Bacteria;p__Verrucomicrobiota;c__Lentisphaeria;o__UBA1407;f__Lenti-02;g__;s__
FS_Loclat_megahit_metabat_bin-09171	ENA	freshwater MAG --- Loclat_bin-09171	GCA_903834675	Matching	580	1	1	FS_Loclat_megahit_metabat_bin-09171	F	d__Bacteria;p__Verrucomicrobiota;c__Lentisphaeria;o__UBA1407;f__Lenti-02;g__;s__
FS_Loc090907-8-6m_megahit_metabat_bin-343	ENA	freshwater MAG --- Loc090907-8-6m_bin-343	GCA_903957455	Matching	581	0	0	FS_Loc090907-8-6m_megahit_metabat_bin-343	F	d__Bacteria;p__Verrucomicrobiota;c__Lentisphaeria;o__UBA1407;f__YB12-FULL-65-16;g__;s__
FS_Loclat_megahit_metabat_bin-12951	ENA	freshwater MAG --- Loclat_bin-12951	GCA_903896595	Matching	581	1	0	FS_Loclat_megahit_metabat_bin-12951	F	d__Bacteria;p__Verrucomicrobiota;c__Lentisphaeria;o__UBA1407;f__YB12-FULL-65-16;g__;s__
FS_AM-2014_megahit_metabat_bin-3387	ENA	freshwater MAG --- AM-2014_bin-3387	GCA_903894975	Matching	582	1	0	FS_AM-2014_megahit_metabat_bin-3387	F	d__Bacteria;p__Verrucomicrobiota;c__Lentisphaeria;o__UBA1407;f__YB12-FULL-65-16;g__;s__
FS_Day6-4_megahit_metabat_bin-047	ENA	freshwater MAG --- Day6-4_bin-047	GCA_903823775	Matching	583	0	0	FS_Day6-4_megahit_metabat_bin-047	F	d__Bacteria;p__Verrucomicrobiota;c__Lentisphaeria;o__UBA1407;f__YB12-FULL-65-16;g__;s__
FS_KTt_megahit_metabat_bin-2595	ENA	freshwater MAG --- KTt_bin-2595	GCA_903921725	Matching	583	1	0	FS_KTt_megahit_metabat_bin-2595	F	d__Bacteria;p__Verrucomicrobiota;c__Lentisphaeria;o__UBA1407;f__;g__;s__
FS_AlinenLipids_megahit_metabat_bin-4147	ENA	freshwater MAG --- AlinenLipids_bin-4147	GCA_903837735	Matching	584	0	0	FS_AlinenLipids_megahit_metabat_bin-4147	F	d__Bacteria;p__Verrucomicrobiota;c__Lentisphaeria;o__Victivallales;f__GWF2-50-93;g__;s__
FS_AM-lipid-01-D10_megahit_metabat_bin-0339	ENA	freshwater MAG --- AM-lipid-01-D10_bin-0339	GCA_903872565	Matching	584	1	0	FS_AM-lipid-01-D10_megahit_metabat_bin-0339	F	d__Bacteria;p__Verrucomicrobiota;c__Lentisphaeria;o__Victivallales;f__GWF2-50-93;g__;s__
FS_AM-lipid-01-D9_megahit_metabat_bin-0138	ENA	freshwater MAG --- AM-lipid-01-D9_bin-0138	GCA_903833465	Matching	584	0	0	FS_AM-lipid-01-D9_megahit_metabat_bin-0138	F	d__Bacteria;p__Verrucomicrobiota;c__Lentisphaeria;o__Victivallales;f__GWF2-50-93;g__;s__
FS_AM-lipid-02-D10_megahit_metabat_bin-0045	ENA	freshwater MAG --- AM-lipid-02-D10_bin-0045	GCA_903890355	Matching	584	0	0	FS_AM-lipid-02-D10_megahit_metabat_bin-0045	F	d__Bacteria;p__Verrucomicrobiota;c__Lentisphaeria;o__Victivallales;f__GWF2-50-93;g__;s__
FS_AM-lipid-02-D9_megahit_metabat_bin-0973	ENA	freshwater MAG --- AM-lipid-02-D9_bin-0973	GCA_903913545	Matching	584	0	0	FS_AM-lipid-02-D9_megahit_metabat_bin-0973	F	d__Bacteria;p__Verrucomicrobiota;c__Lentisphaeria;o__Victivallales;f__GWF2-50-93;g__;s__
FS_Loclat_megahit_metabat_bin-12271	ENA	freshwater MAG --- Loclat_bin-12271	GCA_903870035	Matching	585	1	1	FS_Loclat_megahit_metabat_bin-12271	F	d__Bacteria;p__Verrucomicrobiota;c__Lentisphaeria;o__Victivallales;f__GWF2-50-93;g__;s__
MD_TARA_PSW_MAG_00058	figshare		https://doi.org/10.6084/m9.figshare.4902941	Matching	586	1	1	MD_TARA_PSW_MAG_00058	M	d__Bacteria;p__Verrucomicrobiota;c__Lentisphaeria;o__Victivallales;f__SZUA-371;g__;s__
FW_2582580682	IMG_Genome_ID	TH04093	2582580682	Matching	587	1	0	FW_2582580682	F	d__Bacteria;p__Verrucomicrobiota;c__Lentisphaeria;o__Victivallales;f__Victivallaceae;g__;s__	Trout Bog Hypolimnion			2 to 7
FS_AlinenLipids_megahit_metabat_bin-4837	ENA	freshwater MAG --- AlinenLipids_bin-4837	GCA_903831825	Matching	588	1	0	FS_AlinenLipids_megahit_metabat_bin-4837	F	d__Bacteria;p__Verrucomicrobiota;c__Lentisphaeria;o__Victivallales;f__Victivallaceae;g__;s__
FS_AM_megahit_metabat_bin-3943	ENA	freshwater MAG --- AM_bin-3943	GCA_903932215	Matching	588	0	0	FS_AM_megahit_metabat_bin-3943	F	d__Bacteria;p__Verrucomicrobiota;c__Lentisphaeria;o__Victivallales;f__Victivallaceae;g__;s__
FS_AM4_megahit_metabat_bin-008	ENA	freshwater MAG --- AM4_bin-008	GCA_903888025	Matching	588	0	0	FS_AM4_megahit_metabat_bin-008	F	d__Bacteria;p__Verrucomicrobiota;c__Lentisphaeria;o__Victivallales;f__Victivallaceae;g__;s__
FS_AM-lipid-02-D7_megahit_metabat_bin-232	ENA	freshwater MAG --- AM-lipid-02-D7_bin-232	GCA_903886135	Matching	588	0	0	FS_AM-lipid-02-D7_megahit_metabat_bin-232	F	d__Bacteria;p__Verrucomicrobiota;c__Lentisphaeria;o__Victivallales;f__Victivallaceae;g__;s__
FS_AM-lipid-02-D8_megahit_metabat_bin-139	ENA	freshwater MAG --- AM-lipid-02-D8_bin-139	GCA_903829295	Matching	588	0	0	FS_AM-lipid-02-D8_megahit_metabat_bin-139	F	d__Bacteria;p__Verrucomicrobiota;c__Lentisphaeria;o__Victivallales;f__Victivallaceae;g__;s__
FS_LJ_megahit_metabat_bin-1925	ENA	freshwater MAG --- LJ_bin-1925	GCA_903863035	Matching	589	1	1	FS_LJ_megahit_metabat_bin-1925	F	d__Bacteria;p__Verrucomicrobiota;c__Lentisphaeria;o__Victivallales;f__Victivallaceae;g__;s__
FS_LJ-13-9m_megahit_metabat_bin-292	ENA	freshwater MAG --- LJ-13-9m_bin-292	GCA_903846665	Matching	589	0	0	FS_LJ-13-9m_megahit_metabat_bin-292	F	d__Bacteria;p__Verrucomicrobiota;c__Lentisphaeria;o__Victivallales;f__Victivallaceae;g__;s__
FS_MJ120702A_megahit_metabat_bin-550	ENA	freshwater MAG --- MJ120702A_bin-550	GCA_903894105	Matching	590	1	0	FS_MJ120702A_megahit_metabat_bin-550	F	d__Bacteria;p__Verrucomicrobiota;c__Lentisphaeria;o__Victivallales;f__Victivallaceae;g__;s__
FS_Umea_megahit_metabat_bin-02975	ENA	freshwater MAG --- Umea_bin-02975	GCA_903840185	Matching	591	1	0	FS_Umea_megahit_metabat_bin-02975	F	d__Bacteria;p__Verrucomicrobiota;c__Lentisphaeria;o__Victivallales;f__Victivallaceae;g__;s__
FS_Umea2_megahit_metabat_bin-0874	ENA	freshwater MAG --- Umea2_bin-0874	GCA_903929125	Matching	591	0	0	FS_Umea2_megahit_metabat_bin-0874	F	d__Bacteria;p__Verrucomicrobiota;c__Lentisphaeria;o__Victivallales;f__Victivallaceae;g__;s__
FS_Umea2p3_megahit_metabat_bin-0242	ENA	freshwater MAG --- Umea2p3_bin-0242	GCA_903851865	Matching	591	0	0	FS_Umea2p3_megahit_metabat_bin-0242	F	d__Bacteria;p__Verrucomicrobiota;c__Lentisphaeria;o__Victivallales;f__Victivallaceae;g__;s__
FS_AM-2014_megahit_metabat_bin-1020	ENA	freshwater MAG --- AM-2014_bin-1020	GCA_903906425	Matching	592	1	0	FS_AM-2014_megahit_metabat_bin-1020	F	d__Bacteria;p__Verrucomicrobiota;c__Kiritimatiellae;o__;f__;g__;s__
FS_AM-2014-D8_megahit_metabat_bin-0533	ENA	freshwater MAG --- AM-2014-D8_bin-0533	GCA_903886915	Matching	592	0	0	FS_AM-2014-D8_megahit_metabat_bin-0533	F	d__Bacteria;p__Verrucomicrobiota;c__Kiritimatiellae;o__;f__;g__;s__
FS_AlinenSedimentsCore2_megahit_metabat_bin-2051	ENA	freshwater MAG --- AlinenSedimentsCore2_bin-2051	GCA_903871765	Matching	593	1	1	FS_AlinenSedimentsCore2_megahit_metabat_bin-2051	F	d__Bacteria;p__Verrucomicrobiota;c__Kiritimatiellae;o__LD1-PB3;f__GWF2-57-35;g__;s__
FS_LaPlata_megahit_metabat_bin-4259	ENA	freshwater MAG --- LaPlata_bin-4259	GCA_903825365	Matching	594	0	0	FS_LaPlata_megahit_metabat_bin-4259	F	d__Bacteria;p__Verrucomicrobiota;c__Kiritimatiellae;o__LD1-PB3;f__GWF2-57-35;g__;s__
FS_LaPlata-15m-a_megahit_metabat_bin-260	ENA	freshwater MAG --- LaPlata-15m-a_bin-260	GCA_903889245	Matching	594	0	0	FS_LaPlata-15m-a_megahit_metabat_bin-260	F	d__Bacteria;p__Verrucomicrobiota;c__Kiritimatiellae;o__LD1-PB3;f__GWF2-57-35;g__;s__
FS_LaPlata-15m-b_megahit_metabat_bin-664	ENA	freshwater MAG --- LaPlata-15m-b_bin-664	GCA_903823755	Matching	594	0	0	FS_LaPlata-15m-b_megahit_metabat_bin-664	F	d__Bacteria;p__Verrucomicrobiota;c__Kiritimatiellae;o__LD1-PB3;f__GWF2-57-35;g__;s__
FS_LaPlata-a_megahit_metabat_bin-0444	ENA	freshwater MAG --- LaPlata-a_bin-0444	GCA_903873835	Matching	594	1	0	FS_LaPlata-a_megahit_metabat_bin-0444	F	d__Bacteria;p__Verrucomicrobiota;c__Kiritimatiellae;o__LD1-PB3;f__GWF2-57-35;g__;s__
FS_LaPlata-b_megahit_metabat_bin-1859	ENA	freshwater MAG --- LaPlata-b_bin-1859	GCA_903928265	Matching	594	0	0	FS_LaPlata-b_megahit_metabat_bin-1859	F	d__Bacteria;p__Verrucomicrobiota;c__Kiritimatiellae;o__LD1-PB3;f__GWF2-57-35;g__;s__
FS_Loclat_megahit_metabat_bin-07389	ENA	freshwater MAG --- Loclat_bin-07389	GCA_903912445	Matching	595	1	0	FS_Loclat_megahit_metabat_bin-07389	F	d__Bacteria;p__Verrucomicrobiota;c__Kiritimatiellae;o__LD1-PB3;f__GWF2-57-35;g__;s__
FS_LJ_megahit_metabat_bin-4696	ENA	freshwater MAG --- LJ_bin-4696	GCA_903896925	Matching	596	1	0	FS_LJ_megahit_metabat_bin-4696	F	d__Bacteria;p__Verrucomicrobiota;c__Kiritimatiellae;o__LD1-PB3;f__GWF2-57-35;g__;s__
FS_LJ-3-65m_megahit_metabat_bin-1192	ENA	freshwater MAG --- LJ-3-65m_bin-1192	GCA_903827415	Matching	596	0	0	FS_LJ-3-65m_megahit_metabat_bin-1192	F	d__Bacteria;p__Verrucomicrobiota;c__Kiritimatiellae;o__LD1-PB3;f__GWF2-57-35;g__;s__
FS_Loc090907-8-6m_megahit_metabat_bin-051	ENA	freshwater MAG --- Loc090907-8-6m_bin-051	GCA_903953025	Matching	597	0	0	FS_Loc090907-8-6m_megahit_metabat_bin-051	F	d__Bacteria;p__Verrucomicrobiota;c__Kiritimatiellae;o__RFP12;f__;g__;s__
FS_Loclat_megahit_metabat_bin-14761	ENA	freshwater MAG --- Loclat_bin-14761	GCA_903861045	Matching	597	1	1	FS_Loclat_megahit_metabat_bin-14761	F	d__Bacteria;p__Verrucomicrobiota;c__Kiritimatiellae;o__RFP12;f__;g__;s__
FS_Umea_megahit_metabat_bin-05878	ENA	freshwater MAG --- Umea_bin-05878	GCA_903893835	Matching	598	0	0	FS_Umea_megahit_metabat_bin-05878	F	d__Bacteria;p__Verrucomicrobiota;c__Kiritimatiellae;o__RFP12;f__;g__;s__
FS_Umea3_megahit_metabat_bin-3605	ENA	freshwater MAG --- Umea3_bin-3605	GCA_903916675	Matching	598	1	1	FS_Umea3_megahit_metabat_bin-3605	F	d__Bacteria;p__Verrucomicrobiota;c__Kiritimatiellae;o__RFP12;f__;g__;s__
FS_Loc090721-8-6m_megahit_metabat_bin-0330	ENA	freshwater MAG --- Loc090721-8-6m_bin-0330	GCA_903935195	Matching	599	1	0	FS_Loc090721-8-6m_megahit_metabat_bin-0330	F	d__Bacteria;p__Verrucomicrobiota;c__Kiritimatiellae;o__RFP12;f__UBA1067;g__;s__
FS_Loclat_megahit_metabat_bin-05041	ENA	freshwater MAG --- Loclat_bin-05041	GCA_903917135	Matching	599	0	0	FS_Loclat_megahit_metabat_bin-05041	F	d__Bacteria;p__Verrucomicrobiota;c__Kiritimatiellae;o__RFP12;f__UBA1067;g__;s__
BC_casp40-mb.267	NCBI	casp40-mb.267.fa	JAQCIA000000000	Matching	600	1	1	BC_casp40-mb.267	B	d__Bacteria;p__Verrucomicrobiota;c__Kiritimatiellae;o__UBA8416;f__;g__;s__	caspian sea
BC_casp150-mb.303	NCBI	casp150-mb.303.fa	JAQBYD000000000	Matching	601	1	1	BC_casp150-mb.303	B	d__Bacteria;p__Verrucomicrobiota;c__Kiritimatiellae;o__;f__;g__;s__	caspian sea
BC_casp40-mb.315	NCBI	casp40-mb.315.fa	JAQCJJ000000000	Matching	601	0	0	BC_casp40-mb.315	B	d__Bacteria;p__Verrucomicrobiota;c__Kiritimatiellae;o__;f__;g__;s__	caspian sea
FS_Loclat_megahit_metabat_bin-04496	ENA	freshwater MAG --- Loclat_bin-04496	GCA_903828035	Matching	602	1	0	FS_Loclat_megahit_metabat_bin-04496	F	d__Bacteria;p__Verrucomicrobiota;c__Kiritimatiellae;o__;f__;g__;s__
FS_Loc080925-7m_megahit_metabat_bin-0627	ENA	freshwater MAG --- Loc080925-7m_bin-0627	GCA_903938465	Matching	603	0	0	FS_Loc080925-7m_megahit_metabat_bin-0627	F	d__Bacteria;p__Verrucomicrobiota;c__Kiritimatiellae;o__UBA8416;f__;g__;s__
FS_Loc080925-8m_megahit_metabat_bin-014	ENA	freshwater MAG --- Loc080925-8m_bin-014	GCA_903958225	Matching	603	0	0	FS_Loc080925-8m_megahit_metabat_bin-014	F	d__Bacteria;p__Verrucomicrobiota;c__Kiritimatiellae;o__UBA8416;f__;g__;s__
FS_Loclat_megahit_metabat_bin-05825	ENA	freshwater MAG --- Loclat_bin-05825	GCA_903824675	Matching	603	1	0	FS_Loclat_megahit_metabat_bin-05825	F	d__Bacteria;p__Verrucomicrobiota;c__Kiritimatiellae;o__UBA8416;f__;g__;s__
FS_MJ-time_megahit_metabat_bin-3222	ENA	freshwater MAG --- MJ-time_bin-3222	GCA_903925685	Matching	604	1	1	FS_MJ-time_megahit_metabat_bin-3222	F	d__Bacteria;p__Verrucomicrobiota;c__Kiritimatiellae;o__UBA8416;f__;g__;s__
FS_AlinenLipids_megahit_metabat_bin-7679	ENA	freshwater MAG --- AlinenLipids_bin-7679	GCA_903895695	Matching	605	1	0	FS_AlinenLipids_megahit_metabat_bin-7679	F	d__Bacteria;p__Verrucomicrobiota;c__Kiritimatiellae;o__UBA8416;f__;g__;s__
FS_LaPlata_megahit_metabat_bin-2000	ENA	freshwater MAG --- LaPlata_bin-2000	GCA_903908715	Matching	606	1	0	FS_LaPlata_megahit_metabat_bin-2000	F	d__Bacteria;p__Verrucomicrobiota;c__Kiritimatiellae;o__UBA8416;f__;g__;s__
FS_LaPlata-15m-a_megahit_metabat_bin-064	ENA	freshwater MAG --- LaPlata-15m-a_bin-064	GCA_903860185	Matching	606	0	0	FS_LaPlata-15m-a_megahit_metabat_bin-064	F	d__Bacteria;p__Verrucomicrobiota;c__Kiritimatiellae;o__UBA8416;f__;g__;s__
FS_LaPlata-a_megahit_metabat_bin-1323	ENA	freshwater MAG --- LaPlata-a_bin-1323	GCA_903858955	Matching	606	0	0	FS_LaPlata-a_megahit_metabat_bin-1323	F	d__Bacteria;p__Verrucomicrobiota;c__Kiritimatiellae;o__UBA8416;f__;g__;s__
FS_VK_megahit_metabat_bin-3244	ENA	freshwater MAG --- VK_bin-3244	GCA_903878315	Matching	607	1	1	FS_VK_megahit_metabat_bin-3244	F	d__Bacteria;p__Verrucomicrobiota;c__Kiritimatiellae;o__UBA8416;f__;g__;s__
FS_Loc080925-8m_megahit_metabat_bin-101	ENA	freshwater MAG --- Loc080925-8m_bin-101	GCA_903934155	Matching	608	0	0	FS_Loc080925-8m_megahit_metabat_bin-101	F	d__Bacteria;p__Verrucomicrobiota;c__Kiritimatiellae;o__UBA8416;f__;g__;s__
FS_Loclat_megahit_metabat_bin-14161	ENA	freshwater MAG --- Loclat_bin-14161	GCA_903891075	Matching	608	1	1	FS_Loclat_megahit_metabat_bin-14161	F	d__Bacteria;p__Verrucomicrobiota;c__Kiritimatiellae;o__UBA8416;f__;g__;s__
FS_LJ_megahit_metabat_bin-4737	ENA	freshwater MAG --- LJ_bin-4737	GCA_903866855	Matching	609	1	0	FS_LJ_megahit_metabat_bin-4737	F	d__Bacteria;p__Verrucomicrobiota;c__Kiritimatiellae;o__UBA8416;f__;g__;s__
FS_Loc080925-7m_megahit_metabat_bin-0844	ENA	freshwater MAG --- Loc080925-7m_bin-0844	GCA_903934585	Matching	610	0	0	FS_Loc080925-7m_megahit_metabat_bin-0844	F	d__Bacteria;p__Verrucomicrobiota;c__Kiritimatiellae;o__UBA8416;f__;g__;s__
FS_Loc090907-8m_megahit_metabat_bin-482	ENA	freshwater MAG --- Loc090907-8m_bin-482	GCA_903958395	Matching	610	1	1	FS_Loc090907-8m_megahit_metabat_bin-482	F	d__Bacteria;p__Verrucomicrobiota;c__Kiritimatiellae;o__UBA8416;f__;g__;s__
FS_Loclat_megahit_metabat_bin-14965	ENA	freshwater MAG --- Loclat_bin-14965	GCA_903862585	Matching	610	0	0	FS_Loclat_megahit_metabat_bin-14965	F	d__Bacteria;p__Verrucomicrobiota;c__Kiritimatiellae;o__UBA8416;f__;g__;s__
FS_SA2600A_megahit_metabat_bin-0666	NA	NA	NA	Matching	611	1	0	FS_SA2600A_megahit_metabat_bin-0666	F	d__Bacteria;p__Verrucomicrobiota;c__Kiritimatiellae;o__UBA8416;f__;g__;s__
FS_I2_megahit_metabat_bin-230	ENA	freshwater MAG --- I2_bin-230	GCA_903826865	Matching	612	1	0	FS_I2_megahit_metabat_bin-230	F	d__Bacteria;p__Verrucomicrobiota;c__Kiritimatiellae;o__Kiritimatiellales;f__UBA1859;g__UBA5540;s__
FS_Ki1-2-7m_megahit_metabat_bin-461	ENA	freshwater MAG --- Ki1-2-7m_bin-461	GCA_903863605	Matching	613	0	0	FS_Ki1-2-7m_megahit_metabat_bin-461	F	d__Bacteria;p__Verrucomicrobiota;c__Kiritimatiellae;o__Kiritimatiellales;f__UBA1859;g__UBA5540;s__
FS_Ki2-D4_megahit_metabat_bin-1049	ENA	freshwater MAG --- Ki2-D4_bin-1049	GCA_903885975	Matching	613	0	0	FS_Ki2-D4_megahit_metabat_bin-1049	F	d__Bacteria;p__Verrucomicrobiota;c__Kiritimatiellae;o__Kiritimatiellales;f__UBA1859;g__UBA5540;s__
FS_Kiruna_megahit_metabat_bin-04469	ENA	freshwater MAG --- Kiruna_bin-04469	GCA_903831085	Matching	613	1	0	FS_Kiruna_megahit_metabat_bin-04469	F	d__Bacteria;p__Verrucomicrobiota;c__Kiritimatiellae;o__Kiritimatiellales;f__UBA1859;g__UBA5540;s__
FS_Kiruna2_megahit_metabat_bin-2615	ENA	freshwater MAG --- Kiruna2_bin-2615	GCA_903857805	Matching	613	0	0	FS_Kiruna2_megahit_metabat_bin-2615	F	d__Bacteria;p__Verrucomicrobiota;c__Kiritimatiellae;o__Kiritimatiellales;f__UBA1859;g__UBA5540;s__
MD_TARA_MED_MAG_00055	figshare		https://doi.org/10.6084/m9.figshare.4902941	Matching	614	1	1	MD_TARA_MED_MAG_00055	M	d__Bacteria;p__Verrucomicrobiota;c__Kiritimatiellae;o__Kiritimatiellales;f__UBA1859;g__UBA1859;s__UBA1859 sp002338345
MD_TARA_ANE_MAG_00054	figshare		https://doi.org/10.6084/m9.figshare.4902941	Matching	615	1	1	MD_TARA_ANE_MAG_00054	M	d__Bacteria;p__Verrucomicrobiota;c__Kiritimatiellae;o__Kiritimatiellales;f__UBA1859;g__GCA-2712105;s__
MT_TOBG_SAT-197	NCBI	SAT197	GCA_002712105.1	Matching	616	1	1	MT_TOBG_SAT-197	M	d__Bacteria;p__Verrucomicrobiota;c__Kiritimatiellae;o__Kiritimatiellales;f__UBA1859;g__GCA-2712105;s__GCA-2712105 sp002712105
BB_P6071_514_bin159	ENA	P6071_514_bin159	ERZ1291952	Matching	617	1	1	BB_P6071_514_bin159	B	d__Bacteria;p__Verrucomicrobiota;c__Kiritimatiellae;o__SS1-B-03-39;f__UBA6053;g__UBA6053;s__	baltic sea	BACL153	6.973	1.9	18.61
BB_P4201_109_bin31	ENA	P4201_109_bin31	ERZ1291478	Matching	617	0	0	BB_P4201_109_bin31	B	d__Bacteria;p__Verrucomicrobiota;c__Kiritimatiellae;o__SS1-B-03-39;f__UBA6053;g__UBA6053;s__	baltic sea	BACL153	6.7	2	17.6
BB_P4201_110_bin3	ENA	P4201_110_bin3	ERZ1291495	Matching	617	0	0	BB_P4201_110_bin3	B	d__Bacteria;p__Verrucomicrobiota;c__Kiritimatiellae;o__SS1-B-03-39;f__UBA6053;g__UBA6053;s__	baltic sea	BACL153	6.7	2	17.6
BB_P4201_108_bin12	ENA	P4201_108_bin12	ERZ1291450	Matching	617	0	0	BB_P4201_108_bin12	B	d__Bacteria;p__Verrucomicrobiota;c__Kiritimatiellae;o__SS1-B-03-39;f__UBA6053;g__UBA6053;s__	baltic sea	BACL153	6.6	2	18.1
FS_SA2600A_megahit_metabat_bin-0842	NA	NA	NA	Matching	618	1	1	FS_SA2600A_megahit_metabat_bin-0842	F	d__Bacteria;p__Eisenbacteria;c__RBG-16-71-46;o__;f__;g__;s__
[truncated: 9,532 more rows]

## Sheet: MSG_table
MSG_id	MAG_id	transition_id	biome	trans_type	taxonomy	div_times	trans_direction	transition_nr
[truncated: 1,162 more rows]

[truncated: 5 more sheets: Only_representatives, Casp-Balt clusters, FB clusters, MB clusters, FM clusters]
