# Supplementary material for: Large-scale phylogenomics of aquatic bacteria reveal molecular mechanisms for adaptation to salinity
Source: Sci Adv. 2023 May 26;9(21):eadg2059. doi: 10.1126/sciadv.adg2059 (PMC10219603; doi:10.1126/sciadv.adg2059)
Supplement: Supplementary file 3 — Data S1 to S4 [file sciadv.adg2059_data_s1_to_s4.zip › adg2059_Data_S2.txt]

!MRCA='Buchnera D' TaxonA='RS GCF 000007365.1' TaxonB='RS GCF 000225465.1' Time=50.00000000 calibrationName='Buchnera_aphicola D';
!MRCA='Buchnera B' TaxonA='RS GCF 000007365.1' TaxonB='RS GCF 001648115.1' Time=80.00000000 calibrationName='Buchnera_aphicola B';
!MRCA='Buchnera-Wigglesworthia (divergence from outgroup)' TaxonA='RS GCF 000007365.1' TaxonB='RS GCF 000247565.1' Time=120.00000000 calibrationName='Buchnera A';
!MRCA='Wigglesworthia' TaxonA='RS GCF 000008885.1' TaxonB='RS GCF 000247565.1' Time=23.00000000 calibrationName='Wigglesworthia';
!MRCA='Blattabacterium' TaxonA='RS GCF 000236405.1' TaxonB='RS GCF 000233435.1' Time=130.00000000 calibrationName='Blattabacterium';
!MRCA='Blattabacterium-Sulcia' TaxonA='RS GCF 000236405.1' TaxonB='RS GCF 003214255.1' Time=260.00000000 calibrationName='Blattabacterium-Sulcia';
