# Supplementary material for: Large-scale phylogenomics of aquatic bacteria reveal molecular mechanisms for adaptation to salinity
Source: Sci Adv. 2023 May 26;9(21):eadg2059. doi: 10.1126/sciadv.adg2059 (PMC10219603; doi:10.1126/sciadv.adg2059)
Supplement: Supplementary file 3 — Data S1 to S4 [file sciadv.adg2059_data_s1_to_s4.zip › adg2059_Data_S4.xlsx]

## Sheet: FB
KO	Level_A	Level_B	Level_C	Level_D	qval	ko_count_difference	avg_ko_count_B	avg_ko_count_F
K03498	Brite Hierarchies	Protein families: signaling and cellular processes	Transporters	trk/ktr system potassium uptake protein	0.0403675	0.207203	0.455678	0.248475
K15777	Metabolism	Biosynthesis of other secondary metabolites	Betalain biosynthesis	4,5-DOPA dioxygenase extradiol	0.0445723	-0.175932	0.0658475	0.24178
K16055	Brite Hierarchies	Protein families: metabolism	Glycosyltransferases	trehalose 6-phosphate synthase/phosphatase	0.0634022	0.153305	0.249576	0.0962712
K04100	Metabolism	Xenobiotics biodegradation and metabolism	Polycyclic aromatic hydrocarbon degradation	protocatechuate 4,5-dioxygenase, alpha chain	0.0696004	-0.168898	0.0939831	0.262881
K03499	Brite Hierarchies	Protein families: signaling and cellular processes	Transporters	trk/ktr system potassium uptake protein	0.0701951	0.18661	0.633644	0.447034
K01531	Not Included in Pathway or Brite	Unclassified: metabolism	Enzymes with EC numbers	P-type Mg2+ transporter	0.0715161	-0.173729	0.101949	0.275678
K07301	Brite Hierarchies	Protein families: signaling and cellular processes	Transporters	cation:H+ antiporter	0.0720122	0.19178	0.377881	0.186102
K08974	Not Included in Pathway or Brite	Poorly characterized	General function prediction only	putative membrane protein	0.0969495	0.132288	0.203051	0.0707627
K02045	Brite Hierarchies	Protein families: signaling and cellular processes	Transporters	sulfate/thiosulfate transport system ATP-binding protein	0.106087	-0.151271	0.0933898	0.244661
K02047	Brite Hierarchies	Protein families: signaling and cellular processes	Transporters	sulfate/thiosulfate transport system permease protein	0.111786	-0.124068	0.0708475	0.194915
K02048	Brite Hierarchies	Protein families: signaling and cellular processes	Transporters	sulfate/thiosulfate transport system substrate-binding protein	0.13476	-0.121695	0.0737288	0.195424
K02046	Brite Hierarchies	Protein families: signaling and cellular processes	Transporters	sulfate/thiosulfate transport system permease protein	0.134825	-0.120847	0.0738136	0.194661
K15862	Environmental Information Processing	Signal transduction	Two-component system	cytochrome c oxidase cbb3-type subunit I/II	0.141874	-0.161271	0.134661	0.295932
K00405	Environmental Information Processing	Signal transduction	Two-component system	cytochrome c oxidase cbb3-type subunit II	0.147783	-0.157542	0.309492	0.467034
K01548	Environmental Information Processing	Signal transduction	Two-component system	potassium-transporting ATPase KdpC subunit	0.168818	-0.110847	0.0270339	0.137881
K00697	Brite Hierarchies	Protein families: metabolism	Glycosyltransferases	trehalose 6-phosphate synthase	0.174704	0.137373	0.258051	0.120678
K01546	Environmental Information Processing	Signal transduction	Two-component system	potassium-transporting ATPase potassium-binding subunit	0.191284	-0.106441	0.0325424	0.138983
K03543	Brite Hierarchies	Protein families: signaling and cellular processes	Transporters	membrane fusion protein, multidrug efflux system	0.207701	-0.135847	0.125	0.260847
K02011	Brite Hierarchies	Protein families: signaling and cellular processes	Transporters	iron(III) transport system permease protein	0.214286	0.160169	0.503729	0.343559
K00324	Metabolism	Metabolism of cofactors and vitamins	Nicotinate and nicotinamide metabolism	H+-translocating NAD(P) transhydrogenase subunit alpha	0.216391	0.145169	0.647797	0.502627
K01547	Environmental Information Processing	Signal transduction	Two-component system	potassium-transporting ATPase ATP-binding subunit	0.219221	-0.102712	0.0320339	0.134746
K05568	Brite Hierarchies	Protein families: signaling and cellular processes	Transporters	multicomponent Na+:H+ antiporter subunit D	0.22072	0.128559	0.21822	0.089661
K05571	Brite Hierarchies	Protein families: signaling and cellular processes	Transporters	multicomponent Na+:H+ antiporter subunit G	0.220785	0.14322	0.288475	0.145254
K06910	Brite Hierarchies	Protein families: metabolism	Peptidases and inhibitors	phosphatidylethanolamine-binding protein	0.231776	-0.182881	0.26322	0.446102
K09792	Not Included in Pathway or Brite	Poorly characterized	Function unknown	uncharacterized protein	0.236503	-0.13839	0.151017	0.289407
								-0.207203
								0.175932
								-0.153305
								0.168898
								-0.18661
								0.173729
								-0.19178
								-0.132288
								0.151271
								0.124068
								0.121695
								0.120847
								0.161271
								0.157542
								0.110847
								-0.137373
								0.106441
								0.135847
								-0.160169
								-0.145169
								0.102712
								-0.128559
								-0.14322
								0.182881
								0.13839

## Sheet: BM
KO	Level_A	Level_B	Level_C	Level_D	qval	ko_count_difference	avg_ko_count_B	avg_ko_count_M
K18310	Metabolism	Amino acid metabolism	Alanine, aspartate and glutamate metabolism	beta-citrylglutamate/N-acetylaspartylglutamate synthase	4.90029e-06	-0.338162	0.552353	0.214191
K14940	Metabolism	Energy metabolism	Methane metabolism	gamma-F420-2:alpha-L-glutamate ligase	5.74988e-06	-0.341176	0.556471	0.215294
K07497	Not Included in Pathway or Brite	Unclassified: genetic information processing	Replication and repair	putative transposase	1.2625e-05	-0.354632	0.662132	0.3075
K07483	Not Included in Pathway or Brite	Unclassified: genetic information processing	Replication and repair	transposase	6.33461e-05	-0.315735	0.559338	0.243603
K02238	Brite Hierarchies	Protein families: signaling and cellular processes	Secretion system	competence protein ComEC	9.41723e-05	-0.316397	0.789191	0.472794
K03284	Brite Hierarchies	Protein families: signaling and cellular processes	Transporters	magnesium transporter	0.000332479	-0.2725	0.524338	0.251838
K07460	Not Included in Pathway or Brite	Unclassified: genetic information processing	Replication and repair	putative endonuclease	0.00186411	-0.246838	0.706324	0.459485
K01673	Metabolism	Energy metabolism	Nitrogen metabolism	carbonic anhydrase	0.00406441	-0.239779	0.72	0.480221
K00809	Not Included in Pathway or Brite	Unclassified: metabolism	Enzymes with EC numbers	deoxyhypusine synthase	0.00420227	-0.194779	0.367059	0.172279
K02237	Brite Hierarchies	Protein families: signaling and cellular processes	Secretion system	competence protein ComEA	0.00772214	-0.215074	0.596176	0.381103
K07391	Not Included in Pathway or Brite	Unclassified: genetic information processing	Protein processing	magnesium chelatase family protein	0.00917587	-0.234118	0.727426	0.493309
K02038	Brite Hierarchies	Protein families: signaling and cellular processes	Transporters	phosphate transport system permease protein	0.014851	-0.22375	0.662647	0.438897
K02036	Brite Hierarchies	Protein families: signaling and cellular processes	Transporters	phosphate transport system ATP-binding protein	0.023256	-0.20125	0.661544	0.460294
K02482	Brite Hierarchies	Protein families: signaling and cellular processes	Two-component system	two-component system, NtrC family, sensor kinase	0.0248855	-0.168382	0.321103	0.152721
K02037	Brite Hierarchies	Protein families: signaling and cellular processes	Transporters	phosphate transport system permease protein	0.0260106	-0.206324	0.637647	0.431324
K03282	Brite Hierarchies	Protein families: signaling and cellular processes	Transporters	large conductance mechanosensitive channel	0.0304456	-0.177206	0.349853	0.172647
K07007	Metabolism	Lipid metabolism	Secondary bile acid biosynthesis	3-dehydro-bile acid Delta4,6-reductase	0.0395588	-0.197941	0.634265	0.436324
K07343	Not Included in Pathway or Brite	Unclassified: signaling and cellular processes	Cell motility	DNA transformation protein and related proteins	0.0408585	-0.173456	0.300221	0.126765
K03321	Brite Hierarchies	Protein families: signaling and cellular processes	Transporters	sulfate permease, SulP family	0.0526102	-0.193529	0.778603	0.585074
K19159	Brite Hierarchies	Protein families: signaling and cellular processes	Prokaryotic defense system	antitoxin YefM	0.0526863	-0.144853	0.196912	0.0520588
K01585	Metabolism	Amino acid metabolism	Arginine and proline metabolism	arginine decarboxylase	0.0530941	-0.180809	0.545735	0.364926
K04759	Brite Hierarchies	Protein families: signaling and cellular processes	Transporters	ferrous iron transport protein B	0.0558802	-0.167794	0.509412	0.341618
K02040	Brite Hierarchies	Protein families: signaling and cellular processes	Transporters	phosphate transport system substrate-binding protein	0.0589214	-0.180956	0.683015	0.502059
K07064	Not Included in Pathway or Brite	Poorly characterized	Function unknown	uncharacterized protein	0.0608278	-0.128897	0.196471	0.0675735
K06987	Not Included in Pathway or Brite	Poorly characterized	Function unknown	uncharacterized protein	0.0641977	-0.183309	0.445588	0.262279
K03413	Brite Hierarchies	Protein families: signaling and cellular processes	Bacterial motility proteins	two-component system, chemotaxis family, chemotaxis protein CheY	0.0701075	-0.170221	0.627794	0.457574
K03782	Metabolism	Xenobiotics biodegradation and metabolism	Drug metabolism - other enzymes	catalase-peroxidase	0.0764561	-0.196765	0.577574	0.380809
K07290	Not Included in Pathway or Brite	Unclassified: signaling and cellular processes	Structural proteins	AsmA family protein	0.0904118	-0.0977206	0.159926	0.0622059
K21498	Brite Hierarchies	Protein families: signaling and cellular processes	Prokaryotic defense system	antitoxin HigA-1	0.0919324	-0.159485	0.298456	0.138971
K01480	Metabolism	Amino acid metabolism	Arginine and proline metabolism	agmatinase	0.0926886	-0.179118	0.610221	0.431103
K20974	Brite Hierarchies	Protein families: signaling and cellular processes	Two-component system	two-component system, sensor histidine kinase	0.0927051	-0.133971	0.226765	0.0927941
K03630	Not Included in Pathway or Brite	Unclassified: genetic information processing	Replication and repair	DNA repair protein RadC	0.0939815	-0.176029	0.595956	0.419926
K05844	Brite Hierarchies	Protein families: genetic information processing	Ribosome biogenesis	ribosomal protein S6--L-glutamate ligase	0.0977143	-0.173676	0.733456	0.559779
K07115	Brite Hierarchies	Protein families: genetic information processing	Ribosome biogenesis	23S rRNA (adenine2030-N6)-methyltransferase	0.0986673	-0.105588	0.175221	0.0696324

## Sheet: FM
KO	Level_A	Level_B	Level_C	Level_D	qval	ko_count_difference	avg_ko_count_F	avg_ko_count_M
K03549	Brite Hierarchies	Protein families: signaling and cellular processes	Transporters	KUP system potassium uptake protein	0.022054	-0.405818	0.554545	0.148727
K07301	Brite Hierarchies	Protein families: signaling and cellular processes	Transporters	cation:H+ antiporter	0.0302564	0.480909	0.284727	0.765636
K08974	Not Included in Pathway or Brite	Poorly characterized	General function prediction only	putative membrane protein	0.0656606	0.318909	0.0687273	0.387636
K03499	Brite Hierarchies	Protein families: signaling and cellular processes	Transporters	trk/ktr system potassium uptake protein	0.0699674	0.382	0.384182	0.766182
K16052	Brite Hierarchies	Protein families: signaling and cellular processes	Transporters	MscS family membrane protein	0.0994405	0.381818	0.227636	0.609455
K02168	Brite Hierarchies	Protein families: signaling and cellular processes	Transporters	choline/glycine/proline betaine transport protein	0.103081	0.278	0.0212727	0.299273
K16263	Brite Hierarchies	Protein families: signaling and cellular processes	Transporters	amino acid efflux transporter	0.113463	0.312909	0.0507273	0.363636
K03310	Not Included in Pathway or Brite	Unclassified: signaling and cellular processes	Transport	alanine or glycine:cation symporter, AGCS family	0.114443	0.330909	0.239818	0.570727
K07172	Brite Hierarchies	Protein families: signaling and cellular processes	Prokaryotic defense system	antitoxin MazE	0.132599	-0.306364	0.406182	0.0998182
K03498	Brite Hierarchies	Protein families: signaling and cellular processes	Transporters	trk/ktr system potassium uptake protein	0.140936	0.339091	0.325273	0.664364
K11928	Brite Hierarchies	Protein families: signaling and cellular processes	Transporters	sodium/proline symporter	0.144238	0.287818	0.0818182	0.369636
K06218	Brite Hierarchies	Protein families: signaling and cellular processes	Prokaryotic defense system	mRNA interferase RelE/StbE	0.212141	-0.322364	0.513818	0.191455
K08365	Brite Hierarchies	Protein families: genetic information processing	Transcription factors	MerR family transcriptional regulator, mercuric resistance operon regulatory protein	0.214112	0.231455	0.0930909	0.324545
K07799	Brite Hierarchies	Protein families: signaling and cellular processes	Transporters	membrane fusion protein, multidrug efflux system	0.2257	-0.233818	0.367091	0.133273
K03308	Not Included in Pathway or Brite	Unclassified: signaling and cellular processes	Transport	neurotransmitter:Na+ symporter, NSS family	0.232362	0.245636	0.160727	0.406364
K00350	Not Included in Pathway or Brite	Unclassified: metabolism	Enzymes with EC numbers	Na+-transporting NADH:ubiquinone oxidoreductase subunit E	0.235213	0.222364	0.104364	0.326727
K09861	Not Included in Pathway or Brite	Poorly characterized	Function unknown	uncharacterized protein	0.240512	0.241091	0.208364	0.449455
K07393	Not Included in Pathway or Brite	Unclassified: metabolism	Enzymes with EC numbers	glutathionyl-hydroquinone reductase	0.241128	0.246	0.106182	0.352182
K05571	Brite Hierarchies	Protein families: signaling and cellular processes	Transporters	multicomponent Na+:H+ antiporter subunit G	0.242934	0.258909	0.398182	0.657091
K05567	Brite Hierarchies	Protein families: signaling and cellular processes	Transporters	multicomponent Na+:H+ antiporter subunit C	0.269581	0.283273	0.263636	0.546909
K00690	Metabolism	Carbohydrate metabolism	Starch and sucrose metabolism	sucrose phosphorylase	0.272056	0.216545	0.0301818	0.246727
K00117	Metabolism	Carbohydrate metabolism	Pentose phosphate pathway	quinoprotein glucose dehydrogenase	0.277212	0.239091	0.17	0.409091
K03451	Not Included in Pathway or Brite	Unclassified: signaling and cellular processes	Transport	betaine/carnitine transporter, BCCT family	0.288724	0.186364	0.00872727	0.195091
K05568	Brite Hierarchies	Protein families: signaling and cellular processes	Transporters	multicomponent Na+:H+ antiporter subunit D	0.28954	0.272727	0.293636	0.566364
K21498	Brite Hierarchies	Protein families: signaling and cellular processes	Prokaryotic defense system	antitoxin HigA-1	0.292318	-0.295273	0.482	0.186727

## Sheet: FB_single_transitions
transition_id	taxonomy	Nr of Freshwater MAGs	Nr of Brackish MAGs	K03498: trk/ktr system potassium uptake protein	K15777: 4,5-DOPA dioxygenase extradiol	K16055: trehalose 6-phosphate synthase/phosphatase	K04100: protocatechuate 4,5-dioxygenase, alpha chain	K03499: trk/ktr system potassium uptake protein	K01531: P-type Mg2+ transporter	K07301: cation:H+ antiporter	K08974: putative membrane protein
T_1	d__Bacteria;p__Patescibacteria	2	1	None	None	None	None	None	Freshwater	Brackish	Brackish
T_2	d__Bacteria;p__Patescibacteria;c__Gracilibacteria;o__Peribacterales;f__Peribacteraceae	3	1	None	None	None	None	None	Freshwater	Brackish	Brackish
T_5	d__Bacteria;p__Planctomycetota;c__Brocadiae	1	1	Both	None	None	None	Both	Freshwater	Brackish	Brackish
T_6	d__Bacteria;p__Planctomycetota;c__Planctomycetes;o__Planctomycetales;f__Planctomycetaceae	1	8	Brackish	None	None	None	Both	None	Both	Brackish
T_7	d__Bacteria;p__Planctomycetota;c__Planctomycetes;o__Planctomycetales;f__Planctomycetaceae	9	1	Brackish	None	None	None	Brackish	Freshwater	None	None
T_10	d__Bacteria;p__Planctomycetota;c__Planctomycetes;o__Planctomycetales;f__Planctomycetaceae;g__Fuerstia	6	1	Both	None	None	None	Both	None	Brackish	Brackish
T_11	d__Bacteria;p__Planctomycetota;c__Planctomycetes;o__Pirellulales;f__UBA1268	2	6	Brackish	None	Brackish	None	Brackish	None	Brackish	None
T_16	d__Bacteria;p__Planctomycetota;c__Planctomycetes;o__Gemmatales;f__Gemmataceae;g__UBA969	1	2	None	None	None	None	None	None	None	None
T_19	d__Bacteria;p__Planctomycetota;c__Phycisphaerae;o__Phycisphaerales;f__SM1A02	8	1	None	None	None	None	None	None	Brackish	None
T_20	d__Bacteria;p__Planctomycetota;c__Phycisphaerae;o__Phycisphaerales;f__SM1A02	1	1	None	None	Brackish	None	None	None	None	None
T_21	d__Bacteria;p__Planctomycetota;c__Phycisphaerae;o__Phycisphaerales;f__SM1A02	1	2	None	None	None	None	None	None	None	None
T_31	d__Bacteria;p__Verrucomicrobiota;c__Verrucomicrobiae;o__Opitutales;f__Opitutaceae;g__UBA6669	1	3	None	None	None	None	None	None	Brackish	Brackish
T_36	d__Bacteria;p__Verrucomicrobiota;c__Verrucomicrobiae;o__Opitutales;f__UBA953;g__UBA953	3	1	None	None	None	None	None	Freshwater	None	None
T_38	d__Bacteria;p__Verrucomicrobiota;c__Verrucomicrobiae;o__Pedosphaerales	37	2	Brackish	None	None	None	Brackish	Freshwater	None	None
T_39	d__Bacteria;p__Verrucomicrobiota;c__Verrucomicrobiae;o__Methylacidiphilales;f__UBA3015;g__UBA3015	1	1	None	None	None	None	None	None	Both	None
T_40	d__Bacteria;p__Verrucomicrobiota;c__Verrucomicrobiae;o__Chthoniobacterales	1	1	Both	None	None	None	Both	None	Both	None
T_41	d__Bacteria;p__Verrucomicrobiota;c__Verrucomicrobiae;o__Chthoniobacterales;f__Terrimicrobiaceae;g__UBA967	1	1	None	None	None	None	None	None	None	None
T_42	d__Bacteria;p__Verrucomicrobiota;c__Verrucomicrobiae;o__Verrucomicrobiales;f__Akkermansiaceae;g__UBA1315	1	1	Brackish	None	None	None	Brackish	None	Brackish	None
T_47	d__Bacteria;p__Verrucomicrobiota;c__Kiritimatiellae	3	1	None	None	None	None	None	None	None	None
T_51	d__Bacteria;p__Gemmatimonadota;c__Gemmatimonadetes;o__Gemmatimonadales;f__Gemmatimonadaceae;g__Fen-1231	3	1	None	None	None	None	None	Freshwater	None	None
T_52	d__Bacteria;p__Krumholzibacteriota;c__Krumholzibacteria;o__LZORAL124-64-63;f__LZORAL124-64-63	5	1	Brackish	None	None	None	Brackish	None	Brackish	None
T_60	d__Bacteria;p__Bacteroidota;c__Bacteroidia;o__Cytophagales;f__Cyclobacteriaceae;g__Algoriphagus	1	1	Both	None	None	None	Both	None	None	Both
T_63	d__Bacteria;p__Bacteroidota;c__Bacteroidia;o__NS11-12g;f__UBA955;g__UBA955;s__UBA955 sp002293105	1	1	None	None	None	None	None	None	None	None
T_64	d__Bacteria;p__Bacteroidota;c__Bacteroidia;o__NS11-12g;f__UBA955;g__UBA955	2	1	None	None	None	None	None	None	None	None
T_65	d__Bacteria;p__Bacteroidota;c__Bacteroidia;o__Flavobacteriales;f__UBA10329	1	1	Both	None	None	None	Both	None	None	Both
T_66	d__Bacteria;p__Bacteroidota;c__Bacteroidia;o__AKYH767;f__Palsa-965;g__GCA-2737665	1	1	None	Freshwater	None	Freshwater	None	Freshwater	None	None
T_70	d__Bacteria;p__Bacteroidota;c__Bacteroidia;o__Flavobacteriales;f__Cryomorphaceae;g__TMED14	1	2	Both	None	None	None	Brackish	None	None	Both
T_71	d__Bacteria;p__Bacteroidota;c__Bacteroidia;o__Flavobacteriales;f__Cryomorphaceae;g__TMED14	1	1	Both	Freshwater	None	Freshwater	Both	None	None	Both
T_79	d__Bacteria;p__Bacteroidota;c__Bacteroidia;o__Flavobacteriales;f__Flavobacteriaceae;g__Flavobacterium	1	1	None	Freshwater	None	Freshwater	None	Freshwater	None	None
T_80	d__Bacteria;p__Bacteroidota;c__Bacteroidia;o__Flavobacteriales;f__Flavobacteriaceae;g__Flavobacterium	1	1	None	None	None	None	None	None	None	None
T_87	d__Bacteria;p__Bacteroidota;c__Bacteroidia;o__Flavobacteriales;f__UA16	1	1	None	None	None	None	None	None	None	None
T_93	d__Bacteria;p__Bacteroidota;c__Bacteroidia;o__Flavobacteriales;f__Crocinitomicaceae	2	1	Brackish	None	None	None	Brackish	None	None	None
T_96	d__Bacteria;p__Bacteroidota;c__Bacteroidia;o__Flavobacteriales;f__Crocinitomicaceae;g__UBA952	3	2	None	None	None	None	None	None	None	None
T_97	d__Bacteria;p__Bacteroidota;c__Bacteroidia;o__Flavobacteriales;f__Crocinitomicaceae;g__UBA952	1	2	None	None	None	None	None	None	None	None
T_98	d__Bacteria;p__Bacteroidota;c__Bacteroidia;o__Flavobacteriales;f__Crocinitomicaceae;g__UBA952	1	1	None	Freshwater	None	Freshwater	None	None	None	None
T_99	d__Bacteria;p__Bacteroidota;c__Bacteroidia;o__Flavobacteriales;f__Crocinitomicaceae;g__UBA2040	1	1	Brackish	Freshwater	None	Freshwater	Brackish	Freshwater	Freshwater	Brackish
T_104	d__Bacteria;p__Bacteroidota;c__Bacteroidia;o__Chitinophagales;f__Chitinophagaceae	1	1	None	None	None	None	None	None	None	None
T_105	d__Bacteria;p__Bacteroidota;c__Bacteroidia;o__Chitinophagales;f__Chitinophagaceae;g__UBA8137	1	1	None	None	None	None	None	None	None	None
T_106	d__Bacteria;p__Bacteroidota;c__Bacteroidia;o__Chitinophagales;f__Chitinophagaceae;g__UBA8137	1	1	None	None	None	None	None	None	None	None
T_108	d__Bacteria;p__Bacteroidota;c__Bacteroidia;o__Chitinophagales;f__Saprospiraceae;g__Haliscomenobacter	1	1	Both	None	Brackish	None	Both	None	None	Brackish
T_109	d__Bacteria;p__Bacteroidota;c__UBA10030;o__UBA10030;f__UBA8401	4	1	None	Freshwater	Brackish	Freshwater	None	None	None	None
T_112	d__Bacteria;p__Actinobacteriota;c__Thermoleophilia;o__20CM-4-69-9	1	1	Both	None	Both	None	Both	None	None	None
T_113	d__Bacteria;p__Actinobacteriota;c__Thermoleophilia;o__Ga0077560;f__Ga0077560	1	1	Both	None	Both	None	Both	Both	None	None
T_114	d__Bacteria;p__Actinobacteriota;c__Thermoleophilia;o__Ga0077560;f__Ga0077560	2	1	Both	None	Both	None	Both	Both	None	None
T_115	d__Bacteria;p__Actinobacteriota;c__Thermoleophilia;o__Solirubrobacterales;f__Solirubrobacteraceae	1	1	None	None	Both	None	Brackish	Brackish	None	None
T_116	d__Bacteria;p__Actinobacteriota;c__Actinobacteria;o__Nanopelagicales;f__Nanopelagicaceae;g__Planktophila	1	1	None	None	None	None	Both	None	None	None
T_117	d__Bacteria;p__Actinobacteriota;c__Actinobacteria;o__Nanopelagicales;f__Nanopelagicaceae;g__Planktophila	1	1	None	None	None	None	Both	None	None	None
T_118	d__Bacteria;p__Actinobacteriota;c__Actinobacteria;o__Nanopelagicales;f__Nanopelagicaceae;g__Planktophila	3	1	None	None	None	None	Both	None	None	None
T_119	d__Bacteria;p__Actinobacteriota;c__Actinobacteria;o__Nanopelagicales;f__Nanopelagicaceae;g__Planktophila	1	1	None	None	None	None	Both	None	None	None
T_120	d__Bacteria;p__Actinobacteriota;c__Actinobacteria;o__Nanopelagicales;f__Nanopelagicaceae;g__Planktophila	1	1	None	Freshwater	None	Freshwater	Both	None	None	None
T_121	d__Bacteria;p__Actinobacteriota;c__Actinobacteria;o__Nanopelagicales;f__Nanopelagicaceae;g__Planktophila	2	1	None	Freshwater	None	Freshwater	Both	None	None	None
T_122	d__Bacteria;p__Actinobacteriota;c__Actinobacteria;o__Nanopelagicales;f__Nanopelagicaceae	1	2	None	None	None	None	Both	None	None	None
T_123	d__Bacteria;p__Actinobacteriota;c__Actinobacteria;o__Nanopelagicales;f__Nanopelagicaceae;g__Nanopelagicus	1	1	None	None	None	None	Both	None	None	None
T_124	d__Bacteria;p__Actinobacteriota;c__Actinobacteria;o__Nanopelagicales;f__Nanopelagicaceae;g__AAA044-D11	1	1	None	Freshwater	Brackish	Freshwater	Both	None	None	None
T_125	d__Bacteria;p__Actinobacteriota;c__Actinobacteria;o__Nanopelagicales;f__Nanopelagicaceae;g__UBA3012	1	2	None	Freshwater	None	Freshwater	Both	None	None	None
T_126	d__Bacteria;p__Actinobacteriota;c__Actinobacteria;o__Nanopelagicales	1	1	None	Both	None	Both	Both	None	None	Brackish
T_128	d__Bacteria;p__Actinobacteriota;c__Actinobacteria;o__Nanopelagicales;f__S36-B12;g__UBA6154	1	1	None	None	None	None	Both	None	None	Both
T_129	d__Bacteria;p__Actinobacteriota;c__Actinobacteria;o__Nanopelagicales;f__S36-B12;g__GCA-2737125	1	1	None	None	Brackish	None	Both	None	None	None
T_130	d__Bacteria;p__Actinobacteriota;c__Actinobacteria;o__Nanopelagicales;f__S36-B12;g__GCA-2737125	1	1	None	Brackish	None	Brackish	Both	None	None	None
T_132	d__Bacteria;p__Actinobacteriota;c__Actinobacteria;o__Nanopelagicales;f__UBA5976;g__UBA5976	1	1	None	None	None	None	None	None	None	None
T_133	d__Bacteria;p__Actinobacteriota;c__Actinobacteria;o__Mycobacteriales;f__Mycobacteriaceae;g__Mycolicibacterium	2	1	None	None	Both	None	Both	None	None	None
T_134	d__Bacteria;p__Actinobacteriota;c__Actinobacteria;o__Mycobacteriales;f__Mycobacteriaceae;g__Mycolicibacterium	1	1	None	None	Both	None	Both	None	Both	Brackish
T_136	d__Bacteria;p__Actinobacteriota;c__Actinobacteria;o__Actinomycetales;f__Microbacteriaceae;g__Rhodoluna	19	3	Brackish	None	None	None	Brackish	None	Freshwater	Brackish
T_139	d__Bacteria;p__Actinobacteriota;c__Acidimicrobiia;o__Microtrichales;f__Ilumatobacteraceae;g__UBA2093	1	1	None	None	None	None	None	Both	None	None
T_140	d__Bacteria;p__Actinobacteriota;c__Acidimicrobiia;o__Microtrichales;f__Ilumatobacteraceae	1	1	None	Both	Brackish	Both	None	Both	None	None
T_141	d__Bacteria;p__Actinobacteriota;c__Acidimicrobiia;o__Microtrichales;f__Ilumatobacteraceae;g__BACL27	1	3	None	None	None	None	Both	Both	None	None
T_142	d__Bacteria;p__Actinobacteriota;c__Acidimicrobiia;o__Microtrichales;f__Ilumatobacteraceae;g__UBA3006	1	2	None	Freshwater	None	Freshwater	Both	Brackish	None	None
T_143	d__Bacteria;p__Actinobacteriota;c__Acidimicrobiia;o__Microtrichales;f__Ilumatobacteraceae;g__UBA3006	2	1	Brackish	None	None	None	Both	Both	Brackish	None
T_144	d__Bacteria;p__Actinobacteriota;c__Acidimicrobiia;o__Microtrichales;f__Ilumatobacteraceae;g__Casp-actino8	1	1	None	None	None	None	None	Both	None	None
T_145	d__Bacteria;p__Actinobacteriota;c__Acidimicrobiia;o__Microtrichales;f__Ilumatobacteraceae;g__Casp-actino8	1	2	None	None	None	None	None	Both	Brackish	None
T_152	d__Bacteria;p__Actinobacteriota;c__Acidimicrobiia;o__Microtrichales;f__Microtrichaceae	7	1	None	None	Both	None	None	None	Brackish	None
T_153	d__Bacteria;p__Actinobacteriota;c__Acidimicrobiia;o__Microtrichales;f__UBA8139	1	2	Brackish	None	Brackish	None	Both	Both	None	Brackish
T_154	d__Bacteria;p__Actinobacteriota;c__Acidimicrobiia;o__IMCC26256;f__PALSA-555	1	1	None	None	Both	None	Both	None	Both	None
T_157	d__Bacteria;p__Chloroflexota;c__Dehalococcoidia;o__UBA2979;f__UBA2979	1	1	Brackish	Freshwater	None	Freshwater	Both	None	Both	Brackish
T_170	d__Bacteria;p__Chloroflexota;c__Anaerolineae;o__Caldilineales;f__Caldilineaceae	3	1	Both	None	None	None	Both	Brackish	Both	Both
T_171	d__Bacteria;p__Chloroflexota_A;c__Ellin6529;o__CSP1-4;f__UBA10416;g__UBA10416	1	1	None	None	None	None	None	None	None	None
T_172	d__Bacteria;p__Chloroflexota_A;c__Ellin6529;o__CSP1-4;f__UBA10416;g__UBA10416	1	1	None	None	None	None	None	None	None	None
T_173	d__Bacteria;p__Cyanobacteria;c__Cyanobacteriia;o__Synechococcales;f__Cyanobiaceae;g__BAIKAL-G1	1	1	Brackish	None	None	Freshwater	Brackish	Freshwater	None	None
T_174	d__Bacteria;p__Cyanobacteria;c__Cyanobacteriia;o__Synechococcales;f__Cyanobiaceae;g__Vulcanococcus	1	2	Both	None	None	None	Brackish	None	Both	None
T_175	d__Bacteria;p__Cyanobacteria;c__Cyanobacteriia;o__Synechococcales;f__Cyanobiaceae;g__PCC7001	1	1	Brackish	None	None	None	Brackish	Freshwater	Brackish	None
T_178	d__Bacteria;p__Cyanobacteria;c__Cyanobacteriia;o__Synechococcales;f__Cyanobiaceae;g__Synechococcus_D	1	2	Brackish	None	None	None	Brackish	Freshwater	Brackish	None
T_179	d__Bacteria;p__Cyanobacteria;c__Cyanobacteriia;o__Phormidesmiales;f__Phormidesmiaceae	1	1	Freshwater	None	Brackish	None	Both	None	Brackish	None
T_180	d__Bacteria;p__Cyanobacteria;c__Cyanobacteriia;o__Cyanobacteriales;f__Microcystaceae;g__Synechocystis	1	1	Both	None	Brackish	None	Both	Freshwater	None	None
T_181	d__Bacteria;p__Cyanobacteria;c__Cyanobacteriia;o__Cyanobacteriales;f__Nostocaceae;g__UKL13-PB	1	1	Both	None	None	None	Both	Both	None	None
T_182	d__Bacteria;p__Cyanobacteria;c__Cyanobacteriia;o__Cyanobacteriales;f__Nostocaceae;g__Nodularia	1	1	Both	None	None	None	Both	None	Brackish	None
T_183	d__Bacteria;p__Cyanobacteria;c__Cyanobacteriia;o__Pseudanabaenales;f__Pseudanabaenaceae;g__Pseudanabaena	1	2	Brackish	Freshwater	None	Freshwater	Brackish	None	None	None
T_185	d__Bacteria;p__Cyanobacteria;c__Vampirovibrionia	1	1	Both	None	Both	None	Both	None	Both	None
T_189	d__Bacteria;p__Firmicutes;c__Bacilli;o__Acholeplasmatales;f__Acholeplasmataceae	1	3	Both	None	None	None	Both	None	None	Both
T_190	d__Bacteria;p__Firmicutes;c__Bacilli;o__RFN20;f__CAG-826;g__UBA970	1	1	Both	None	Brackish	None	Both	None	None	Both
T_191	d__Bacteria;p__Campylobacterota;c__Campylobacteria;o__Campylobacterales;f__Sulfurimonadaceae;g__Sulfurimonas	1	2	Brackish	None	None	None	Brackish	None	Both	None
T_193	d__Bacteria;p__Acidobacteriota;c__Acidobacteriae;o__Bryobacterales	16	2	Brackish	Freshwater	None	Freshwater	Brackish	Freshwater	Brackish	Brackish
T_199	d__Bacteria;p__Myxococcota;c__UBA9042;o__UBA9042;f__UBA9042	12	1	Brackish	None	None	None	Brackish	Freshwater	Brackish	None
T_201	d__Bacteria;p__Bdellovibrionota_B;c__UBA2361;o__UBA2361	1	1	None	None	None	None	Brackish	None	Both	None
T_202	d__Bacteria;p__Bdellovibrionota_B;c__Oligoflexia;o__Silvanigrellales;f__Silvanigrellaceae	1	1	None	None	Brackish	None	None	None	Brackish	None
T_206	d__Bacteria;p__Nitrospirota;c__Nitrospiria;o__Nitrospirales	1	1	Brackish	None	None	None	Brackish	None	Both	None
T_208	d__Bacteria;p__Desulfobacterota;c__Desulfobulbia;o__Desulfobulbales;f__Desulfocapsaceae	3	1	Brackish	None	None	Freshwater	Brackish	Freshwater	Brackish	None
T_216	d__Bacteria;p__Proteobacteria;c__Alphaproteobacteria;o__Rhodobacterales;f__Rhodobacteraceae	1	1	Brackish	None	None	Brackish	Both	None	Brackish	None
T_229	d__Bacteria;p__Proteobacteria;c__Alphaproteobacteria;o__UBA2966	1	1	Brackish	Freshwater	None	Freshwater	Brackish	None	Brackish	None
T_233	d__Bacteria;p__Proteobacteria;c__Alphaproteobacteria;o__Sphingomonadales;f__Sphingomonadaceae;g__Ga0077559	1	1	None	None	Brackish	None	None	None	None	None
T_234	d__Bacteria;p__Proteobacteria;c__Alphaproteobacteria;o__Sphingomonadales;f__Sphingomonadaceae;g__Ga0077559	1	1	None	None	None	None	None	None	None	None
T_235	d__Bacteria;p__Proteobacteria;c__Alphaproteobacteria;o__Sphingomonadales;f__Sphingomonadaceae	1	1	Freshwater	None	None	None	Freshwater	None	Brackish	None
T_247	d__Bacteria;p__Proteobacteria;c__Alphaproteobacteria;o__UBA1301;f__UBA1301;g__UBA6038	1	1	None	Freshwater	Both	Freshwater	None	None	None	None
T_250	d__Bacteria;p__Proteobacteria;c__Alphaproteobacteria;o__Reyranellales;f__Reyranellaceae	3	2	None	Both	None	Both	None	Freshwater	None	None
T_251	d__Bacteria;p__Proteobacteria;c__Alphaproteobacteria	1	1	Both	Freshwater	None	Freshwater	Both	Freshwater	Brackish	None
T_263	d__Bacteria;p__Proteobacteria;c__Gammaproteobacteria;o__Steroidobacterales;f__Steroidobacteraceae;g__UBA964	1	1	Both	None	Brackish	None	Both	None	Both	None
T_264	d__Bacteria;p__Proteobacteria;c__Gammaproteobacteria;o__Steroidobacterales;f__Steroidobacteraceae;g__UBA964	1	1	Brackish	None	Brackish	None	Both	None	Both	None
T_267	d__Bacteria;p__Proteobacteria;c__Gammaproteobacteria;o__Xanthomonadales;f__Xanthomonadaceae;g__Arenimonas	1	1	Both	None	None	None	Both	None	None	None
T_269	d__Bacteria;p__Proteobacteria;c__Gammaproteobacteria;o__Methylococcales;f__Methylomonadaceae	17	1	Both	None	None	None	Both	None	None	None
T_271	d__Bacteria;p__Proteobacteria;c__Gammaproteobacteria	2	1	Brackish	None	None	None	None	None	Both	None
T_272	d__Bacteria;p__Proteobacteria;c__Gammaproteobacteria;o__Francisellales	1	1	Brackish	None	None	None	Brackish	None	None	None
T_296	d__Bacteria;p__Proteobacteria;c__Gammaproteobacteria;o__Burkholderiales;f__Burkholderiaceae;g__Rubrivivax	1	1	Both	Both	None	Both	Both	Freshwater	Brackish	Brackish
T_297	d__Bacteria;p__Proteobacteria;c__Gammaproteobacteria;o__Burkholderiales;f__Burkholderiaceae	1	7	Both	None	None	None	Both	None	None	None
T_298	d__Bacteria;p__Proteobacteria;c__Gammaproteobacteria;o__Burkholderiales;f__Burkholderiaceae;g__Rhodoferax	21	1	None	None	None	None	None	Freshwater	None	None
T_300	d__Bacteria;p__Proteobacteria;c__Gammaproteobacteria;o__Burkholderiales;f__Burkholderiaceae;g__Limnohabitans	2	1	Both	Freshwater	Brackish	Both	Both	None	Brackish	None
T_301	d__Bacteria;p__Proteobacteria;c__Gammaproteobacteria;o__Burkholderiales;f__Burkholderiaceae;g__Limnohabitans	1	1	Brackish	Both	Brackish	Both	Brackish	None	None	None
T_302	d__Bacteria;p__Proteobacteria;c__Gammaproteobacteria;o__Burkholderiales;f__Burkholderiaceae;g__Limnohabitans	1	1	None	Both	None	Both	None	None	None	None
T_305	d__Bacteria;p__Proteobacteria;c__Gammaproteobacteria;o__Burkholderiales;f__Burkholderiaceae	1	3	Both	None	Brackish	None	Both	None	Brackish	None
T_306	d__Bacteria;p__Proteobacteria;c__Gammaproteobacteria;o__Burkholderiales;f__Burkholderiaceae;g__SCGC-AAA027-K21	3	1	None	None	None	None	None	None	None	None
T_307	d__Bacteria;p__Proteobacteria;c__Gammaproteobacteria;o__Burkholderiales;f__SG8-39	1	2	Brackish	None	None	None	Brackish	Freshwater	None	None

## Sheet: BM_single_transitions
transition_id	taxonomy	Nr of Brackish MAGs	Nr of Marine MAGs	K18310: beta-citrylglutamate/N-acetylaspartylglutamate synthase	K14940: gamma-F420-2:alpha-L-glutamate ligase	K07497: putative transposase	K07483: transposase	K02238: competence protein ComEC	K03284: magnesium transporter	K07460: putative endonuclease	K01673: carbonic anhydrase	K00809: deoxyhypusine synthase	K02237: competence protein ComEA	K07391: magnesium chelatase family protein	K02038: phosphate transport system permease protein	K02036: phosphate transport system ATP-binding protein	K02482: two-component system, NtrC family, sensor kinase	K02037: phosphate transport system permease protein	K03282: large conductance mechanosensitive channel	K07007: 3-dehydro-bile acid Delta4,6-reductase	K07343: DNA transformation protein and related proteins	K03321: sulfate permease, SulP family	K19159: antitoxin YefM	K01585: arginine decarboxylase	K04759: ferrous iron transport protein B	K02040: phosphate transport system substrate-binding protein	K07064: uncharacterized protein	K06987: uncharacterized protein	K03413: two-component system, chemotaxis family, chemotaxis protein CheY	K03782: catalase-peroxidase	K07290: AsmA family protein	K21498: antitoxin HigA-1	K01480: agmatinase	K20974: two-component system, sensor histidine kinase	K03630: DNA repair protein RadC	K05844: ribosomal protein S6--L-glutamate ligase	K07115: 23S rRNA (adenine2030-N6)-methyltransferase
T_8	d__Bacteria;p__Planctomycetota;c__Planctomycetes;o__Planctomycetales;f__Planctomycetaceae;g__Gimesia	2	2	Both	Both	Both	Both	Both	None	Both	Both	Marine	Both	Both	Both	Both	None	Both	None	None	Both	Both	None	Both	Both	Both	None	Both	Both	None	None	None	None	None	None	Both	None
T_9	d__Bacteria;p__Planctomycetota;c__Planctomycetes;o__Planctomycetales;f__Planctomycetaceae;g__Fuerstia	3	1	Brackish	Brackish	Both	Both	Both	Both	Both	Brackish	Both	None	Both	Both	Both	Both	Both	Brackish	Both	None	Brackish	None	Both	Brackish	Both	None	Both	Both	Brackish	None	None	None	Brackish	Brackish	Both	None
T_12	d__Bacteria;p__Planctomycetota;c__Planctomycetes;o__Pirellulales;f__UBA1268	1	1	Both	Both	Brackish	Brackish	Both	Both	Both	Both	None	Both	Both	Both	Both	None	Both	Brackish	Both	None	Marine	Brackish	Both	Both	Both	Brackish	None	Both	Brackish	None	None	None	None	None	Both	None
T_14	d__Bacteria;p__Planctomycetota;c__Planctomycetes;o__Pirellulales;f__Pirellulaceae;g__GCA-2726245	1	1	None	None	Both	Marine	Both	Both	Both	Brackish	Both	Brackish	Both	Both	Brackish	None	Both	Marine	Brackish	Both	None	None	Both	Both	Both	Brackish	Both	Both	Brackish	None	Brackish	None	Brackish	Brackish	Both	None
T_15	d__Bacteria;p__Planctomycetota;c__Planctomycetes;o__Pirellulales;f__Pirellulaceae	1	1	None	None	Brackish	Brackish	Brackish	Brackish	Both	Both	Brackish	Brackish	Both	Brackish	Brackish	None	Brackish	Brackish	Brackish	Both	Brackish	None	Brackish	Brackish	Brackish	None	Both	Both	None	Brackish	None	None	Brackish	None	Both	None
T_22	d__Bacteria;p__Planctomycetota;c__Phycisphaerae;o__Phycisphaerales;f__SM1A02;g__UBA12014	1	1	None	Brackish	None	None	Both	Both	Brackish	Both	None	None	Both	Both	Both	None	Both	None	Both	None	Both	None	None	Both	Both	Both	None	Both	Both	None	None	Brackish	None	None	Brackish	None
T_23	d__Bacteria;p__Planctomycetota;c__Phycisphaerae;o__Phycisphaerales;f__SM1A02	1	3	Brackish	Brackish	Brackish	Brackish	Marine	Brackish	None	Marine	Brackish	Brackish	None	Brackish	Brackish	Brackish	Brackish	Brackish	None	None	Marine	None	Brackish	Brackish	Brackish	None	None	Brackish	None	None	Brackish	Brackish	None	None	Brackish	None
T_24	d__Bacteria;p__Planctomycetota;c__UBA1135;o__UBA2386;f__UBA2386;g__GCA-2684655	1	1	None	None	Brackish	Brackish	Both	None	None	Brackish	Both	Both	Both	Both	Both	Brackish	Both	None	Both	Brackish	Both	None	Both	Brackish	Both	None	Brackish	None	Brackish	Brackish	None	Both	Both	Brackish	Both	None
T_25	d__Bacteria;p__Planctomycetota;c__UBA1135;o__UBA1135;f__UBA1135	3	1	None	None	None	None	Both	None	None	Brackish	Both	Marine	None	Both	None	None	Both	Brackish	Both	Marine	None	None	Both	Both	Both	None	Marine	None	Marine	None	None	Both	None	Both	Both	None
T_26	d__Bacteria;p__Planctomycetota;c__UBA1135;o__UBA1135	1	1	Both	Both	Both	Brackish	Both	Brackish	Marine	Marine	Both	Brackish	Both	Both	Both	Both	Both	Brackish	Both	None	Brackish	None	Both	Both	Both	None	Brackish	Both	Brackish	None	Marine	Both	Brackish	Brackish	Both	None
T_27	d__Bacteria;p__Planctomycetota;c__UBA1135;o__UBA1135;f__GCA-002686595	1	1	Brackish	Brackish	Both	Both	Both	None	None	Both	Both	None	Both	Both	Both	Both	Both	None	Both	Brackish	Brackish	None	Both	Both	Both	None	Brackish	Brackish	None	None	Marine	Both	Brackish	Both	Brackish	None
T_30	d__Bacteria;p__Verrucomicrobiota;c__Verrucomicrobiae;o__Opitutales;f__Opitutaceae;g__Cephaloticoccus;s__Cephaloticoccus sp002713695	1	1	Brackish	Brackish	Both	Marine	Both	Both	Both	Both	Both	Brackish	Both	Both	Both	Both	Both	None	Both	Both	Both	None	Both	Both	Both	None	Brackish	None	Both	None	Brackish	None	None	Both	Both	Both
T_32	d__Bacteria;p__Verrucomicrobiota;c__Verrucomicrobiae;o__Opitutales;f__Puniceicoccaceae;g__GCA-2690565	1	1	None	None	Brackish	None	Both	None	Both	None	None	None	Both	Both	Both	None	Marine	None	Brackish	None	Both	None	Both	Both	Both	None	None	None	None	None	None	None	None	Both	None	None
T_33	d__Bacteria;p__Verrucomicrobiota;c__Verrucomicrobiae;o__Opitutales;f__Puniceicoccaceae;g__BACL24	1	1	Both	Both	Both	None	Both	Both	Both	Marine	None	Brackish	Marine	Both	Both	Both	Both	None	Both	None	Both	Both	Both	Both	Both	Brackish	Both	Both	Brackish	None	Both	None	Both	Both	Both	None
T_34	d__Bacteria;p__Verrucomicrobiota;c__Verrucomicrobiae;o__Opitutales;f__MB11C04;g__GCA-2730975	1	1	None	None	Both	None	Both	None	Both	Both	None	None	Both	Brackish	Brackish	Brackish	Brackish	None	Marine	None	Both	Brackish	None	Brackish	Brackish	None	Both	None	Both	None	Brackish	None	None	Both	None	None
T_35	d__Bacteria;p__Verrucomicrobiota;c__Verrucomicrobiae;o__Opitutales;f__MB11C04;g__MB11C04	1	1	None	None	None	None	Both	None	Both	None	None	None	Both	Both	Both	None	Both	None	Brackish	None	Both	None	Marine	None	Both	None	None	None	Both	None	None	Both	Brackish	Brackish	None	None
T_37	d__Bacteria;p__Verrucomicrobiota;c__Verrucomicrobiae;o__Pedosphaerales;f__AAA164-E04;g__AAA164-E04	1	1	Brackish	Brackish	Brackish	None	Both	Both	Both	Both	Both	None	Both	Brackish	Brackish	Brackish	Brackish	None	Both	None	Both	Brackish	Both	Both	Brackish	Both	Brackish	Brackish	None	None	Brackish	Both	Brackish	Both	Brackish	None
T_43	d__Bacteria;p__Verrucomicrobiota;c__Verrucomicrobiae;o__Verrucomicrobiales;f__Akkermansiaceae;g__SW10	1	1	None	None	Brackish	Brackish	Both	Brackish	Both	Brackish	None	None	Brackish	Brackish	Both	None	Brackish	Brackish	Both	None	Both	None	None	Both	Brackish	Brackish	None	None	Both	None	None	Brackish	None	Both	None	None
T_44	d__Bacteria;p__Verrucomicrobiota;c__Verrucomicrobiae;o__Verrucomicrobiales;f__Akkermansiaceae	2	10	Brackish	Brackish	Brackish	None	Both	None	None	Brackish	None	Brackish	None	Brackish	Brackish	Both	Brackish	Brackish	Brackish	None	Both	None	Brackish	Brackish	Brackish	Brackish	Brackish	None	Brackish	None	Brackish	Marine	None	None	Brackish	None
T_45	d__Bacteria;p__Verrucomicrobiota;c__Verrucomicrobiae;o__Verrucomicrobiales;f__DEV007;g__Arctic95D-9	2	2	None	None	Brackish	Brackish	Both	Brackish	None	Brackish	None	None	Both	None	None	Both	None	Brackish	Both	None	Both	None	Brackish	Brackish	None	Brackish	Brackish	None	Brackish	None	Brackish	None	None	Both	None	None
T_49	d__Bacteria;p__Gemmatimonadota;c__Gemmatimonadetes;o__SG8-23;f__UBA6960	1	1	Brackish	Brackish	Brackish	Brackish	Both	Brackish	Brackish	Both	Both	Brackish	Brackish	Brackish	Brackish	Brackish	Brackish	Brackish	Both	Brackish	Brackish	None	Brackish	Both	Brackish	None	Both	None	Marine	None	None	Both	Brackish	Both	Brackish	None
T_50	d__Bacteria;p__Gemmatimonadota;c__Gemmatimonadetes;o__SG8-23;f__UBA6960	1	1	Brackish	Brackish	Brackish	Brackish	Brackish	Brackish	Brackish	Brackish	Both	Brackish	Brackish	Brackish	Brackish	Brackish	Brackish	Brackish	Brackish	Brackish	Both	None	Brackish	Both	Both	Brackish	Both	None	Brackish	None	Brackish	Both	None	Both	Brackish	None
T_53	d__Bacteria;p__Latescibacterota;c__UBA2968;o__UBA2968;f__GCA-2709665	1	1	Brackish	Brackish	Both	Both	None	Both	Brackish	Brackish	Brackish	Both	Brackish	Brackish	Brackish	Both	None	None	Brackish	Brackish	Both	Brackish	Brackish	Both	Both	Brackish	Both	Both	Both	None	Both	None	Both	Marine	Brackish	None
T_54	d__Bacteria;p__Latescibacterota;c__UBA2968;o__UBA8231;f__UBA8231;g__UBA8231	1	1	None	None	Both	Both	Both	None	None	Brackish	None	Both	Both	Brackish	Brackish	Both	Brackish	None	Both	None	Both	None	None	Both	Brackish	Both	None	Brackish	None	None	Both	None	Brackish	Brackish	None	None
T_56	d__Bacteria;p__Marinisomatota;c__Marinisomatia	1	19	Brackish	Brackish	Brackish	Brackish	None	Brackish	None	None	None	None	Brackish	Brackish	Brackish	Brackish	Brackish	None	None	Brackish	Marine	Brackish	Brackish	Brackish	Brackish	None	Brackish	None	None	None	Brackish	None	None	Brackish	Brackish	None
T_57	d__Bacteria;p__Marinisomatota;c__Marinisomatia;o__Marinisomatales	1	25	None	None	None	None	None	None	None	None	None	Brackish	None	None	None	None	None	None	None	None	None	None	Brackish	None	None	None	None	None	None	None	None	None	None	None	None	None
T_58	d__Bacteria;p__Bacteroidota;c__Rhodothermia;o__Balneolales;f__Balneolaceae;g__UBA1275;s__UBA1275 sp002457365	1	1	Both	Both	None	None	Brackish	None	Brackish	None	Both	Both	Brackish	None	None	None	None	None	None	None	Brackish	Brackish	Both	Both	None	None	None	Both	Brackish	None	None	None	None	Both	Both	None
T_59	d__Bacteria;p__Bacteroidota;c__Rhodothermia;o__Rhodothermales	4	1	Marine	Marine	Brackish	Brackish	Both	Both	Both	None	Brackish	Both	Both	Brackish	Brackish	None	Brackish	Both	Marine	None	Both	None	Brackish	Both	Brackish	None	None	Both	Brackish	None	None	None	Marine	Both	Marine	None
T_61	d__Bacteria;p__Bacteroidota;c__Bacteroidia;o__Cytophagales;f__Cyclobacteriaceae;g__UBA4465	1	1	None	None	Brackish	Brackish	Both	None	Both	Both	None	Both	Both	None	None	None	None	None	Both	None	Both	None	Both	Both	None	None	None	Both	Both	None	None	None	None	Marine	None	None
T_62	d__Bacteria;p__Bacteroidota;c__Bacteroidia;o__NS11-12g;f__UBA9320	2	1	Brackish	Brackish	None	None	Both	Brackish	Both	Both	Both	Both	Both	None	None	None	None	None	Brackish	None	Both	None	Both	Brackish	None	None	Both	Both	Brackish	None	None	Marine	None	Both	Brackish	None
T_67	d__Bacteria;p__Bacteroidota;c__Bacteroidia;o__Flavobacteriales;f__BACL11;g__BACL11	1	2	None	None	Brackish	Brackish	Brackish	None	Brackish	None	Brackish	Brackish	Brackish	None	None	None	None	None	None	None	None	None	Brackish	Brackish	None	None	Both	Both	None	None	None	Brackish	None	None	None	None
T_68	d__Bacteria;p__Bacteroidota;c__Bacteroidia;o__Flavobacteriales;f__Cryomorphaceae;g__UBA10364	2	1	Both	Both	None	None	Brackish	None	None	Brackish	Brackish	Both	Both	None	None	None	None	None	Both	None	Both	None	Brackish	None	None	None	None	Both	None	None	None	Brackish	None	Both	Both	None
T_69	d__Bacteria;p__Bacteroidota;c__Bacteroidia;o__Flavobacteriales;f__Cryomorphaceae;g__UBA10364	2	2	Brackish	Brackish	None	None	None	None	None	Brackish	Brackish	None	Brackish	None	None	None	None	None	Both	None	Both	None	Brackish	None	None	None	None	Both	None	None	None	Brackish	None	Brackish	None	None
T_72	d__Bacteria;p__Bacteroidota;c__Bacteroidia;o__Flavobacteriales;f__Cryomorphaceae;g__TMED14	2	3	Brackish	Brackish	Brackish	Brackish	Brackish	Brackish	None	Brackish	Brackish	None	Brackish	None	None	None	None	Brackish	Both	None	None	None	Brackish	Both	None	None	Brackish	Both	Brackish	None	None	Brackish	None	Brackish	Brackish	None
T_73	d__Bacteria;p__Bacteroidota;c__Bacteroidia;o__Flavobacteriales;f__Flavobacteriaceae;g__Polaribacter	1	1	Brackish	Brackish	Brackish	Brackish	Both	Brackish	Both	Both	Brackish	Both	Both	None	None	Both	None	Both	Both	None	Both	Brackish	Brackish	Both	None	None	Brackish	Both	Both	None	None	Brackish	None	Both	Both	None
T_74	d__Bacteria;p__Bacteroidota;c__Bacteroidia;o__Flavobacteriales;f__Flavobacteriaceae;g__UBA3537	2	1	Both	Both	None	None	Brackish	None	Both	Brackish	None	Both	Brackish	None	None	None	None	Both	Both	None	Both	None	None	Both	None	None	Both	Both	Both	None	None	None	None	Both	Both	None
T_75	d__Bacteria;p__Bacteroidota;c__Bacteroidia;o__Flavobacteriales;f__Flavobacteriaceae	1	2	Both	Both	None	None	Both	Marine	Both	Both	Both	Both	Both	None	None	None	None	Both	Both	None	Both	None	Both	Both	None	None	Both	Both	Both	None	None	Both	None	Both	Both	None
T_76	d__Bacteria;p__Bacteroidota;c__Bacteroidia;o__Flavobacteriales;f__Flavobacteriaceae;g__BACL21	2	2	Both	Both	None	None	Both	None	Both	Both	Both	Both	Both	None	None	None	None	Both	None	Marine	Both	None	Both	Both	None	None	None	Both	Both	None	None	Both	None	Both	Both	None
T_77	d__Bacteria;p__Bacteroidota;c__Bacteroidia;o__Flavobacteriales;f__Flavobacteriaceae	1	5	Both	Both	None	Brackish	Both	Both	None	Both	Both	Both	Both	Brackish	Brackish	None	Brackish	Both	None	Marine	Both	None	Both	Both	Brackish	None	Both	Marine	Brackish	None	None	Both	None	None	Both	None
T_78	d__Bacteria;p__Bacteroidota;c__Bacteroidia;o__Flavobacteriales;f__Flavobacteriaceae;g__UBA3478	4	2	Marine	Marine	None	None	Both	None	None	None	Brackish	Both	Both	None	None	None	None	None	Marine	None	Both	None	None	None	None	None	None	Both	None	None	None	None	None	None	Marine	None
T_81	d__Bacteria;p__Bacteroidota;c__Bacteroidia;o__Flavobacteriales;f__Flavobacteriaceae;g__MED-G11	1	1	Brackish	Brackish	None	None	None	None	None	None	Brackish	None	None	None	None	None	None	Brackish	None	None	None	None	Brackish	Both	None	None	None	Both	Brackish	None	None	Brackish	None	None	Brackish	None
T_82	d__Bacteria;p__Bacteroidota;c__Bacteroidia;o__Flavobacteriales;f__Flavobacteriaceae;g__UBA11891	1	1	Brackish	Brackish	None	None	Both	None	Both	Brackish	Brackish	Both	Both	None	None	None	None	None	None	None	Both	None	Brackish	Both	None	None	None	Both	Brackish	None	None	Brackish	None	Brackish	Brackish	None
T_83	d__Bacteria;p__Bacteroidota;c__Bacteroidia;o__Flavobacteriales;f__Flavobacteriaceae;g__UBA8316	1	2	None	None	None	None	Brackish	None	Brackish	None	Brackish	Brackish	Brackish	None	None	None	None	None	None	None	None	None	Brackish	Both	None	None	None	Both	None	None	None	Brackish	None	Brackish	None	None
T_84	d__Bacteria;p__Bacteroidota;c__Bacteroidia;o__Flavobacteriales;f__Flavobacteriaceae;g__MS024-2A	1	2	None	None	Brackish	Brackish	Brackish	None	None	None	Brackish	None	Brackish	None	None	None	None	None	Brackish	Brackish	Both	None	Brackish	None	None	None	None	Both	None	None	None	Brackish	None	None	None	None
T_85	d__Bacteria;p__Bacteroidota;c__Bacteroidia;o__Flavobacteriales;f__Flavobacteriaceae;g__UBA7446	1	2	Brackish	Brackish	None	Brackish	Brackish	None	Brackish	Brackish	Brackish	None	Brackish	None	None	Brackish	None	Both	None	None	Both	None	Brackish	Brackish	None	None	None	Both	Both	None	None	Brackish	None	None	Brackish	None
T_86	d__Bacteria;p__Bacteroidota;c__Bacteroidia;o__Flavobacteriales;f__Flavobacteriaceae;g__MAG-121220-bin8	1	2	Brackish	Brackish	None	None	None	None	None	None	Brackish	None	None	None	None	None	None	Brackish	Brackish	None	Brackish	None	Brackish	Brackish	None	None	None	Both	Brackish	None	None	Brackish	None	None	Brackish	None
T_88	d__Bacteria;p__Bacteroidota;c__Bacteroidia;o__Flavobacteriales;f__UA16;g__UA16	1	2	None	None	None	None	Both	None	Both	Brackish	Brackish	None	Both	None	None	None	None	None	Both	None	Both	None	None	None	None	None	None	Both	Brackish	None	None	Brackish	None	Both	Brackish	None
T_89	d__Bacteria;p__Bacteroidota;c__Bacteroidia;o__Flavobacteriales;f__UA16;g__UBA11663	1	1	None	None	None	None	Brackish	None	Both	None	Brackish	Both	Both	None	None	None	None	None	Marine	None	Both	None	Brackish	Marine	None	None	None	Both	Brackish	None	None	Brackish	None	Both	None	None
T_90	d__Bacteria;p__Bacteroidota;c__Bacteroidia;o__Flavobacteriales;f__UA16;g__UBA974	1	1	None	None	None	None	Both	None	Both	Both	Brackish	Both	Both	None	None	None	None	None	Both	None	Both	None	Brackish	Both	None	None	None	Both	Brackish	None	None	Brackish	None	Both	None	None
T_91	d__Bacteria;p__Bacteroidota;c__Bacteroidia;o__Flavobacteriales;f__UA16;g__UBA974	2	1	None	None	None	None	Both	None	Both	Both	Brackish	Both	Both	None	None	None	None	None	Both	None	Both	None	Both	Brackish	None	None	None	Both	None	None	None	Brackish	None	Both	None	None
T_92	d__Bacteria;p__Bacteroidota;c__Bacteroidia;o__Flavobacteriales;f__Crocinitomicaceae;g__UBA4466	1	1	Brackish	Brackish	Brackish	Brackish	Brackish	Brackish	Brackish	None	Brackish	Brackish	Brackish	None	None	Brackish	None	Brackish	Brackish	Brackish	Both	None	Both	Brackish	None	None	Brackish	Both	Brackish	None	None	Both	None	Brackish	Brackish	None
T_95	d__Bacteria;p__Bacteroidota;c__Bacteroidia;o__Flavobacteriales;f__Crocinitomicaceae;g__UBA952	1	1	None	None	None	None	Brackish	None	Both	Brackish	Brackish	Both	None	None	None	None	None	None	None	None	Brackish	None	Both	Both	None	None	None	Both	Marine	None	None	Both	None	None	None	None
T_100	d__Bacteria;p__Bacteroidota;c__Bacteroidia;o__Flavobacteriales;f__1G12	1	2	Marine	Marine	None	None	Both	Both	Both	Both	Both	Both	Both	None	None	None	None	Marine	Both	Brackish	Both	None	Both	Marine	None	None	None	Both	Both	None	None	Both	None	Both	Marine	None
T_101	d__Bacteria;p__Bacteroidota;c__Bacteroidia;o__Flavobacteriales;f__1G12	1	1	Brackish	Brackish	Brackish	Brackish	Both	Brackish	Both	Both	Brackish	Both	Both	None	None	None	None	None	Both	Brackish	Both	Brackish	Both	Both	None	None	Brackish	Both	Brackish	None	Brackish	Both	None	Both	Brackish	None
T_102	d__Bacteria;p__Bacteroidota;c__Bacteroidia;o__Flavobacteriales	2	5	Both	Both	None	None	None	Both	Both	Both	None	Both	Both	None	None	None	None	None	Both	Brackish	Both	None	Both	Both	None	None	Both	Both	Marine	None	None	Both	None	Both	Both	None
T_103	d__Bacteria;p__Bacteroidota;c__Bacteroidia;o__Bacteroidales;f__F082;g__GCA-002708315	1	1	Brackish	Brackish	None	Brackish	Brackish	Both	Both	Both	Brackish	Both	Marine	None	None	Brackish	None	None	Brackish	Brackish	None	None	Both	None	None	None	Brackish	Both	None	None	None	None	None	Both	Brackish	None
T_107	d__Bacteria;p__Bacteroidota;c__Bacteroidia;o__Chitinophagales;f__UBA8649	3	1	Brackish	Brackish	None	None	Both	Both	Both	Brackish	None	Both	None	None	None	None	None	None	Brackish	None	Both	None	Both	None	None	None	None	Both	None	None	None	Both	None	Both	Brackish	None
T_127	d__Bacteria;p__Actinobacteriota;c__Actinobacteria;o__Nanopelagicales;f__S36-B12;g__S36-B12	1	2	None	None	Brackish	Brackish	Both	Brackish	Both	Both	None	None	Brackish	Both	Both	None	Both	None	None	None	Brackish	Brackish	Brackish	None	Both	Brackish	None	Brackish	Both	None	None	Brackish	None	None	Marine	None
T_135	d__Bacteria;p__Actinobacteriota;c__Actinobacteria;o__Mycobacteriales;f__Mycobacteriaceae;g__Mycolicibacterium	1	1	None	None	Both	Both	Both	Both	Both	Both	None	Both	Both	Both	Both	None	Both	Both	None	Marine	Both	Brackish	Both	Brackish	Both	Both	None	None	Both	None	Both	Both	None	None	None	None
T_138	d__Bacteria;p__Actinobacteriota;c__Actinobacteria;o__Actinomycetales;f__Microbacteriaceae;g__Pontimonas	1	1	None	None	Brackish	None	Brackish	None	None	Both	None	Brackish	None	Both	Both	None	Both	None	None	None	None	Brackish	None	None	Brackish	None	None	None	None	None	Brackish	Brackish	None	None	None	None
T_146	d__Bacteria;p__Actinobacteriota;c__Acidimicrobiia;o__Microtrichales;f__Ilumatobacteraceae;g__Casp-actino5	1	1	None	None	None	None	Brackish	None	Brackish	Both	None	Brackish	Brackish	Marine	Marine	None	Marine	None	None	Brackish	None	None	Both	None	Marine	Brackish	None	None	Both	None	None	Both	None	None	None	None
T_147	d__Bacteria;p__Actinobacteriota;c__Acidimicrobiia;o__Microtrichales;f__Ilumatobacteraceae;g__Ilumatobacter_A	1	1	Both	Both	Both	Both	Both	Marine	Brackish	Both	None	Both	Both	Brackish	Brackish	Both	Brackish	Both	Both	None	Both	Brackish	Both	Brackish	Brackish	Both	Brackish	Brackish	Both	None	Marine	Brackish	Brackish	None	Both	None
T_148	d__Bacteria;p__Actinobacteriota;c__Acidimicrobiia;o__Microtrichales;f__TK06	1	9	Brackish	Brackish	Brackish	Brackish	Brackish	Brackish	Brackish	None	None	Brackish	Brackish	Brackish	Brackish	None	Brackish	Brackish	None	None	Brackish	Brackish	None	None	Brackish	Both	Brackish	Brackish	Brackish	None	None	Brackish	None	None	Brackish	None
T_149	d__Bacteria;p__Actinobacteriota;c__Acidimicrobiia;o__Microtrichales;f__MedAcidi-G1	1	2	None	None	None	None	Brackish	None	None	Brackish	None	Brackish	None	None	None	None	None	None	None	None	Brackish	None	Both	None	None	None	None	None	None	None	None	Marine	None	None	Both	None
T_150	d__Bacteria;p__Actinobacteriota;c__Acidimicrobiia;o__Microtrichales;f__MedAcidi-G1;g__UBA9410	1	1	Brackish	Brackish	None	None	None	None	Brackish	Both	None	None	Brackish	None	None	None	None	None	None	None	Both	None	Both	None	None	Brackish	Brackish	None	None	None	None	Both	None	None	Both	None
T_151	d__Bacteria;p__Actinobacteriota;c__Acidimicrobiia;o__Microtrichales	1	7	Brackish	Brackish	Brackish	Brackish	Brackish	Brackish	Brackish	Brackish	None	Brackish	Brackish	Brackish	Brackish	None	Brackish	Brackish	Brackish	None	None	None	Marine	None	Brackish	None	Brackish	None	Brackish	None	None	Marine	None	None	Both	None
T_156	d__Bacteria;p__Chloroflexota;c__Dehalococcoidia;o__UBA2979;f__UBA2979	1	2	Brackish	Brackish	Brackish	Brackish	Brackish	Brackish	Brackish	Brackish	None	Brackish	Brackish	Both	Both	Brackish	Both	Brackish	None	Brackish	Brackish	None	None	None	Both	Brackish	Brackish	Brackish	None	None	None	Brackish	None	Brackish	Brackish	None
T_159	d__Bacteria;p__Chloroflexota;c__Dehalococcoidia;o__UBA2963;f__UBA2963	1	2	None	None	Brackish	Brackish	Brackish	None	Brackish	None	None	Brackish	Brackish	None	None	Brackish	None	None	Brackish	Brackish	None	Brackish	None	None	None	None	None	Brackish	None	None	Brackish	Marine	Brackish	Brackish	None	None
T_160	d__Bacteria;p__Chloroflexota;c__Dehalococcoidia;o__UBA3495;f__UBA3495	1	1	None	None	Brackish	Brackish	Brackish	Brackish	Brackish	None	None	Brackish	Brackish	Marine	Both	Brackish	Marine	None	Both	Brackish	Brackish	Brackish	Brackish	None	Marine	None	None	Brackish	None	None	None	Both	Brackish	Brackish	None	None
T_161	d__Bacteria;p__Chloroflexota;c__Dehalococcoidia;o__UBA3495;f__UBA3495;g__UBA9611	1	2	None	None	None	Brackish	Brackish	None	None	None	None	None	None	Both	Both	Both	Both	None	None	Brackish	None	None	None	None	Both	Brackish	None	Brackish	None	None	None	Both	None	Brackish	None	None
T_162	d__Bacteria;p__Chloroflexota;c__Dehalococcoidia;o__UBA2985;f__UBA2985	1	1	None	None	Brackish	Brackish	Brackish	Brackish	None	None	None	Brackish	None	None	None	None	None	None	None	None	None	Brackish	None	None	None	Brackish	None	Brackish	None	None	Brackish	Brackish	None	Brackish	None	None
T_163	d__Bacteria;p__Chloroflexota;c__Dehalococcoidia;o__SAR202;f__UBA11138	1	1	None	None	Both	Both	Both	None	Brackish	None	None	Both	Both	Brackish	Brackish	Both	Brackish	Brackish	None	Both	Brackish	None	None	Marine	Brackish	Marine	None	Both	None	None	None	Both	Brackish	Brackish	None	None
T_164	d__Bacteria;p__Chloroflexota;c__Dehalococcoidia;o__SAR202	1	2	Brackish	Brackish	None	None	Brackish	None	None	Brackish	None	Brackish	None	Both	Both	None	Both	None	None	Brackish	Both	None	None	None	Both	None	None	None	None	None	None	None	None	Brackish	Brackish	None
T_165	d__Bacteria;p__Chloroflexota;c__Dehalococcoidia;o__UBA1151;f__UBA1151;g__GCA-2730555	1	1	Brackish	Brackish	Both	Both	Brackish	Brackish	Brackish	None	None	Brackish	Marine	Both	Both	None	Both	Brackish	None	Both	Both	None	Marine	None	Both	None	None	Brackish	None	None	Brackish	Both	None	Both	Brackish	None
T_166	d__Bacteria;p__Chloroflexota;c__Dehalococcoidia;o__UBA1151;f__Bin127	2	1	Brackish	Brackish	Brackish	Brackish	Brackish	Brackish	None	None	None	Brackish	None	Brackish	Both	None	Brackish	None	None	Brackish	Both	None	None	None	Brackish	None	Brackish	Brackish	None	None	None	None	None	None	Brackish	None
T_176	d__Bacteria;p__Cyanobacteria;c__Cyanobacteriia;o__Synechococcales;f__Cyanobiaceae;g__Synechococcus_C	1	2	Brackish	Brackish	Both	Both	None	Brackish	None	None	None	Both	Both	Both	Both	None	Both	None	None	None	Both	None	Both	None	Both	Brackish	None	Both	None	None	None	Both	None	None	Brackish	None
T_177	d__Bacteria;p__Cyanobacteria;c__Cyanobacteriia;o__Synechococcales;f__Cyanobiaceae;g__Synechococcus_C	1	1	None	None	Marine	None	Brackish	None	Both	Both	None	Both	Both	Both	Marine	None	Both	None	Both	None	Both	None	Both	None	Both	Brackish	None	Marine	Brackish	None	None	Both	None	None	Both	None
T_186	d__Bacteria;p__Margulisbacteria;c__ZB3;o__UBA6595;f__UBA6595;g__UBA6595	1	1	None	None	None	None	Brackish	Brackish	Both	None	Both	Both	Both	None	None	None	None	None	None	None	Both	None	Marine	None	Both	None	None	None	None	None	None	Both	None	None	Both	None
T_188	d__Bacteria;p__Margulisbacteria;c__ZB3;o__UBA817	1	3	Brackish	Brackish	Brackish	None	None	Brackish	Brackish	None	None	Both	Both	None	None	Brackish	None	None	Brackish	None	Both	None	Both	Brackish	Brackish	None	None	None	None	None	Both	Both	None	None	None	None
T_192	d__Bacteria;p__Acidobacteriota;c__Vicinamibacteria;o__Vicinamibacterales;f__UBA8438;g__UBA8438	1	1	None	None	Both	Brackish	Brackish	None	Brackish	None	Both	Brackish	Brackish	Brackish	Brackish	Both	Brackish	Brackish	Brackish	None	None	None	None	Brackish	Both	Brackish	None	Brackish	Brackish	None	Brackish	Both	None	Both	None	None
T_204	d__Bacteria;p__Nitrospinota;c__Nitrospinia;o__Nitrospinales;f__Nitrospinaceae;g__LS-NOB	1	1	Brackish	Brackish	Brackish	Brackish	Brackish	None	Brackish	Brackish	Both	Brackish	Brackish	Brackish	Brackish	Brackish	Brackish	None	Brackish	None	Brackish	None	Both	None	Brackish	None	Brackish	Brackish	None	None	Brackish	None	Brackish	Brackish	Brackish	None
T_205	d__Bacteria;p__UBA8248;c__UBA8248;o__UBA8248	1	1	Both	Both	Brackish	None	None	Brackish	Brackish	None	None	None	Brackish	Marine	Marine	None	Marine	None	None	Brackish	None	None	None	Brackish	Marine	None	Both	Brackish	None	None	None	Brackish	Brackish	Brackish	Both	None
T_210	d__Bacteria;p__SAR324;c__SAR324;o__SAR324;f__NAC60-12;g__JCVI-SCAAA005	1	1	Brackish	Brackish	None	None	Both	Both	Brackish	Both	None	None	Both	Both	Both	Brackish	Both	None	None	None	None	None	None	None	Both	None	Marine	Both	Marine	None	Marine	None	Both	Marine	Brackish	None
T_212	d__Bacteria;p__Proteobacteria;c__Alphaproteobacteria;o__Rhodobacterales;f__Rhodobacteraceae	2	1	None	None	Both	Both	Both	Marine	Both	Both	None	None	Both	Both	Both	None	Both	Both	Both	None	Both	None	Marine	None	Both	None	None	Both	Both	None	None	Both	None	Both	Both	Brackish
T_213	d__Bacteria;p__Proteobacteria;c__Alphaproteobacteria;o__Rhodobacterales;f__Rhodobacteraceae;g__HIMB11	1	1	Brackish	Brackish	Brackish	Brackish	Brackish	None	Brackish	Brackish	None	None	Brackish	Brackish	Brackish	None	Brackish	Brackish	Both	None	Both	None	None	None	Brackish	None	None	Brackish	Brackish	None	None	Both	Brackish	Brackish	Both	Brackish
T_214	d__Bacteria;p__Proteobacteria;c__Alphaproteobacteria;o__Rhodobacterales;f__Rhodobacteraceae	1	6	None	None	Both	Both	Both	None	Both	Both	None	None	Both	Both	Both	None	Both	None	Both	None	Both	None	Marine	None	Both	None	None	None	None	None	None	Both	None	Both	Both	Marine
T_215	d__Bacteria;p__Proteobacteria;c__Alphaproteobacteria;o__Rhodobacterales;f__Rhodobacteraceae;g__Planktomarina	1	1	None	None	Both	Both	Both	None	Both	Brackish	None	None	Both	Brackish	Brackish	None	Brackish	None	Both	Both	Both	None	None	None	Both	None	None	Both	Both	None	None	Both	None	None	Both	None
T_217	d__Bacteria;p__Proteobacteria;c__Alphaproteobacteria;o__Rhodobacterales;f__Rhodobacteraceae	1	1	None	None	Both	Both	Both	Both	Both	Both	None	None	Both	Both	Both	None	Both	Both	Both	Both	Both	Brackish	None	None	Both	None	Brackish	Brackish	Both	None	None	Both	Brackish	Both	Both	Both
T_218	d__Bacteria;p__Proteobacteria;c__Alphaproteobacteria;o__Pelagibacterales;f__Pelagibacteraceae	4	3	None	None	None	None	None	None	None	None	Both	None	None	Brackish	Brackish	None	Brackish	None	None	None	None	None	None	None	Brackish	None	None	None	Brackish	None	None	Marine	None	None	Both	Brackish
T_219	d__Bacteria;p__Proteobacteria;c__Alphaproteobacteria;o__Pelagibacterales;f__Pelagibacteraceae	2	1	None	None	None	None	None	None	None	None	Both	None	None	None	Brackish	None	None	None	None	None	None	None	None	None	None	None	None	None	None	None	None	Marine	None	None	None	None
T_220	d__Bacteria;p__Proteobacteria;c__Alphaproteobacteria;o__Pelagibacterales;f__Pelagibacteraceae;g__Pelagibacter	2	1	None	None	Brackish	None	None	None	None	Brackish	Both	None	None	Brackish	Brackish	None	Brackish	None	Brackish	None	None	None	None	None	Brackish	None	None	None	Both	None	None	Brackish	None	None	None	None
T_221	d__Bacteria;p__Proteobacteria;c__Alphaproteobacteria;o__HIMB59;f__HIMB59;g__HIMB59	2	1	None	None	None	None	None	None	None	Brackish	None	None	None	Both	Both	None	Both	None	None	None	Brackish	None	None	None	Both	None	None	None	Brackish	None	None	None	None	None	Brackish	None
T_222	d__Bacteria;p__Proteobacteria;c__Alphaproteobacteria;o__Rickettsiales	1	1	Both	Both	Brackish	Brackish	Both	Both	Both	Both	Brackish	None	Both	Both	Both	None	Both	None	Both	None	Both	Marine	None	None	Both	None	Marine	Both	Marine	None	Both	Both	Brackish	Both	Both	None
T_224	d__Bacteria;p__Proteobacteria;c__Alphaproteobacteria;o__UBA8366;f__GCA-2717185	1	1	Brackish	Brackish	Brackish	Brackish	Brackish	Brackish	Brackish	Marine	None	None	None	Brackish	Both	None	Brackish	None	None	None	Brackish	None	Brackish	None	Brackish	None	Both	Brackish	Brackish	Brackish	Brackish	Both	None	Brackish	Both	Brackish
T_225	d__Bacteria;p__Proteobacteria;c__Alphaproteobacteria;o__Defluviicoccales;f__UBA830	1	2	Brackish	Brackish	None	None	Brackish	Brackish	Brackish	None	None	None	Brackish	Both	Both	Brackish	Both	Brackish	None	None	Brackish	None	None	None	Both	None	Brackish	Both	Brackish	None	Brackish	None	Brackish	Brackish	Both	None
T_226	d__Bacteria;p__Proteobacteria;c__Alphaproteobacteria;o__Defluviicoccales;f__UBA2964	1	3	None	None	Brackish	Brackish	Brackish	None	Brackish	Both	None	None	None	Brackish	Brackish	Brackish	Brackish	None	Brackish	Brackish	Brackish	None	None	None	Brackish	None	None	Brackish	None	Brackish	Brackish	Brackish	Brackish	Brackish	Both	Brackish
T_227	d__Bacteria;p__Proteobacteria;c__Alphaproteobacteria;o__UBA11136	1	1	Both	Both	Brackish	Brackish	Brackish	Brackish	Both	Both	None	None	Brackish	Marine	Marine	Brackish	Marine	None	Brackish	None	None	None	None	None	Marine	None	Brackish	None	None	None	None	None	None	Brackish	Both	Brackish
T_228	d__Bacteria;p__Proteobacteria;c__Alphaproteobacteria;o__UBA6615;f__UBA6615	1	2	None	None	Brackish	Brackish	Brackish	None	Brackish	None	None	None	Brackish	None	None	None	None	None	Brackish	None	Brackish	None	None	None	None	None	None	None	None	None	Brackish	None	None	Brackish	Both	None
T_230	d__Bacteria;p__Proteobacteria;c__Alphaproteobacteria;o__GCA-2731375;f__GCA-2731375;g__GCA-2731375	1	1	Brackish	Brackish	Both	Both	Brackish	Brackish	Both	Both	None	None	Brackish	Brackish	Brackish	Both	Brackish	None	Brackish	Both	Both	None	Both	None	Brackish	None	Both	Both	None	Brackish	Both	Both	Marine	Both	Both	None
T_231	d__Bacteria;p__Proteobacteria;c__Alphaproteobacteria;o__UBA2966	2	1	None	None	Brackish	Brackish	Brackish	Brackish	Brackish	Both	None	None	Brackish	Both	Brackish	Brackish	Both	None	Brackish	Brackish	Brackish	None	Brackish	None	None	None	None	Brackish	None	Brackish	None	Brackish	None	Brackish	Both	None
T_237	d__Bacteria;p__Proteobacteria;c__Alphaproteobacteria;o__Parvibaculales;f__RS24	2	1	None	None	Both	None	Brackish	None	None	Both	None	None	Brackish	Both	Both	None	Both	None	Brackish	None	Both	None	Brackish	None	Both	None	None	None	Marine	None	None	Both	None	Brackish	None	None
T_244	d__Bacteria;p__Proteobacteria;c__Alphaproteobacteria;o__Caulobacterales;f__Caulobacteraceae;g__Brevundimonas	1	1	None	None	Both	Both	Both	Both	Marine	Both	Brackish	None	Marine	Both	Both	None	Both	Marine	Both	None	Marine	Both	None	Marine	Both	Marine	None	Both	Both	Both	None	Brackish	Both	Both	Marine	Both
T_246	d__Bacteria;p__Proteobacteria;c__Alphaproteobacteria;o__Caulobacterales;f__Hyphomonadaceae;g__Hyphomonas	1	5	Both	Both	None	None	Marine	None	Both	Both	None	Both	Marine	Both	None	Brackish	Both	Both	Both	None	Both	Brackish	None	Brackish	Both	None	None	Brackish	Both	None	Brackish	None	None	Marine	Both	Both
T_248	d__Bacteria;p__Proteobacteria;c__Alphaproteobacteria;o__SP197;f__SP197	2	1	None	None	Both	Both	Brackish	Brackish	Both	Both	None	None	Brackish	Brackish	Brackish	None	Brackish	None	Both	Both	Brackish	None	None	None	Brackish	None	Both	None	Both	Both	None	Both	None	Both	Both	None
T_249	d__Bacteria;p__Proteobacteria;c__Alphaproteobacteria;o__UBA828;f__UBA828	1	1	Brackish	Brackish	Brackish	Brackish	Brackish	None	Brackish	Both	None	None	Brackish	Both	Both	None	Both	Brackish	Brackish	Brackish	Both	None	None	None	Both	None	Brackish	Brackish	None	Brackish	None	Both	None	Brackish	Both	None
T_252	d__Bacteria;p__Proteobacteria;c__Alphaproteobacteria;o__GCA-2691085;f__GCA-2691085	1	1	Brackish	Brackish	Brackish	Brackish	Brackish	None	Brackish	Brackish	None	None	Brackish	Brackish	Brackish	None	Brackish	None	None	Brackish	Brackish	None	None	None	Brackish	None	Brackish	Brackish	Both	Brackish	None	None	Brackish	None	Both	None
T_253	d__Bacteria;p__Proteobacteria;c__Alphaproteobacteria;o__Rhodospirillales_A;f__Casp-alpha2;g__Casp-alpha2	1	1	Brackish	Brackish	Marine	Both	Both	Brackish	Both	None	Brackish	None	Both	Brackish	Brackish	Brackish	Brackish	None	Brackish	None	Brackish	None	None	None	Brackish	None	Brackish	Both	None	Both	Both	Brackish	None	Both	Both	None
T_254	d__Bacteria;p__Proteobacteria;c__Alphaproteobacteria;o__Rhodospirillales_A;f__UBA4479;g__UBA4479	1	1	None	None	Both	Both	Both	Both	Both	Both	None	None	Both	Both	Both	Both	Both	None	Both	None	Both	None	Both	None	Both	None	Both	Both	Marine	Both	None	Both	None	Marine	Both	Brackish
T_255	d__Bacteria;p__Proteobacteria;c__Alphaproteobacteria;o__Nisaeales;f__Nisaeaceae	1	4	None	None	Brackish	Brackish	Brackish	None	None	None	None	None	Brackish	None	Both	None	None	None	None	None	Brackish	None	None	None	Both	None	None	Brackish	None	Brackish	None	None	None	Brackish	Marine	None
T_257	d__Bacteria;p__Proteobacteria;c__Alphaproteobacteria;o__Puniceispirillales;f__UBA1172;g__UBA12202	1	1	None	None	None	None	Both	None	Brackish	Both	None	None	Both	Both	Both	None	Both	None	Both	None	Both	None	None	None	Both	None	Both	None	Both	None	None	Both	None	Both	Both	None
T_258	d__Bacteria;p__Proteobacteria;c__Alphaproteobacteria;o__Puniceispirillales;f__Puniceispirillaceae	4	1	None	None	Brackish	None	None	None	None	Both	None	None	None	None	None	None	Brackish	None	Both	None	Brackish	None	None	None	None	None	None	None	Both	None	None	None	None	None	None	None
T_259	d__Bacteria;p__Proteobacteria;c__Alphaproteobacteria;o__Puniceispirillales;f__AAA536-G10	2	3	None	None	None	None	None	Brackish	None	None	None	None	None	Brackish	None	None	Brackish	None	Brackish	None	Brackish	None	Both	None	Brackish	None	None	None	Both	None	None	Both	None	None	None	None
T_260	d__Bacteria;p__Proteobacteria;c__Gammaproteobacteria;o__SAR86	1	1	Brackish	Brackish	None	None	None	None	None	Brackish	None	None	None	None	None	None	None	None	Brackish	None	None	None	None	None	None	None	None	None	Both	None	None	None	None	None	Both	None
T_261	d__Bacteria;p__Proteobacteria;c__Gammaproteobacteria	1	2	None	None	None	None	None	Brackish	None	None	Brackish	None	None	Brackish	Brackish	None	Brackish	None	Brackish	None	Brackish	None	Brackish	Brackish	Brackish	None	None	None	None	None	None	Marine	None	None	Both	Brackish
T_262	d__Bacteria;p__Proteobacteria;c__Gammaproteobacteria	1	4	Brackish	Brackish	Brackish	None	None	None	None	Brackish	None	None	None	Both	Both	None	Both	None	Brackish	None	Brackish	None	None	Brackish	Both	None	None	None	None	None	None	None	None	None	Both	Brackish
T_265	d__Bacteria;p__Proteobacteria;c__Gammaproteobacteria;o__Woeseiales;f__Woeseiaceae	2	1	Brackish	Brackish	Brackish	Brackish	Brackish	None	Brackish	Brackish	None	Brackish	Brackish	Brackish	Brackish	None	Brackish	Brackish	Brackish	None	Brackish	None	None	Brackish	Brackish	None	Brackish	None	None	None	Brackish	Both	None	Brackish	Brackish	Brackish
T_275	d__Bacteria;p__Proteobacteria;c__Gammaproteobacteria;o__Enterobacterales;f__Alteromonadaceae;g__Idiomarina	1	1	Both	Both	Marine	Marine	Both	Marine	Both	Brackish	None	Both	Both	Both	Both	None	Both	Marine	Both	None	Marine	Marine	None	None	Both	None	Marine	None	Marine	None	None	None	Brackish	Both	Both	Both
T_276	d__Bacteria;p__Proteobacteria;c__Gammaproteobacteria;o__Pseudomonadales;f__Alcanivoracaceae;g__Alcanivorax	1	1	Both	Both	Both	Marine	Both	Both	Both	Both	None	Both	Both	Both	Both	Brackish	Both	Both	Both	None	Both	Brackish	Both	None	Both	Brackish	Both	Both	Both	None	Both	None	Both	Both	Both	Both
T_277	d__Bacteria;p__Proteobacteria;c__Gammaproteobacteria;o__Pseudomonadales;f__Moraxellaceae;g__Acinetobacter;s__Acinetobacter venetianus	1	1	None	None	Both	Both	Both	Both	Both	Both	None	Both	Both	Both	Both	None	Both	Both	Both	None	Both	None	None	Both	Both	None	None	Both	Both	None	None	None	None	Marine	Both	Both
T_278	d__Bacteria;p__Proteobacteria;c__Gammaproteobacteria;o__Pseudomonadales;f__Litoricolaceae;g__Litoricola;s__Litoricola sp002691485	1	1	None	None	None	None	Brackish	None	None	Both	None	Brackish	None	Both	Both	None	Both	None	Brackish	None	Both	None	None	None	Both	None	None	None	None	Brackish	None	None	None	None	Both	None
T_279	d__Bacteria;p__Proteobacteria;c__Gammaproteobacteria;o__Pseudomonadales;f__Halieaceae;g__Haliea	1	2	Both	Both	Both	Both	Both	Both	Both	Both	None	Both	Both	Both	Both	None	Both	Both	Brackish	None	Both	None	Both	Both	Both	None	Both	Both	Both	Both	Brackish	None	None	Both	Both	None
T_280	d__Bacteria;p__Proteobacteria;c__Gammaproteobacteria;o__Pseudomonadales;f__Halieaceae;g__Halioglobus	1	1	Both	Both	Both	Both	Both	Both	Both	Both	None	Both	Both	Both	Both	Marine	Both	Both	Brackish	None	Both	Brackish	Brackish	Brackish	Both	None	Both	Marine	Both	Both	Brackish	Brackish	None	Both	Both	Brackish
T_281	d__Bacteria;p__Proteobacteria;c__Gammaproteobacteria;o__Pseudomonadales;f__Halieaceae;g__Luminiphilus	1	1	Brackish	Brackish	None	None	Both	Brackish	Brackish	None	None	Both	Both	None	None	None	None	None	None	None	Both	None	None	Both	None	None	Brackish	None	Both	Both	None	Both	None	None	Both	None
T_282	d__Bacteria;p__Proteobacteria;c__Gammaproteobacteria;o__Pseudomonadales;f__Halieaceae;g__Luminiphilus	1	1	Both	Both	Brackish	Brackish	Brackish	Both	None	Brackish	None	Both	Brackish	Brackish	Brackish	None	None	None	None	None	Both	Brackish	None	Both	None	Brackish	None	None	Brackish	None	Brackish	None	None	Both	Both	None
T_283	d__Bacteria;p__Proteobacteria;c__Gammaproteobacteria;o__Pseudomonadales;f__Porticoccaceae;g__HTCC2207	1	2	Brackish	Brackish	Brackish	Brackish	Brackish	Brackish	None	Both	None	Brackish	Brackish	None	None	None	None	None	Both	None	None	Brackish	None	None	Both	None	Brackish	None	None	Both	None	Both	None	None	Both	None
T_284	d__Bacteria;p__Proteobacteria;c__Gammaproteobacteria;o__Pseudomonadales;f__Porticoccaceae;g__Porticoccus	2	1	Both	Both	Marine	Marine	Marine	Both	Marine	Both	None	Marine	Marine	Both	Both	Marine	Both	None	Both	None	Both	Marine	Both	Brackish	Both	None	Marine	None	None	Both	Marine	Brackish	None	Marine	Both	Both
T_286	d__Bacteria;p__Proteobacteria;c__Gammaproteobacteria;o__Pseudomonadales;f__HTCC2089;g__UBA9926	1	1	Brackish	Brackish	None	None	Brackish	Brackish	None	Both	None	Both	Both	Marine	Marine	Brackish	Marine	None	Marine	None	None	None	None	Both	Both	None	Marine	Brackish	Brackish	Brackish	None	Both	None	None	Both	None
T_287	d__Bacteria;p__Proteobacteria;c__Gammaproteobacteria;o__Pseudomonadales;f__HTCC2089;g__UBA9926	1	1	Brackish	Brackish	Both	Both	Both	Brackish	Both	Both	None	Both	Both	Brackish	Both	Both	Brackish	None	Both	None	Brackish	None	None	Both	Both	None	None	Both	Brackish	Brackish	Brackish	Both	None	None	Both	None
T_288	d__Bacteria;p__Proteobacteria;c__Gammaproteobacteria;o__Pseudomonadales;f__HTCC2089	1	4	Brackish	Brackish	Brackish	Brackish	Brackish	Brackish	Brackish	None	None	Brackish	Brackish	None	Both	None	None	None	None	None	Both	Both	None	Brackish	Both	Brackish	Brackish	Brackish	Brackish	None	Brackish	None	Brackish	Brackish	Both	None
T_289	d__Bacteria;p__Proteobacteria;c__Gammaproteobacteria;o__Pseudomonadales;f__HTCC2089	1	3	Brackish	Brackish	Brackish	Brackish	None	None	None	Both	None	None	None	Brackish	Brackish	None	Brackish	Brackish	None	Brackish	Brackish	None	Brackish	None	Both	Brackish	Brackish	None	Brackish	Brackish	Brackish	Brackish	None	None	Both	Brackish
T_291	d__Bacteria;p__Proteobacteria;c__Gammaproteobacteria;o__Pseudomonadales;f__Pseudohongiellaceae	1	1	Both	Both	Brackish	Brackish	Both	None	Both	Brackish	None	Both	Brackish	Both	Both	Brackish	Both	None	Both	Brackish	Both	None	Brackish	Brackish	Both	None	Brackish	Both	Both	None	Brackish	Both	Both	Both	Both	Brackish
T_292	d__Bacteria;p__Proteobacteria;c__Gammaproteobacteria;o__Pseudomonadales;f__Pseudohongiellaceae;g__UBA9145	1	1	None	None	Both	Both	Both	Brackish	Both	Both	None	Both	Both	Brackish	Brackish	None	Brackish	None	None	Brackish	Both	Brackish	None	Both	Both	None	Both	None	None	None	Both	Brackish	Both	Both	Both	None
T_293	d__Bacteria;p__Proteobacteria;c__Gammaproteobacteria;o__Pseudomonadales;f__Pseudohongiellaceae;g__UBA9145	1	4	Brackish	Brackish	Brackish	Brackish	Brackish	None	Brackish	Brackish	Brackish	Brackish	Brackish	Both	Both	Brackish	Both	None	None	Brackish	Both	None	None	None	Both	None	Brackish	Brackish	None	None	None	Brackish	Brackish	Brackish	Both	Brackish
T_308	d__Bacteria;p__Proteobacteria;c__Gammaproteobacteria;o__Burkholderiales;f__Methylophilaceae;g__BACL14	2	1	None	None	None	None	None	None	None	Brackish	None	Marine	None	Both	Both	None	None	None	None	None	None	None	Brackish	Brackish	Both	None	None	None	None	None	None	None	None	None	Both	Brackish
T_309	d__Bacteria;p__Proteobacteria;c__Gammaproteobacteria;o__Burkholderiales;f__Nitrosomonadaceae;g__GCA-2721545	1	1	Brackish	Brackish	Marine	None	None	Brackish	None	Both	None	None	None	Both	Both	None	Both	Brackish	None	None	None	None	None	None	Both	None	Brackish	None	None	None	None	Brackish	Marine	None	Both	None
T_310	d__Bacteria;p__Proteobacteria;c__Gammaproteobacteria;o__Burkholderiales;f__SG8-40;g__UBA3031	1	1	None	None	Brackish	None	None	Both	None	None	None	None	None	Both	Both	None	Both	None	None	None	Brackish	None	None	Both	Both	None	None	None	None	None	None	None	None	None	Both	Both

## Sheet: FM_single_transitions
transition_id	taxonomy	Nr of Freshwater MAGs	Nr of Marine MAGs	K03549: KUP system potassium uptake protein	K07301: cation:H+ antiporter	K08974: putative membrane protein	K03499: trk/ktr system potassium uptake protein	K16052: MscS family membrane protein
T_3	d__Bacteria;p__Patescibacteria;c__Paceibacteria;o__UBA9983_A;f__UBA2163	6	1	None	Marine	None	None	Marine
T_4	d__Bacteria;p__Spirochaetota;c__Spirochaetia	2	1	Freshwater	Marine	Marine	None	Freshwater
T_13	d__Bacteria;p__Planctomycetota;c__Planctomycetes;o__Pirellulales;f__Pirellulaceae	11	2	Freshwater	Marine	None	Marine	None
T_17	d__Bacteria;p__Planctomycetota;c__Phycisphaerae;o__Phycisphaerales;f__Phycisphaeraceae	1	2	None	Marine	None	None	Marine
T_18	d__Bacteria;p__Planctomycetota;c__Phycisphaerae;o__Phycisphaerales;f__SM1A02	2	4	None	Marine	Marine	None	None
T_28	d__Bacteria;p__Planctomycetota;c__GCA-002687715;o__GCA-002687715	1	2	None	None	Marine	Marine	None
T_29	d__Bacteria;p__Verrucomicrobiota_A;c__Chlamydiia;o__Parachlamydiales	2	1	None	Marine	Marine	None	None
T_46	d__Bacteria;p__Verrucomicrobiota;c__Lentisphaeria;o__Victivallales	5	1	Freshwater	Marine	None	Marine	None
T_48	d__Bacteria;p__Verrucomicrobiota;c__Kiritimatiellae;o__Kiritimatiellales;f__UBA1859	2	3	Freshwater	Marine	Marine	Marine	Both
T_55	d__Bacteria;p__Latescibacterota;c__UBA2968;o__UBA8231	1	2	Freshwater	None	Marine	Both	None
T_94	d__Bacteria;p__Bacteroidota;c__Bacteroidia;o__Flavobacteriales;f__Crocinitomicaceae;g__UBA952	1	1	Both	Marine	None	Marine	Marine
T_110	d__Bacteria;p__Bacteroidota;c__Ignavibacteria;o__Ignavibacteriales;f__Melioribacteraceae	1	1	None	Marine	None	Both	Marine
T_111	d__Bacteria	7	6	Freshwater	Marine	Marine	Marine	None
T_131	d__Bacteria;p__Actinobacteriota;c__Actinobacteria;o__Nanopelagicales;f__GCA-2699445	1	1	None	Freshwater	None	Both	None
T_137	d__Bacteria;p__Actinobacteriota;c__Actinobacteria;o__Actinomycetales;f__Microbacteriaceae	6	1	None	None	Marine	Marine	None
T_155	d__Bacteria	2	1	None	Freshwater	None	Marine	None
T_158	d__Bacteria;p__Chloroflexota;c__Dehalococcoidia;o__Dehalococcoidales;f__RBG-16-60-22	1	1	None	None	None	Both	None
T_167	d__Bacteria;p__Chloroflexota;c__Anaerolineae;o__Anaerolineales	19	2	None	Marine	Marine	Freshwater	Marine
T_168	d__Bacteria;p__Chloroflexota;c__Anaerolineae;o__SBR1031;f__A4b	1	1	None	Marine	Marine	Both	Marine
T_169	d__Bacteria;p__Chloroflexota;c__Anaerolineae;o__SBR1031;f__A4b	2	1	None	None	Marine	None	Both
T_184	d__Bacteria;p__Cyanobacteria;c__Vampirovibrionia;o__Obscuribacterales	1	1	None	Marine	None	None	Marine
T_187	d__Bacteria;p__Margulisbacteria;c__ZB3;o__UBA817	1	3	Freshwater	Marine	Marine	Marine	Marine
T_194	d__Bacteria;p__Bdellovibrionota;c__Bdellovibrionia;o__Bdellovibrionales;f__UBA1609	1	1	None	Marine	None	Marine	Marine
T_195	d__Bacteria;p__Bdellovibrionota;c__Bacteriovoracia;o__UBA1018	9	2	None	Marine	None	Marine	None
T_196	d__Bacteria;p__Myxococcota;c__UBA796;o__UBA796;f__GCA-2862545	2	1	None	Both	None	None	None
T_197	d__Bacteria;p__Myxococcota;c__Polyangia;o__Polyangiales	2	1	Freshwater	Marine	Marine	Marine	Marine
T_198	d__Bacteria;p__Myxococcota;c__UBA727;o__UBA727;f__GCA-2721815	1	1	Freshwater	Both	Marine	Marine	Marine
T_200	d__Bacteria;p__Myxococcota;c__Bradimonadia;o__UBA7976;f__UBA1532	2	1	Freshwater	Marine	Marine	Marine	Marine
T_203	d__Bacteria;p__Bdellovibrionota_B;c__Oligoflexia;o__Oligoflexales	1	1	Freshwater	None	None	None	Both
T_207	d__Bacteria;p__Desulfobacterota_A;c__Desulfovibrionia;o__Desulfovibrionales;f__Desulfovibrionaceae;g__Pseudodesulfovibrio	1	1	None	Both	Both	Both	Freshwater
T_209	d__Bacteria;p__Desulfobacterota;c__Desulfobacteria;o__Desulfobacterales;f__Desulfobacteraceae	2	1	None	Both	Both	Both	Freshwater
T_211	d__Bacteria;p__Dependentiae;c__Babeliae;o__Babeliales	2	1	Freshwater	None	None	Marine	Marine
T_223	d__Bacteria;p__Proteobacteria;c__Alphaproteobacteria;o__UBA7879	1	1	None	None	None	Both	None
T_232	d__Bacteria;p__Proteobacteria;c__Alphaproteobacteria;o__Sphingomonadales;f__Sphingomonadaceae;g__Sphingomonas	3	2	Both	None	None	None	None
T_236	d__Bacteria;p__Proteobacteria;c__Alphaproteobacteria;o__Parvibaculales;f__Parvibaculaceae	1	2	Freshwater	Marine	Marine	Marine	Marine
T_238	d__Bacteria;p__Proteobacteria;c__Alphaproteobacteria;o__Rhizobiales	1	3	Freshwater	Marine	None	Marine	Marine
T_239	d__Bacteria;p__Proteobacteria;c__Alphaproteobacteria;o__Rhizobiales;f__Devosiaceae	2	1	Freshwater	Marine	None	Marine	None
T_240	d__Bacteria;p__Proteobacteria;c__Alphaproteobacteria;o__Rhizobiales;f__Rhizobiaceae	1	1	Freshwater	Both	None	Both	Marine
T_241	d__Bacteria;p__Proteobacteria;c__Alphaproteobacteria;o__Rhizobiales;f__Beijerinckiaceae	4	1	Both	Marine	None	None	None
T_242	d__Bacteria;p__Proteobacteria;c__Alphaproteobacteria;o__Rhizobiales;f__Xanthobacteraceae	1	1	Both	Both	None	Marine	None
T_243	d__Bacteria;p__Proteobacteria;c__Alphaproteobacteria;o__Caulobacterales;f__Caulobacteraceae;g__Phenylobacterium	9	1	Both	Marine	None	None	None
T_245	d__Bacteria;p__Proteobacteria;c__Alphaproteobacteria;o__Caulobacterales;f__Hyphomonadaceae	2	1	None	Both	None	None	Marine
T_256	d__Bacteria;p__Proteobacteria;c__Alphaproteobacteria;o__Micavibrionales	5	12	None	Marine	None	Marine	Marine
T_266	d__Bacteria;p__Proteobacteria;c__Gammaproteobacteria;o__Nevskiales;f__Nevskiaceae	2	1	Freshwater	Marine	None	Both	None
T_268	d__Bacteria;p__Proteobacteria;c__Gammaproteobacteria;o__Chromatiales	6	2	Freshwater	Marine	None	Both	Marine
T_270	d__Bacteria;p__Proteobacteria;c__Gammaproteobacteria	3	1	Freshwater	Marine	None	None	Marine
T_273	d__Bacteria;p__Proteobacteria;c__Gammaproteobacteria;o__Coxiellales	1	1	None	Marine	None	Both	Both
T_274	d__Bacteria;p__Proteobacteria;c__Gammaproteobacteria	5	2	Freshwater	Marine	None	None	Marine
T_285	d__Bacteria;p__Proteobacteria;c__Gammaproteobacteria;o__Pseudomonadales;f__Cellvibrionaceae	1	1	None	Both	Both	Both	Marine
T_290	d__Bacteria;p__Proteobacteria;c__Gammaproteobacteria;o__Pseudomonadales;f__Pseudohongiellaceae	4	1	Freshwater	Marine	Marine	Marine	Marine
T_294	d__Bacteria;p__Proteobacteria;c__Gammaproteobacteria;o__Pseudomonadales;f__Pseudohongiellaceae	3	2	None	Both	None	Both	None
T_295	d__Bacteria;p__Proteobacteria;c__Gammaproteobacteria;o__Pseudomonadales;f__Pseudomonadaceae;g__Pseudomonas_E	2	1	Freshwater	Both	Marine	Both	None
T_299	d__Bacteria;p__Proteobacteria;c__Gammaproteobacteria;o__Burkholderiales;f__Burkholderiaceae;g__Variovorax	1	1	Both	Freshwater	None	None	None
T_303	d__Bacteria;p__Proteobacteria;c__Gammaproteobacteria;o__Burkholderiales;f__Burkholderiaceae	4	1	Both	None	None	None	None
T_304	d__Bacteria;p__Proteobacteria;c__Gammaproteobacteria;o__Burkholderiales;f__Burkholderiaceae;g__Limnobacter;s__Limnobacter sp002954425	1	1	Both	Both	None	Both	Both

## Sheet: FB_coannot
KO1	K01531	K03498	K03499	K04100	K07301	K08974	K15777	K16055
K01531	1	0	0	0	0	0	0	0
K03498	0	1	0.2	0	0	0	0	0
K03499	0	0.1176	1	0	0	0	0	0
K04100	0	0	0	1	0	0	0.6666	0
K07301	0	0	0	0	1	0	0	0
K08974	0	0	0	0	0	1	0	0
K15777	0	0	0	1	0	0	1	0
K16055	0	0	0	0	0	0	0	1

## Sheet: BM_coannot
KO1	K00809	K01480	K01585	K01673	K02036	K02037	K02038	K02040	K02237	K02238	K02482	K03282	K03284	K03321	K03413	K03630	K03782	K04759	K05844	K06987	K07007	K07064	K07115	K07290	K07343	K07391	K07460	K07483	K07497	K14940	K18310	K19159	K20974	K21498
K00809	1	0	0	0	0	0	0	0	0	0	0	0	0	0	0	0	0	0	0	0	0	0	0	0	0	0	0	0	0	0	0	0	0	0
K01480	0	1	0.0418	0	0	0	0	0	0	0	0	0	0	0	0	0	0	0	0	0	0	0	0	0	0	0	0	0	0	0	0	0	0	0
K01585	0	0.0653	1	0	0	0	0	0	0	0	0	0	0	0	0	0	0	0	0	0	0	0	0	0	0	0	0	0	0	0	0	0	0	0
K01673	0	0	0	1	0	0	0	0	0	0	0	0	0	0.0666	0	0	0	0	0	0	0	0	0	0	0	0	0	0	0	0	0	0	0	0
K02036	0	0	0	0	1	0	0	0	0	0	0	0	0	0	0	0	0	0	0	0	0	0	0	0	0	0	0	0	0	0	0	0	0	0
K02037	0	0	0	0	0	1	0.9838	0	0	0	0	0	0	0	0	0	0	0	0	0	0	0	0	0	0	0	0	0	0	0	0	0	0	0
K02038	0	0	0	0	0	0.61	1	0.0133	0	0	0	0	0	0	0	0	0	0	0	0	0	0	0	0	0	0	0	0	0	0	0	0	0	0
K02040	0	0	0	0	0	0	0.0176	1	0	0	0	0	0	0	0	0	0	0	0	0	0	0	0	0	0	0	0	0	0	0	0	0	0	0
K02237	0	0	0	0	0	0	0	0	1	0.0755	0	0	0	0	0	0	0	0	0	0	0	0	0	0	0	0	0	0	0	0	0	0	0	0
K02238	0	0	0	0	0	0	0	0	0.0659	1	0	0	0	0	0	0	0	0	0	0	0	0	0	0	0	0	0	0	0	0	0	0	0	0
K02482	0	0	0	0	0	0	0	0	0	0	1	0	0	0	0.0168	0	0	0	0	0	0	0	0	0	0	0	0	0	0	0	0	0	0	0
K03282	0	0	0	0	0	0	0	0	0	0	0	1	0	0	0	0	0	0	0	0	0	0	0	0	0	0	0	0	0	0	0	0	0	0
K03284	0	0	0	0	0	0	0	0	0	0	0	0	1	0	0	0	0	0	0	0	0	0	0	0	0	0	0	0	0	0	0	0	0	0
K03321	0	0	0	0.0365	0	0	0	0	0	0	0	0	0	1	0	0	0	0	0	0	0	0	0	0	0	0	0	0	0	0	0	0	0	0
K03413	0	0	0	0	0	0	0	0	0	0	0.0062	0	0	0	1	0	0	0	0	0	0	0	0	0	0	0	0	0	0	0	0	0	0	0
K03630	0	0	0	0	0	0	0	0	0	0	0	0	0	0	0	1	0	0	0	0	0	0	0	0	0	0	0	0	0	0	0	0	0	0
K03782	0	0	0	0	0	0	0	0	0	0	0	0	0	0	0	0	1	0	0	0	0	0	0	0	0	0	0	0	0	0	0	0	0	0
K04759	0	0	0	0	0	0	0	0	0	0	0	0	0	0	0	0	0	1	0	0	0	0	0	0	0	0	0	0	0	0	0	0	0	0
K05844	0	0	0	0	0	0	0	0	0	0	0	0	0	0	0	0	0	0	1	0	0	0	0	0	0	0	0	0	0	0.4738	0.4626	0	0	0
K06987	0	0	0	0	0	0	0	0	0	0	0	0	0	0	0	0	0	0	0	1	0	0	0	0	0	0	0	0	0	0	0	0	0	0
K07007	0	0	0	0	0	0	0	0	0	0	0	0	0	0	0	0	0	0	0	0	1	0	0	0	0	0	0	0	0	0	0	0	0	0
K07064	0	0	0	0	0	0	0	0	0	0	0	0	0	0	0	0	0	0	0	0	0	1	0	0	0	0	0	0	0	0	0	0	0	0
K07115	0	0	0	0	0	0	0	0	0	0	0	0	0	0	0	0	0	0	0	0	0	0	1	0	0	0	0	0	0	0	0	0	0	0
K07290	0	0	0	0	0	0	0	0	0	0	0	0	0	0	0	0	0	0	0	0	0	0	0	1	0	0	0	0	0	0	0	0	0	0
K07343	0	0	0	0	0	0	0	0	0	0	0	0	0	0	0	0	0	0	0	0	0	0	0	0	1	0	0	0	0	0	0	0	0	0
K07391	0	0	0	0	0	0	0	0	0	0	0	0	0	0	0	0	0	0	0	0	0	0	0	0	0	1	0	0	0	0	0	0	0	0
K07460	0	0	0	0	0	0	0	0	0	0	0	0	0	0	0	0	0	0	0	0	0	0	0	0	0	0	1	0	0	0	0	0	0	0
K07483	0	0	0	0	0	0	0	0	0	0	0	0	0	0	0	0	0	0	0	0	0	0	0	0	0	0	0	1	0.5723	0	0	0	0	0
K07497	0	0	0	0	0	0	0	0	0	0	0	0	0	0	0	0	0	0	0	0	0	0	0	0	0	0	0	0.2703	1	0	0	0	0	0
K14940	0	0	0	0	0	0	0	0	0	0	0	0	0	0	0	0	0	0	1	0	0	0	0	0	0	0	0	0	0	1	0.9763	0	0	0
K18310	0	0	0	0	0	0	0	0	0	0	0	0	0	0	0	0	0	0	1	0	0	0	0	0	0	0	0	0	0	1	1	0	0	0
K19159	0	0	0	0	0	0	0	0	0	0	0	0	0	0	0	0	0	0	0	0	0	0	0	0	0	0	0	0	0	0	0	1	0	0
K20974	0	0	0	0	0	0	0	0	0	0	0	0	0	0	0	0	0	0	0	0	0	0	0	0	0	0	0	0	0	0	0	0	1	0
K21498	0	0	0	0	0	0	0	0	0	0	0	0	0	0	0	0	0	0	0	0	0	0	0	0	0	0	0	0	0	0	0	0	0	1

## Sheet: FM_coannot
KO1	K03499	K03549	K07301	K08974	K16052
K03499	1	0	0	0	0
K03549	0	1	0	0	0
K07301	0	0	1	0	0
K08974	0	0	0	1	0
K16052	0	0	0	0	1

## Sheet: FB_taxonomy_unaware_results
KO	Level_A	Level_B	Level_C	Level_D	qval	ko_count_difference	avg_ko_count_F	avg_ko_count_B
K08974	Not Included in Pathway or Brite	Poorly characterized	General function prediction only	putative membrane protein	4.43169e-133	0.336934	0.0144718	0.351406
K03498	Brite Hierarchies	Protein families: signaling and cellular processes	Transporters	trk/ktr system potassium uptake protein	2.55913e-81	0.421446	0.166908	0.588353
K07301	Brite Hierarchies	Protein families: signaling and cellular processes	Transporters	cation:H+ antiporter	4.24123e-69	0.385862	0.168355	0.554217
K03310	Not Included in Pathway or Brite	Unclassified: signaling and cellular processes	Transport	alanine or glycine:cation symporter, AGCS family	5.27802e-57	0.265316	0.0680174	0.333333
K03499	Brite Hierarchies	Protein families: signaling and cellular processes	Transporters	trk/ktr system potassium uptake protein	9.29243e-57	0.388012	0.270622	0.658635
K03315	Brite Hierarchies	Protein families: signaling and cellular processes	Transporters	Na+:H+ antiporter, NhaC family	3.76033e-56	0.169706	0.0130246	0.182731
K00346	Not Included in Pathway or Brite	Unclassified: metabolism	Enzymes with EC numbers	Na+-transporting NADH:ubiquinone oxidoreductase subunit A	7.52388e-46	0.204133	0.0448625	0.248996
K00348	Not Included in Pathway or Brite	Unclassified: metabolism	Enzymes with EC numbers	Na+-transporting NADH:ubiquinone oxidoreductase subunit C	2.9373e-44	0.202204	0.0467921	0.248996
K21430	Not Included in Pathway or Brite	Unclassified: metabolism	Enzymes with EC numbers	aldose sugar dehydrogenase	1.17493e-43	0.262465	0.109021	0.371486
K14445	Brite Hierarchies	Protein families: signaling and cellular processes	Transporters	solute carrier family 13 (sodium-dependent dicarboxylate transporter), member 2/3/5	4.33482e-43	0.264709	0.114809	0.379518
K00349	Not Included in Pathway or Brite	Unclassified: metabolism	Enzymes with EC numbers	Na+-transporting NADH:ubiquinone oxidoreductase subunit D	1.07494e-40	0.188552	0.0443801	0.232932
K07799	Brite Hierarchies	Protein families: signaling and cellular processes	Transporters	membrane fusion protein, multidrug efflux system	4.63368e-40	-0.314163	0.360347	0.0461847
K03549	Brite Hierarchies	Protein families: signaling and cellular processes	Transporters	KUP system potassium uptake protein	5.44477e-39	-0.334853	0.493488	0.158635
K00351	Not Included in Pathway or Brite	Unclassified: metabolism	Enzymes with EC numbers	Na+-transporting NADH:ubiquinone oxidoreductase subunit F	7.52824e-37	0.20042	0.0646406	0.26506
K00350	Not Included in Pathway or Brite	Unclassified: metabolism	Enzymes with EC numbers	Na+-transporting NADH:ubiquinone oxidoreductase subunit E	6.09411e-35	0.181877	0.0530632	0.23494
K03975	Not Included in Pathway or Brite	Poorly characterized	General function prediction only	membrane-associated protein	6.13096e-35	-0.320126	0.547033	0.226908
K09792	Not Included in Pathway or Brite	Poorly characterized	Function unknown	uncharacterized protein	6.13096e-35	-0.305212	0.407622	0.10241
K01546	Environmental Information Processing	Signal transduction	Two-component system	potassium-transporting ATPase potassium-binding subunit	9.18641e-31	-0.243698	0.253739	0.0100402
K01531	Not Included in Pathway or Brite	Unclassified: metabolism	Enzymes with EC numbers	P-type Mg2+ transporter	1.33678e-30	-0.266092	0.320309	0.0542169
K05566	Brite Hierarchies	Protein families: signaling and cellular processes	Transporters	multicomponent Na+:H+ antiporter subunit B	2.66529e-30	0.162122	0.0487217	0.210843
K04100	Metabolism	Xenobiotics biodegradation and metabolism	Polycyclic aromatic hydrocarbon degradation	protocatechuate 4,5-dioxygenase, alpha chain	4.67136e-30	-0.279567	0.383985	0.104418
K01548	Environmental Information Processing	Signal transduction	Two-component system	potassium-transporting ATPase KdpC subunit	1.01996e-29	-0.238314	0.250362	0.0120482
K09131	Not Included in Pathway or Brite	Poorly characterized	Function unknown	uncharacterized protein	3.99997e-29	-0.285571	0.446213	0.160643
K05569	Brite Hierarchies	Protein families: signaling and cellular processes	Transporters	multicomponent Na+:H+ antiporter subunit E	1.05217e-28	0.146708	0.0400386	0.186747
K03543	Brite Hierarchies	Protein families: signaling and cellular processes	Transporters	membrane fusion protein, multidrug efflux system	1.13622e-28	-0.27637	0.400868	0.124498
K21817	Not Included in Pathway or Brite	Unclassified: metabolism	Enzymes with EC numbers	beta-carotene 15,15'-dioxygenase	3.9796e-28	0.177119	0.0718765	0.248996
K01547	Environmental Information Processing	Signal transduction	Two-component system	potassium-transporting ATPase ATP-binding subunit	8.04079e-28	-0.228991	0.245055	0.0160643
K02048	Brite Hierarchies	Protein families: signaling and cellular processes	Transporters	sulfate/thiosulfate transport system substrate-binding protein	1.14087e-27	-0.235274	0.263386	0.0281124
K06213	Brite Hierarchies	Protein families: signaling and cellular processes	Transporters	magnesium transporter	1.14087e-27	0.269044	0.283164	0.552209
K05571	Brite Hierarchies	Protein families: signaling and cellular processes	Transporters	multicomponent Na+:H+ antiporter subunit G	1.19391e-27	0.211366	0.123975	0.335341
K02046	Brite Hierarchies	Protein families: signaling and cellular processes	Transporters	sulfate/thiosulfate transport system permease protein	1.96451e-26	-0.229811	0.261939	0.0321285
K03322	Brite Hierarchies	Protein families: signaling and cellular processes	Transporters	manganese transport protein	2.07374e-26	-0.246247	0.31452	0.0682731
K03737	Metabolism	Energy metabolism	Carbon fixation pathways in prokaryotes	pyruvate-ferredoxin/flavodoxin oxidoreductase	2.50685e-26	-0.253988	0.346358	0.0923695
K05570	Brite Hierarchies	Protein families: signaling and cellular processes	Transporters	multicomponent Na+:H+ antiporter subunit F	3.47725e-26	0.149109	0.0496864	0.198795
K02047	Brite Hierarchies	Protein families: signaling and cellular processes	Transporters	sulfate/thiosulfate transport system permease protein	3.95366e-26	-0.226512	0.256633	0.0301205
K15777	Metabolism	Biosynthesis of other secondary metabolites	Betalain biosynthesis	4,5-DOPA dioxygenase extradiol	4.42271e-26	-0.249074	0.331404	0.0823293
K02168	Brite Hierarchies	Protein families: signaling and cellular processes	Transporters	choline/glycine/proline betaine transport protein	1.6837e-25	0.0754974	0.00482393	0.0803213
K03412	Brite Hierarchies	Protein families: signaling and cellular processes	Bacterial motility proteins	two-component system, chemotaxis family, protein-glutamate methylesterase/glutaminase	2.28641e-25	-0.266859	0.44959	0.182731
K04654	Not Included in Pathway or Brite	Unclassified: genetic information processing	Protein processing	hydrogenase expression/formation protein HypD	4.51869e-25	-0.233615	0.291848	0.0582329
K01537	Not Included in Pathway or Brite	Unclassified: metabolism	Enzymes with EC numbers	P-type Ca2+ transporter type 2C	4.73801e-25	-0.254663	0.379161	0.124498
K07220	Not Included in Pathway or Brite	Poorly characterized	Function unknown	uncharacterized protein	1.52618e-24	-0.25298	0.383502	0.130522
K02045	Brite Hierarchies	Protein families: signaling and cellular processes	Transporters	sulfate/thiosulfate transport system ATP-binding protein	2.5152e-24	-0.225245	0.275446	0.0502008
K06876	Not Included in Pathway or Brite	Poorly characterized	General function prediction only	deoxyribodipyrimidine photolyase-related protein	6.19734e-24	0.250804	0.291365	0.542169
K07788	Brite Hierarchies	Protein families: signaling and cellular processes	Transporters	multidrug efflux pump	1.19065e-23	-0.198757	0.210806	0.0120482
K04653	Not Included in Pathway or Brite	Unclassified: genetic information processing	Protein processing	hydrogenase expression/formation protein HypC	1.20412e-23	-0.230171	0.30246	0.0722892
K09977	Not Included in Pathway or Brite	Poorly characterized	Function unknown	uncharacterized protein	1.47455e-23	0.0786271	0.00771828	0.0863454
K00575	Brite Hierarchies	Protein families: signaling and cellular processes	Bacterial motility proteins	chemotaxis protein methyltransferase CheR	1.67867e-23	-0.25536	0.436083	0.180723
K04656	Not Included in Pathway or Brite	Unclassified: genetic information processing	Protein processing	hydrogenase maturation protein HypF	3.68282e-23	-0.224618	0.290883	0.0662651
K01154	Brite Hierarchies	Protein families: signaling and cellular processes	Prokaryotic defense system	type I restriction enzyme, S subunit	4.11327e-23	-0.251815	0.424506	0.172691
K03446	Brite Hierarchies	Protein families: signaling and cellular processes	Transporters	MFS transporter, DHA2 family, multidrug resistance protein	7.8434e-23	-0.244791	0.387361	0.14257
K18310	Metabolism	Amino acid metabolism	Alanine, aspartate and glutamate metabolism	beta-citrylglutamate/N-acetylaspartylglutamate synthase	8.30253e-23	0.200742	0.146647	0.34739
K11103	Brite Hierarchies	Protein families: signaling and cellular processes	Transporters	aerobic C4-dicarboxylate transport protein	1.37649e-22	-0.208754	0.248915	0.0401606
K03796	Not Included in Pathway or Brite	Poorly characterized	General function prediction only	Bax protein	2.15508e-22	0.101265	0.0212253	0.12249
K11956	Brite Hierarchies	Protein families: signaling and cellular processes	Transporters	neutral amino acid transport system permease protein	3.29834e-22	0.132966	0.0477569	0.180723
K07789	Brite Hierarchies	Protein families: signaling and cellular processes	Transporters	multidrug efflux pump	6.67843e-22	-0.186698	0.198746	0.0120482
K11709	Brite Hierarchies	Protein families: signaling and cellular processes	Transporters	manganese/zinc/iron transport system permease protein	7.79055e-22	0.125181	0.0414858	0.166667
K01993	Not Included in Pathway or Brite	Unclassified: signaling and cellular processes	Structural proteins	HlyD family secretion protein	1.20864e-21	-0.249382	0.484322	0.23494
K10680	Metabolism	Xenobiotics biodegradation and metabolism	Nitrotoluene degradation	N-ethylmaleimide reductase	1.74564e-21	-0.236108	0.378678	0.14257
K04651	Brite Hierarchies	Protein families: genetic information processing	Chaperones and folding catalysts	hydrogenase nickel incorporation protein HypA/HybF	3.07183e-21	-0.214252	0.286541	0.0722892
K00404	Environmental Information Processing	Signal transduction	Two-component system	cytochrome c oxidase cbb3-type subunit I	4.37588e-21	-0.239598	0.416305	0.176707
K18139	Brite Hierarchies	Protein families: signaling and cellular processes	Antimicrobial resistance genes	outer membrane protein, multidrug efflux system	1.25578e-20	-0.186227	0.210323	0.0240964
K11928	Brite Hierarchies	Protein families: signaling and cellular processes	Transporters	sodium/proline symporter	2.17875e-20	0.118596	0.0400386	0.158635
K16080	Brite Hierarchies	Protein families: signaling and cellular processes	Transporters	high affinity Mn2+ porin	2.43528e-20	-0.165943	0.165943	0
K04069	Not Included in Pathway or Brite	Unclassified: metabolism	Enzymes with EC numbers	pyruvate formate lyase activating enzyme	4.0112e-20	-0.208306	0.284612	0.0763052
K12141	Not Included in Pathway or Brite	Unclassified: metabolism	Enzymes with EC numbers	hydrogenase-4 component F	4.2382e-20	-0.174155	0.186204	0.0120482
K12140	Not Included in Pathway or Brite	Unclassified: metabolism	Enzymes with EC numbers	hydrogenase-4 component E	1.23751e-19	-0.16941	0.17945	0.0100402
K04655	Not Included in Pathway or Brite	Unclassified: genetic information processing	Protein processing	hydrogenase expression/formation protein HypE	1.35109e-19	-0.212267	0.310661	0.0983936
K03814	Brite Hierarchies	Protein families: metabolism	Peptidoglycan biosynthesis and degradation proteins	monofunctional glycosyltransferase	1.54075e-19	-0.227527	0.392185	0.164659
K09861	Not Included in Pathway or Brite	Poorly characterized	Function unknown	uncharacterized protein	1.95078e-19	0.202861	0.198746	0.401606
K08941	Brite Hierarchies	Protein families: metabolism	Photosynthesis proteins	photosystem P840 reaction center iron-sulfur protein	2.23452e-19	-0.16748	0.177521	0.0100402
K03308	Not Included in Pathway or Brite	Unclassified: signaling and cellular processes	Transport	neurotransmitter:Na+ symporter, NSS family	3.31684e-19	0.144665	0.076218	0.220884
K03585	Brite Hierarchies	Protein families: signaling and cellular processes	Antimicrobial resistance genes	membrane fusion protein, multidrug efflux system	4.68416e-19	-0.235608	0.526773	0.291165
K02011	Brite Hierarchies	Protein families: signaling and cellular processes	Transporters	iron(III) transport system permease protein	4.73954e-19	0.211497	0.238302	0.449799
K09015	Not Included in Pathway or Brite	Poorly characterized	General function prediction only	Fe-S cluster assembly protein SufD	5.74795e-19	0.234925	0.431741	0.666667
K06991	Not Included in Pathway or Brite	Poorly characterized	Function unknown	uncharacterized protein	7.39311e-19	0.150117	0.0868307	0.236948
K07316	Brite Hierarchies	Protein families: signaling and cellular processes	Prokaryotic defense system	adenine-specific DNA-methyltransferase	8.59806e-19	-0.212851	0.333333	0.120482
K03620	Environmental Information Processing	Signal transduction	Two-component system	Ni/Fe-hydrogenase 1 B-type cytochrome subunit	2.29658e-18	-0.168939	0.191027	0.0220884
K03451	Not Included in Pathway or Brite	Unclassified: signaling and cellular processes	Transport	betaine/carnitine transporter, BCCT family	4.07056e-18	0.0589507	0.00530632	0.064257
K14940	Metabolism	Energy metabolism	Methane metabolism	gamma-F420-2:alpha-L-glutamate ligase	4.74524e-18	0.177768	0.149542	0.327309
K17486	Metabolism	Energy metabolism	Sulfur metabolism	dimethylsulfoniopropionate demethylase	6.2895e-18	0.0712343	0.011095	0.0823293
K00176	Metabolism	Energy metabolism	Carbon fixation pathways in prokaryotes	2-oxoglutarate ferredoxin oxidoreductase subunit delta	6.80428e-18	-0.196337	0.282682	0.0863454
K05685	Brite Hierarchies	Protein families: signaling and cellular processes	Transporters	macrolide transport system ATP-binding/permease protein	8.43739e-18	-0.226498	0.491558	0.26506
K07576	Not Included in Pathway or Brite	Unclassified: genetic information processing	Translation	metallo-beta-lactamase family protein	1.49083e-17	-0.223176	0.462132	0.238956
K03407	Brite Hierarchies	Protein families: signaling and cellular processes	Bacterial motility proteins	two-component system, chemotaxis family, sensor kinase CheA	1.59737e-17	-0.222447	0.455379	0.232932
K00187	Metabolism	Amino acid metabolism	Valine, leucine and isoleucine degradation	2-oxoisovalerate ferredoxin oxidoreductase beta subunit	1.63025e-17	-0.153973	0.164014	0.0100402
K15726	Brite Hierarchies	Protein families: signaling and cellular processes	Transporters	heavy metal efflux system protein	2.47271e-17	-0.216376	0.407139	0.190763
K03427	Brite Hierarchies	Protein families: signaling and cellular processes	Prokaryotic defense system	type I restriction enzyme M protein	2.82924e-17	-0.22247	0.479498	0.257028
K01156	Brite Hierarchies	Protein families: signaling and cellular processes	Prokaryotic defense system	type III restriction enzyme	2.92255e-17	-0.184097	0.250362	0.0662651
K00925	Metabolism	Metabolism of other amino acids	Taurine and hypotaurine metabolism	acetate kinase	3.04116e-17	-0.216219	0.410999	0.194779
K06281	Environmental Information Processing	Signal transduction	Two-component system	hydrogenase large subunit	3.51498e-17	-0.158887	0.178968	0.0200803
K03782	Metabolism	Xenobiotics biodegradation and metabolism	Drug metabolism - other enzymes	catalase-peroxidase	3.67637e-17	0.213436	0.310661	0.524096
K18006	Not Included in Pathway or Brite	Unclassified: metabolism	Enzymes with EC numbers	[NiFe] hydrogenase diaphorase moiety small subunit	3.68587e-17	-0.176041	0.226242	0.0502008
K18332	Not Included in Pathway or Brite	Unclassified: metabolism	Enzymes with EC numbers	NADP-reducing hydrogenase subunit HndD	5.51889e-17	-0.167425	0.20357	0.0361446
K16053	Brite Hierarchies	Protein families: signaling and cellular processes	Transporters	miniconductance mechanosensitive channel	7.26333e-17	0.106065	0.040521	0.146586
K22044	Brite Hierarchies	Protein families: signaling and cellular processes	Transporters	moderate conductance mechanosensitive channel	7.56284e-17	0.180313	0.175109	0.355422
K03442	Brite Hierarchies	Protein families: signaling and cellular processes	Transporters	small conductance mechanosensitive channel	8.56966e-17	0.177509	0.167873	0.345382
K07498	Not Included in Pathway or Brite	Unclassified: genetic information processing	Replication and repair	putative transposase	9.41191e-17	0.0998059	0.0347323	0.134538
K07113	Not Included in Pathway or Brite	Poorly characterized	General function prediction only	UPF0716 protein FxsA	1.0978e-16	0.144407	0.094549	0.238956
K18138	Brite Hierarchies	Protein families: signaling and cellular processes	Antimicrobial resistance genes	multidrug efflux pump	1.23435e-16	-0.211474	0.404245	0.192771
K03605	Brite Hierarchies	Protein families: metabolism	Peptidases and inhibitors	hydrogenase maturation protease	1.24155e-16	-0.173069	0.225277	0.0522088
K11954	Brite Hierarchies	Protein families: signaling and cellular processes	Transporters	neutral amino acid transport system substrate-binding protein	1.37343e-16	0.114007	0.0506512	0.164659
K18990	Brite Hierarchies	Protein families: signaling and cellular processes	Transporters	membrane fusion protein, multidrug efflux system	1.81303e-16	0.160919	0.130246	0.291165
K00177	Metabolism	Energy metabolism	Carbon fixation pathways in prokaryotes	2-oxoglutarate ferredoxin oxidoreductase subunit gamma	2.73125e-16	-0.154871	0.178968	0.0240964
K06282	Environmental Information Processing	Signal transduction	Two-component system	hydrogenase small subunit	2.73125e-16	-0.154871	0.178968	0.0240964
K08303	Brite Hierarchies	Protein families: metabolism	Peptidases and inhibitors	U32 family peptidase	2.82602e-16	-0.211576	0.426435	0.214859
K07714	Brite Hierarchies	Protein families: signaling and cellular processes	Two-component system	two-component system, NtrC family, response regulator AtoC	3.88806e-16	-0.199772	0.346358	0.146586
K21898	Metabolism	Biosynthesis of other secondary metabolites	Biosynthesis of various secondary metabolites - part 3	ornithine racemase	7.1893e-16	0.070348	0.0139894	0.0843373
K13926	Not Included in Pathway or Brite	Unclassified: genetic information processing	Translation	ribosome-dependent ATPase	8.67149e-16	-0.157373	0.19151	0.0341365
K03296	Not Included in Pathway or Brite	Unclassified: signaling and cellular processes	Transport	hydrophobic/amphiphilic exporter-1 (mainly G- bacteria), HAE1 family	8.72051e-16	-0.209138	0.646889	0.437751
K07675	Brite Hierarchies	Protein families: signaling and cellular processes	Two-component system	two-component system, NarL family, sensor histidine kinase UhpB	1.23413e-15	-0.18421	0.284612	0.100402
K15862	Environmental Information Processing	Signal transduction	Two-component system	cytochrome c oxidase cbb3-type subunit I/II	1.56861e-15	-0.203677	0.398456	0.194779
K06131	Metabolism	Lipid metabolism	Glycerophospholipid metabolism	cardiolipin synthase A/B	1.91568e-15	-0.206438	0.429329	0.222892
K03389	Metabolism	Energy metabolism	Methane metabolism	heterodisulfide reductase subunit B2	2.04836e-15	-0.132983	0.137	0.00401606
K00688	Human Diseases	Endocrine and metabolic disease	Insulin resistance	glycogen phosphorylase	2.10495e-15	-0.210849	0.50603	0.295181
K08723	Metabolism	Metabolism of cofactors and vitamins	Nicotinate and nicotinamide metabolism	5'-nucleotidase	2.21694e-15	0.13301	0.0858659	0.218876
K09181	Not Included in Pathway or Brite	Unclassified: metabolism	Others	acetyltransferase	2.22472e-15	-0.189461	0.315967	0.126506
K11958	Brite Hierarchies	Protein families: signaling and cellular processes	Transporters	neutral amino acid transport system ATP-binding protein	2.26588e-15	0.0890479	0.029426	0.118474
K16968	Metabolism	Energy metabolism	Sulfur metabolism	methanesulfonate monooxygenase subunit alpha	2.38021e-15	0.0452984	0.00289436	0.0481928
K09014	Not Included in Pathway or Brite	Poorly characterized	General function prediction only	Fe-S cluster assembly protein SufB	2.82771e-15	0.210256	0.442354	0.65261
K11940	Brite Hierarchies	Protein families: genetic information processing	Chromosome and associated proteins	heat shock protein HspQ	2.90355e-15	0.0979548	0.0385914	0.136546
K02276	Metabolism	Energy metabolism	Oxidative phosphorylation	cytochrome c oxidase subunit III	2.9421e-15	0.203532	0.585625	0.789157
K21192	Brite Hierarchies	Protein families: metabolism	Polyketide biosynthesis proteins	methyltransferase	3.41682e-15	0.0719521	0.0164014	0.0883534
K03408	Brite Hierarchies	Protein families: signaling and cellular processes	Bacterial motility proteins	purine-binding chemotaxis protein CheW	4.77497e-15	-0.197147	0.373854	0.176707
K11102	Brite Hierarchies	Protein families: signaling and cellular processes	Transporters	proton glutamate symport protein	5.11744e-15	-0.163668	0.221901	0.0582329
K11707	Brite Hierarchies	Protein families: signaling and cellular processes	Transporters	manganese/zinc/iron transport system substrate-binding protein	6.04936e-15	0.107501	0.0511336	0.158635
K09922	Not Included in Pathway or Brite	Poorly characterized	Function unknown	uncharacterized protein	7.91332e-15	-0.161334	0.217559	0.0562249
K05568	Brite Hierarchies	Protein families: signaling and cellular processes	Transporters	multicomponent Na+:H+ antiporter subunit D	8.98394e-15	0.135971	0.0969609	0.232932
K07722	Brite Hierarchies	Protein families: genetic information processing	Transcription factors	CopG family transcriptional regulator, nickel-responsive regulator	1.12876e-14	-0.146435	0.176556	0.0301205
K07149	Not Included in Pathway or Brite	Poorly characterized	Function unknown	uncharacterized protein	1.15272e-14	0.122499	0.0742885	0.196787
K02001	Brite Hierarchies	Protein families: signaling and cellular processes	Transporters	glycine betaine/proline transport system permease protein	1.29868e-14	0.104932	0.0496864	0.154618
K02010	Brite Hierarchies	Protein families: signaling and cellular processes	Transporters	iron(III) transport system ATP-binding protein	1.33835e-14	0.201498	0.362759	0.564257
K00186	Metabolism	Amino acid metabolism	Valine, leucine and isoleucine degradation	2-oxoisovalerate ferredoxin oxidoreductase alpha subunit	1.41557e-14	-0.133152	0.1452	0.0120482
K14392	Brite Hierarchies	Protein families: signaling and cellular processes	Transporters	sodium/pantothenate symporter	1.89297e-14	0.0709873	0.0173661	0.0883534
K04034	Metabolism	Metabolism of cofactors and vitamins	Porphyrin and chlorophyll metabolism	anaerobic magnesium-protoporphyrin IX monomethyl ester cyclase	2.07135e-14	-0.163275	0.231548	0.0682731
K11527	Brite Hierarchies	Protein families: signaling and cellular processes	Two-component system	two-component system, sensor histidine kinase and response regulator	2.30673e-14	-0.191841	0.368548	0.176707
K02259	Brite Hierarchies	Protein families: genetic information processing	Mitochondrial biogenesis	heme a synthase	2.85619e-14	0.198002	0.573082	0.771084
K00117	Metabolism	Carbohydrate metabolism	Pentose phosphate pathway	quinoprotein glucose dehydrogenase	3.91205e-14	0.156879	0.154366	0.311245
K01082	Brite Hierarchies	Protein families: genetic information processing	Transfer RNA biogenesis	3'(2'), 5'-bisphosphate nucleotidase	3.91205e-14	0.196932	0.349252	0.546185
K07033	Not Included in Pathway or Brite	Poorly characterized	Function unknown	uncharacterized protein	3.97176e-14	0.202044	0.462615	0.664659
K11955	Brite Hierarchies	Protein families: signaling and cellular processes	Transporters	neutral amino acid transport system permease protein	5.04686e-14	0.0855927	0.0308731	0.116466
K18930	Metabolism	Carbohydrate metabolism	Pyruvate metabolism	D-lactate dehydrogenase	5.07332e-14	-0.157722	0.219971	0.062249
K01556	Metabolism	Amino acid metabolism	Tryptophan metabolism	kynureninase	5.07935e-14	0.173289	0.212253	0.385542
K11708	Brite Hierarchies	Protein families: signaling and cellular processes	Transporters	manganese/zinc/iron transport system permease protein	6.2951e-14	0.106693	0.0559575	0.162651
K00179	Not Included in Pathway or Brite	Unclassified: metabolism	Enzymes with EC numbers	indolepyruvate ferredoxin oxidoreductase, alpha subunit	7.70374e-14	-0.157161	0.221418	0.064257
K02572	Not Included in Pathway or Brite	Unclassified: metabolism	Energy metabolism	ferredoxin-type protein NapF	8.42268e-14	-0.164577	0.248915	0.0843373
K00453	Metabolism	Amino acid metabolism	Tryptophan metabolism	tryptophan 2,3-dioxygenase	1.0019e-13	0.155511	0.157742	0.313253
K09141	Not Included in Pathway or Brite	Poorly characterized	Function unknown	uncharacterized protein	1.00526e-13	-0.161032	0.237337	0.0763052
K02257	Brite Hierarchies	Protein families: genetic information processing	Mitochondrial biogenesis	heme o synthase	1.01017e-13	0.191147	0.602026	0.793173
K02495	Metabolism	Metabolism of cofactors and vitamins	Porphyrin and chlorophyll metabolism	oxygen-independent coproporphyrinogen III oxidase	1.13237e-13	-0.185323	0.356006	0.170683
K02012	Brite Hierarchies	Protein families: signaling and cellular processes	Transporters	iron(III) transport system substrate-binding protein	1.55049e-13	0.182868	0.274964	0.457831
K02282	Brite Hierarchies	Protein families: signaling and cellular processes	Bacterial motility proteins	pilus assembly protein CpaE	1.61646e-13	-0.19647	0.588037	0.391566
K07264	Brite Hierarchies	Protein families: metabolism	Lipopolysaccharide biosynthesis proteins	4-amino-4-deoxy-L-arabinose transferase	1.61646e-13	-0.14629	0.192475	0.0461847
K03453	Not Included in Pathway or Brite	Unclassified: signaling and cellular processes	Transport	bile acid:Na+ symporter, BASS family	1.92312e-13	0.158068	0.171249	0.329317
K18989	Brite Hierarchies	Protein families: signaling and cellular processes	Transporters	multidrug efflux pump	2.02359e-13	0.143329	0.129764	0.273092
K18331	Not Included in Pathway or Brite	Unclassified: metabolism	Enzymes with EC numbers	NADP-reducing hydrogenase subunit HndC	2.38622e-13	-0.151529	0.21177	0.060241
K06987	Not Included in Pathway or Brite	Poorly characterized	Function unknown	uncharacterized protein	2.49639e-13	0.157025	0.170285	0.327309
K20534	Brite Hierarchies	Protein families: metabolism	Lipopolysaccharide biosynthesis proteins	polyisoprenyl-phosphate glycosyltransferase	2.9824e-13	-0.190531	0.42547	0.23494
K02552	Metabolism	Metabolism of terpenoids and polyketides	Biosynthesis of siderophore group nonribosomal peptides	menaquinone-specific isochorismate synthase	3.03967e-13	0.174466	0.241196	0.415663
K02005	Not Included in Pathway or Brite	Unclassified: signaling and cellular processes	Structural proteins	HlyD family secretion protein	3.12541e-13	-0.185088	0.695128	0.51004
K02455	Brite Hierarchies	Protein families: signaling and cellular processes	Secretion system	general secretion pathway protein F	3.19905e-13	-0.192405	0.453449	0.261044
K16887	Not Included in Pathway or Brite	Unclassified: metabolism	Energy metabolism	quinone-modifying oxidoreductase, subunit QmoC	3.23426e-13	-0.115617	0.119633	0.00401606
K03150	Metabolism	Metabolism of cofactors and vitamins	Thiamine metabolism	2-iminoacetate synthase	3.9004e-13	-0.153145	0.221418	0.0682731
K03272	Brite Hierarchies	Protein families: metabolism	Lipopolysaccharide biosynthesis proteins	D-beta-D-heptose 7-phosphate kinase / D-beta-D-heptose 1-phosphate adenosyltransferase	3.94294e-13	-0.194349	0.553787	0.359438
K09966	Not Included in Pathway or Brite	Poorly characterized	Function unknown	uncharacterized protein	5.40739e-13	0.158539	0.182827	0.341365
K05567	Brite Hierarchies	Protein families: signaling and cellular processes	Transporters	multicomponent Na+:H+ antiporter subunit C	6.02375e-13	0.128656	0.102267	0.230924
K18425	Not Included in Pathway or Brite	Unclassified: metabolism	Enzymes with EC numbers	3-hydroxy-D-aspartate aldolase	6.53182e-13	0.0936917	0.0448625	0.138554
K09013	Brite Hierarchies	Protein families: signaling and cellular processes	Transporters	Fe-S cluster assembly ATP-binding protein	6.72185e-13	0.192655	0.453932	0.646586
K00275	Metabolism	Metabolism of cofactors and vitamins	Vitamin B6 metabolism	pyridoxamine 5'-phosphate oxidase	6.98368e-13	0.191306	0.519537	0.710843
K09814	Brite Hierarchies	Protein families: signaling and cellular processes	Transporters	hemin transport system ATP-binding protein	7.7403e-13	-0.158149	0.246503	0.0883534
K02662	Brite Hierarchies	Protein families: signaling and cellular processes	Bacterial motility proteins	type IV pilus assembly protein PilM	7.8916e-13	-0.188781	0.443801	0.25502
K03043	Brite Hierarchies	Protein families: genetic information processing	DNA repair and recombination proteins	DNA-directed RNA polymerase subunit beta	8.34921e-13	0.180836	0.632417	0.813253
K01911	Metabolism	Metabolism of cofactors and vitamins	Ubiquinone and other terpenoid-quinone biosynthesis	o-succinylbenzoate---CoA ligase	9.16804e-13	0.172211	0.247467	0.419679
K07317	Brite Hierarchies	Protein families: signaling and cellular processes	Prokaryotic defense system	adenine-specific DNA-methyltransferase	1.0237e-12	-0.130999	0.161119	0.0301205
K01904	Metabolism	Biosynthesis of other secondary metabolites	Phenylpropanoid biosynthesis	4-coumarate--CoA ligase	1.04249e-12	0.0639199	0.0164014	0.0803213
K06443	Metabolism	Metabolism of terpenoids and polyketides	Carotenoid biosynthesis	lycopene beta-cyclase	1.23062e-12	0.129935	0.109021	0.238956
K04652	Brite Hierarchies	Protein families: genetic information processing	Chaperones and folding catalysts	hydrogenase nickel incorporation protein HypB	1.45676e-12	-0.18004	0.374819	0.194779
K14089	Not Included in Pathway or Brite	Unclassified: metabolism	Energy metabolism	ech hydrogenase subunit D	1.48394e-12	-0.112162	0.118186	0.0060241
K09137	Not Included in Pathway or Brite	Poorly characterized	Function unknown	uncharacterized protein	1.97263e-12	-0.129955	0.162084	0.0321285
K00405	Environmental Information Processing	Signal transduction	Two-component system	cytochrome c oxidase cbb3-type subunit II	2.03804e-12	-0.18573	0.444766	0.259036
K01153	Brite Hierarchies	Protein families: signaling and cellular processes	Prokaryotic defense system	type I restriction enzyme, R subunit	2.44408e-12	-0.18809	0.559575	0.371486
K18005	Not Included in Pathway or Brite	Unclassified: metabolism	Enzymes with EC numbers	[NiFe] hydrogenase diaphorase moiety large subunit	2.54133e-12	-0.112084	0.120116	0.00803213
K01565	Cellular Processes	Transport and catabolism	Lysosome	N-sulfoglucosamine sulfohydrolase	2.89621e-12	0.0562133	0.0120598	0.0682731
K11443	Brite Hierarchies	Protein families: signaling and cellular processes	Two-component system	two-component system, cell cycle response regulator DivK	2.96355e-12	-0.11941	0.137482	0.0180723
K09951	Brite Hierarchies	Protein families: signaling and cellular processes	Prokaryotic defense system	CRISPR-associated protein Cas2	3.3797e-12	-0.135677	0.181862	0.0461847
K11957	Brite Hierarchies	Protein families: signaling and cellular processes	Transporters	neutral amino acid transport system ATP-binding protein	3.69226e-12	0.0759565	0.0284612	0.104418
K07216	Not Included in Pathway or Brite	Unclassified: signaling and cellular processes	Others	hemerythrin	5.36395e-12	-0.149219	0.231548	0.0823293
K09913	Metabolism	Nucleotide metabolism	Pyrimidine metabolism	purine/pyrimidine-nucleoside phosphorylase	5.60589e-12	-0.15309	0.247467	0.0943775
K18831	Brite Hierarchies	Protein families: signaling and cellular processes	Prokaryotic defense system	HTH-type transcriptional regulator / antitoxin HigA	5.66964e-12	-0.161561	0.286059	0.124498
K07043	Metabolism	Nucleotide metabolism	Pyrimidine metabolism	UTP pyrophosphatase	7.18151e-12	-0.184164	0.569706	0.385542
K15555	Brite Hierarchies	Protein families: signaling and cellular processes	Transporters	sulfonate transport system ATP-binding protein	7.18831e-12	-0.13101	0.173179	0.0421687
K18007	Not Included in Pathway or Brite	Unclassified: metabolism	Enzymes with EC numbers	NAD-reducing hydrogenase small subunit	9.15108e-12	-0.124649	0.156778	0.0321285
K15342	Brite Hierarchies	Protein families: signaling and cellular processes	Prokaryotic defense system	CRISP-associated protein Cas1	1.35009e-11	-0.141489	0.21177	0.0702811
K01067	Metabolism	Carbohydrate metabolism	Pyruvate metabolism	acetyl-CoA hydrolase	1.41383e-11	-0.139717	0.205982	0.0662651
K02460	Brite Hierarchies	Protein families: signaling and cellular processes	Secretion system	general secretion pathway protein K	1.44653e-11	-0.167553	0.336228	0.168675
K17758	Not Included in Pathway or Brite	Unclassified: metabolism	Enzymes with EC numbers	ADP-dependent NAD(P)H-hydrate dehydratase	1.49773e-11	-0.173432	0.68548	0.512048
K13888	Brite Hierarchies	Protein families: signaling and cellular processes	Transporters	membrane fusion protein, macrolide-specific efflux system	1.56641e-11	-0.181615	0.508924	0.327309
K13979	Metabolism	Lipid metabolism	Glycerolipid metabolism	alcohol dehydrogenase (NADP+)	1.75027e-11	-0.154313	0.266763	0.11245
K22041	Brite Hierarchies	Protein families: genetic information processing	Transcription factors	TetR/AcrR family transcriptional regulator, copper-responsive repressor	1.79255e-11	0.0383095	0.00385914	0.0421687
K03411	Brite Hierarchies	Protein families: signaling and cellular processes	Bacterial motility proteins	chemotaxis protein CheD	1.80931e-11	-0.130775	0.178968	0.0481928
K06720	Metabolism	Amino acid metabolism	Glycine, serine and threonine metabolism	L-ectoine synthase	1.81937e-11	0.0464986	0.00771828	0.0542169
K16905	Brite Hierarchies	Protein families: signaling and cellular processes	Transporters	fluoroquinolone transport system permease protein	1.83097e-11	-0.115876	0.137964	0.0220884
K07491	Not Included in Pathway or Brite	Unclassified: genetic information processing	Replication and repair	REP-associated tyrosine transposase	2.12891e-11	-0.175094	0.410034	0.23494
K02002	Brite Hierarchies	Protein families: signaling and cellular processes	Transporters	glycine betaine/proline transport system substrate-binding protein	2.32317e-11	0.103787	0.0709117	0.174699
K07814	Not Included in Pathway or Brite	Unclassified: metabolism	Enzymes with EC numbers	cyclic di-GMP phosphodiesterase	2.33726e-11	-0.166027	0.33671	0.170683
K01907	Brite Hierarchies	Protein families: metabolism	Lipid biosynthesis proteins	acetoacetyl-CoA synthetase	2.36594e-11	0.127994	0.12301	0.251004
K01354	Brite Hierarchies	Protein families: metabolism	Peptidases and inhibitors	oligopeptidase B	2.55919e-11	0.138246	0.152918	0.291165
K00347	Not Included in Pathway or Brite	Unclassified: metabolism	Enzymes with EC numbers	Na+-transporting NADH:ubiquinone oxidoreductase subunit B	2.63811e-11	0.137685	0.151471	0.289157
K02653	Brite Hierarchies	Protein families: signaling and cellular processes	Bacterial motility proteins	type IV pilus assembly protein PilC	3.03771e-11	-0.179383	0.526773	0.34739
K03406	Brite Hierarchies	Protein families: signaling and cellular processes	Bacterial motility proteins	methyl-accepting chemotaxis protein	3.03771e-11	-0.176346	0.626146	0.449799
K06218	Brite Hierarchies	Protein families: signaling and cellular processes	Prokaryotic defense system	mRNA interferase RelE/StbE	3.43888e-11	-0.172839	0.403763	0.230924
K10674	Metabolism	Amino acid metabolism	Glycine, serine and threonine metabolism	ectoine hydroxylase	3.79559e-11	0.106591	0.0781476	0.184739
K00109	Metabolism	Carbohydrate metabolism	Butanoate metabolism	2-hydroxyglutarate dehydrogenase	3.83325e-11	0.124786	0.118186	0.242972
K21498	Brite Hierarchies	Protein families: signaling and cellular processes	Prokaryotic defense system	antitoxin HigA-1	3.85288e-11	-0.170572	0.385432	0.214859
K06223	Brite Hierarchies	Protein families: signaling and cellular processes	Prokaryotic defense system	DNA adenine methylase	4.00345e-11	-0.134971	0.199228	0.064257
K02585	Not Included in Pathway or Brite	Unclassified: metabolism	Energy metabolism	nitrogen fixation protein NifB	5.00363e-11	-0.106542	0.120598	0.0140562
K07034	Not Included in Pathway or Brite	Poorly characterized	Function unknown	uncharacterized protein	5.25032e-11	-0.101471	0.109503	0.00803213
K00518	Not Included in Pathway or Brite	Unclassified: metabolism	Enzymes with EC numbers	nickel superoxide dismutase	5.39791e-11	0.095845	0.0607815	0.156627
K02426	Not Included in Pathway or Brite	Poorly characterized	General function prediction only	cysteine desulfuration protein SufE	5.73399e-11	0.156719	0.236855	0.393574
K19967	Metabolism	Metabolism of other amino acids	D-Amino acid metabolism	D-threonine aldolase	6.14273e-11	0.110517	0.0882779	0.198795
K03812	Brite Hierarchies	Protein families: genetic information processing	Ribosome biogenesis	ribosome modulation factor	6.23877e-11	0.0240964	0	0.0240964
K02064	Brite Hierarchies	Protein families: signaling and cellular processes	Transporters	thiamine transport system substrate-binding protein	6.56255e-11	0.0948018	0.0598167	0.154618
K05368	Metabolism	Metabolism of cofactors and vitamins	Riboflavin metabolism	NAD(P)H-flavin reductase	6.9384e-11	-0.136104	0.208394	0.0722892
K05601	Metabolism	Energy metabolism	Nitrogen metabolism	hydroxylamine reductase	6.98826e-11	-0.109683	0.129764	0.0200803
K00335	Metabolism	Energy metabolism	Oxidative phosphorylation	NADH-quinone oxidoreductase subunit F	7.19607e-11	-0.160869	0.735166	0.574297
K22224	Brite Hierarchies	Protein families: metabolism	Lipid biosynthesis proteins	acetate---CoA ligase (ADP-forming) subunit beta	7.60595e-11	-0.157647	0.308249	0.150602
K09926	Not Included in Pathway or Brite	Poorly characterized	Function unknown	uncharacterized protein	7.65588e-11	-0.113307	0.139411	0.0261044
K21457	Not Included in Pathway or Brite	Unclassified: metabolism	Enzymes with EC numbers	phenylpyruvate C(3)-methyltransferase	8.50747e-11	0.0662418	0.0241196	0.0903614
K07024	Metabolism	Carbohydrate metabolism	Starch and sucrose metabolism	sucrose-6-phosphatase	8.53043e-11	0.0542837	0.0139894	0.0682731
K06001	Metabolism	Amino acid metabolism	Phenylalanine, tyrosine and tryptophan biosynthesis	tryptophan synthase beta chain	8.88928e-11	-0.143364	0.239749	0.0963855
K13628	Brite Hierarchies	Protein families: genetic information processing	Transfer RNA biogenesis	iron-sulfur cluster assembly protein	8.88928e-11	0.168654	0.604438	0.773092
K02246	Brite Hierarchies	Protein families: signaling and cellular processes	Secretion system	competence protein ComGD	9.42977e-11	-0.166792	0.379643	0.212851
K17759	Not Included in Pathway or Brite	Unclassified: metabolism	Enzymes with EC numbers	NAD(P)H-hydrate epimerase	9.60055e-11	-0.169549	0.657501	0.487952
K13993	Brite Hierarchies	Protein families: genetic information processing	Chaperones and folding catalysts	HSP20 family protein	1.06579e-10	-0.174661	0.544139	0.369478
K02413	Brite Hierarchies	Protein families: signaling and cellular processes	Bacterial motility proteins	flagellar protein FliJ	1.18726e-10	-0.101796	0.113845	0.0120482
K02849	Brite Hierarchies	Protein families: metabolism	Lipopolysaccharide biosynthesis proteins	heptosyltransferase III	1.22809e-10	-0.167611	0.396527	0.228916
K07679	Brite Hierarchies	Protein families: signaling and cellular processes	Two-component system	two-component system, NarL family, sensor histidine kinase EvgS	1.23668e-10	-0.122653	0.168837	0.0461847
K00426	Environmental Information Processing	Signal transduction	Two-component system	cytochrome bd ubiquinol oxidase subunit II	1.29341e-10	-0.151599	0.284129	0.13253
K00978	Metabolism	Glycan biosynthesis and metabolism	O-Antigen nucleotide sugar biosynthesis	glucose-1-phosphate cytidylyltransferase	1.31536e-10	-0.149097	0.271587	0.12249
K08715	Brite Hierarchies	Protein families: signaling and cellular processes	Transporters	inward rectifier potassium channel	1.48561e-10	-0.116774	0.152918	0.0361446
K02461	Brite Hierarchies	Protein families: signaling and cellular processes	Secretion system	general secretion pathway protein L	1.54547e-10	-0.153136	0.295707	0.14257
K10012	Human Diseases	Drug resistance: antimicrobial	Cationic antimicrobial peptide (CAMP) resistance	undecaprenyl-phosphate 4-deoxy-4-formamido-L-arabinose transferase	1.54547e-10	-0.141838	0.240232	0.0983936
K22226	Metabolism	Metabolism of cofactors and vitamins	Porphyrin and chlorophyll metabolism	Fe-coproporphyrin III synthase	1.6906e-10	-0.103569	0.119633	0.0160643
K00334	Metabolism	Energy metabolism	Oxidative phosphorylation	NADH-quinone oxidoreductase subunit E	1.7288e-10	-0.162842	0.698987	0.536145
K04070	Not Included in Pathway or Brite	Unclassified: metabolism	Enzymes with EC numbers	putative pyruvate formate lyase activating enzyme	1.7288e-10	-0.0952784	0.101302	0.0060241
K06990	Brite Hierarchies	Protein families: signaling and cellular processes	Cytoskeleton proteins	MEMO1 family protein	1.7288e-10	-0.15225	0.292812	0.140562
K16079	Brite Hierarchies	Protein families: signaling and cellular processes	Transporters	outer membrane immunogenic protein	1.96004e-10	-0.135712	0.218041	0.0823293
K02481	Brite Hierarchies	Protein families: signaling and cellular processes	Two-component system	two-component system, NtrC family, response regulator	1.9726e-10	-0.170238	0.455379	0.285141
K02454	Brite Hierarchies	Protein families: signaling and cellular processes	Secretion system	general secretion pathway protein E	2.19397e-10	-0.171822	0.515195	0.343373
K00703	Brite Hierarchies	Protein families: metabolism	Glycosyltransferases	starch synthase	2.23292e-10	-0.171845	0.539315	0.36747
K15736	Metabolism	Amino acid metabolism	Lysine degradation	(S)-2-hydroxyglutarate dehydrogenase	2.37601e-10	0.122609	0.126387	0.248996
K01012	Metabolism	Metabolism of cofactors and vitamins	Biotin metabolism	biotin synthase	3.10332e-10	-0.167489	0.436565	0.269076
K14162	Brite Hierarchies	Protein families: genetic information processing	DNA repair and recombination proteins	error-prone DNA polymerase	3.12549e-10	0.168224	0.383985	0.552209
K06871	Not Included in Pathway or Brite	Poorly characterized	Function unknown	uncharacterized protein	3.3359e-10	-0.142332	0.252774	0.110442
K04774	Brite Hierarchies	Protein families: metabolism	Peptidases and inhibitors	serine protease SohB	3.48123e-10	0.0886208	0.0559575	0.144578
K11159	Not Included in Pathway or Brite	Unclassified: metabolism	Enzymes with EC numbers	carotenoid cleavage oxygenase	3.54637e-10	0.127331	0.143753	0.271084
K07012	Brite Hierarchies	Protein families: signaling and cellular processes	Prokaryotic defense system	CRISPR-associated endonuclease/helicase Cas3	3.68608e-10	-0.128947	0.199228	0.0702811
K03711	Brite Hierarchies	Protein families: genetic information processing	Transcription factors	Fur family transcriptional regulator, ferric uptake regulator	3.94168e-10	0.154528	0.676797	0.831325
K02488	Brite Hierarchies	Protein families: signaling and cellular processes	Two-component system	two-component system, cell cycle response regulator	4.15495e-10	-0.151297	0.303907	0.15261
K18118	Metabolism	Carbohydrate metabolism	Butanoate metabolism	succinyl-CoA:acetate CoA-transferase	4.15495e-10	-0.0956038	0.105644	0.0100402
K12452	Metabolism	Glycan biosynthesis and metabolism	O-Antigen nucleotide sugar biosynthesis	CDP-4-dehydro-6-deoxyglucose reductase, E1	4.28964e-10	-0.127578	0.195851	0.0682731
K09803	Not Included in Pathway or Brite	Poorly characterized	Function unknown	uncharacterized protein	5.33701e-10	-0.149524	0.298119	0.148594
K03735	Metabolism	Lipid metabolism	Glycerophospholipid metabolism	ethanolamine ammonia-lyase large subunit	5.81905e-10	-0.112836	0.150989	0.0381526
K02592	Not Included in Pathway or Brite	Unclassified: metabolism	Energy metabolism	nitrogenase molybdenum-iron protein NifN	6.24962e-10	-0.0941567	0.104197	0.0100402
K15757	Metabolism	Xenobiotics biodegradation and metabolism	Xylene degradation	toluene methyl-monooxygenase	6.24962e-10	0.085491	0.0530632	0.138554
K21563	Brite Hierarchies	Protein families: genetic information processing	Transcription factors	CRP/FNR family transcriptional regulator, dissimilatory nitrate respiration regulator	6.25111e-10	-0.111468	0.147612	0.0361446
K00387	Metabolism	Energy metabolism	Sulfur metabolism	sulfite oxidase	6.38911e-10	0.0764273	0.0400386	0.116466
K13609	Metabolism	Biosynthesis of other secondary metabolites	Tropane, piperidine and pyridine alkaloid biosynthesis	delta1-piperideine-2-carboxylate reductase	6.44852e-10	0.0435258	0.00868307	0.0522088
K00690	Metabolism	Carbohydrate metabolism	Starch and sucrose metabolism	sucrose phosphorylase	7.03199e-10	0.0700893	0.0323203	0.10241
K14127	Metabolism	Energy metabolism	Methane metabolism	F420-non-reducing hydrogenase iron-sulfur subunit	7.26032e-10	-0.0862698	0.0882779	0.00200803
K12686	Brite Hierarchies	Protein families: signaling and cellular processes	Secretion system	outer membrane lipase/esterase	7.42153e-10	-0.111872	0.150024	0.0381526
K18472	Metabolism	Amino acid metabolism	Valine, leucine and isoleucine degradation	acetyl-CoA/propionyl-CoA carboxylase carboxyl transferase subunit	7.42153e-10	0.075384	0.0390738	0.114458
K22051	Brite Hierarchies	Protein families: signaling and cellular processes	Transporters	miniconductance mechanosensitive channel	7.42153e-10	0.126523	0.148577	0.2751
K02463	Brite Hierarchies	Protein families: signaling and cellular processes	Secretion system	general secretion pathway protein N	7.78744e-10	-0.118558	0.170767	0.0522088
K03314	Brite Hierarchies	Protein families: signaling and cellular processes	Transporters	Na+:H+ antiporter, NhaB family	7.90692e-10	0.0327678	0.00337675	0.0361446
K16091	Brite Hierarchies	Protein families: signaling and cellular processes	Transporters	Fe(3+) dicitrate transport protein	7.90965e-10	0.110663	0.104197	0.214859
K00700	Brite Hierarchies	Protein families: signaling and cellular processes	Exosome	1,4-alpha-glucan branching enzyme	8.30895e-10	-0.166684	0.51809	0.351406
K01617	Metabolism	Xenobiotics biodegradation and metabolism	Dioxin degradation	2-oxo-3-hexenedioate decarboxylase	8.83711e-10	0.119715	0.129281	0.248996
K02551	Metabolism	Metabolism of cofactors and vitamins	Ubiquinone and other terpenoid-quinone biosynthesis	2-succinyl-5-enolpyruvyl-6-hydroxy-3-cyclohexene-1-carboxylate synthase	8.92821e-10	0.14724	0.238302	0.385542
K06156	Brite Hierarchies	Protein families: signaling and cellular processes	Transporters	Gnt-I system low-affinity gluconate transporter	8.92821e-10	0.023614	0.000482393	0.0240964
K20862	Metabolism	Metabolism of cofactors and vitamins	Riboflavin metabolism	FMN hydrolase / 5-amino-6-(5-phospho-D-ribitylamino)uracil phosphatase	9.27496e-10	0.12548	0.147612	0.273092
K22432	Not Included in Pathway or Brite	Unclassified: metabolism	Enzymes with EC numbers	caffeyl-CoA reductase-Etf complex subunit CarE	9.27496e-10	-0.097298	0.113362	0.0160643
K07172	Brite Hierarchies	Protein families: signaling and cellular processes	Prokaryotic defense system	antitoxin MazE	9.32002e-10	-0.148324	0.302943	0.154618
K09931	Not Included in Pathway or Brite	Poorly characterized	Function unknown	uncharacterized protein	9.32002e-10	0.129563	0.161602	0.291165
K02588	Metabolism	Xenobiotics biodegradation and metabolism	Chloroalkane and chloroalkene degradation	nitrogenase iron protein NifH	1.07143e-09	-0.090376	0.0984081	0.00803213
K07026	Metabolism	Carbohydrate metabolism	Fructose and mannose metabolism	mannosyl-3-phosphoglycerate phosphatase	1.08365e-09	0.0420001	0.00820068	0.0502008
K07334	Brite Hierarchies	Protein families: signaling and cellular processes	Prokaryotic defense system	toxin HigB-1	1.19259e-09	-0.146955	0.299566	0.15261
K04758	Brite Hierarchies	Protein families: signaling and cellular processes	Transporters	ferrous iron transport protein A	1.2088e-09	-0.163249	0.454414	0.291165
K18565	Metabolism	Biosynthesis of other secondary metabolites	Carbapenem biosynthesis	2-oxoglutarate-dependent dioxygenase	1.36878e-09	0.0627866	0.0255668	0.0883534
K02274	Metabolism	Energy metabolism	Oxidative phosphorylation	cytochrome c oxidase subunit I	1.38802e-09	0.15683	0.622287	0.779116
K01667	Metabolism	Amino acid metabolism	Tryptophan metabolism	tryptophanase	1.41655e-09	-0.114374	0.162566	0.0481928
K07177	Brite Hierarchies	Protein families: metabolism	Peptidases and inhibitors	Lon-like protease	1.50192e-09	0.091582	0.0670526	0.158635
K16329	Metabolism	Nucleotide metabolism	Pyrimidine metabolism	pseudouridylate synthase	1.59359e-09	0.112581	0.114327	0.226908
K10232	Brite Hierarchies	Protein families: signaling and cellular processes	Transporters	alpha-glucoside transport system substrate-binding protein	1.62538e-09	0.0596569	0.0226725	0.0823293
K04749	Brite Hierarchies	Protein families: genetic information processing	Transcription machinery	anti-sigma B factor antagonist	1.64087e-09	-0.161881	0.451037	0.289157
K03429	Brite Hierarchies	Protein families: metabolism	Glycosyltransferases	processive 1,2-diacylglycerol beta-glucosyltransferase	1.74412e-09	-0.111636	0.155813	0.0441767
K06076	Brite Hierarchies	Protein families: signaling and cellular processes	Transporters	long-chain fatty acid transport protein	1.74412e-09	-0.151006	0.335745	0.184739
K22210	Metabolism	Metabolism of other amino acids	D-Amino acid metabolism	D-glutamate cyclase	1.92197e-09	0.0476988	0.0125422	0.060241
K18829	Brite Hierarchies	Protein families: signaling and cellular processes	Prokaryotic defense system	antitoxin VapB	1.92775e-09	-0.128723	0.217077	0.0883534
K02594	Metabolism	Carbohydrate metabolism	Pyruvate metabolism	homocitrate synthase NifV	1.9656e-09	-0.0898151	0.0998553	0.0100402
K19157	Brite Hierarchies	Protein families: signaling and cellular processes	Prokaryotic defense system	mRNA interferase YafQ	1.9656e-09	-0.101247	0.127352	0.0261044
K00380	Metabolism	Energy metabolism	Sulfur metabolism	sulfite reductase (NADPH) flavoprotein alpha-component	2.18017e-09	0.134274	0.191027	0.325301
K02482	Brite Hierarchies	Protein families: signaling and cellular processes	Two-component system	two-component system, NtrC family, sensor kinase	2.21785e-09	-0.155955	0.386879	0.230924
K02584	Brite Hierarchies	Protein families: genetic information processing	Transcription factors	Nif-specific regulatory protein	2.27061e-09	-0.140022	0.272552	0.13253
K07241	Brite Hierarchies	Protein families: signaling and cellular processes	Transporters	nickel/cobalt transporter (NiCoT) family protein	2.28476e-09	-0.10753	0.145683	0.0381526
K07645	Brite Hierarchies	Protein families: signaling and cellular processes	Two-component system	two-component system, OmpR family, sensor histidine kinase QseC	2.29944e-09	-0.117762	0.178003	0.060241
K03119	Metabolism	Metabolism of other amino acids	Taurine and hypotaurine metabolism	taurine dioxygenase	2.53485e-09	0.108812	0.108056	0.216867
K02275	Metabolism	Energy metabolism	Oxidative phosphorylation	cytochrome c oxidase subunit II	2.55258e-09	0.150289	0.658948	0.809237
K07726	Brite Hierarchies	Protein families: genetic information processing	Transcription factors	putative transcriptional regulator	2.83326e-09	-0.138653	0.269175	0.130522
K01661	Metabolism	Metabolism of cofactors and vitamins	Ubiquinone and other terpenoid-quinone biosynthesis	naphthoate synthase	3.14823e-09	0.147452	0.26821	0.415663
K10021	Brite Hierarchies	Protein families: signaling and cellular processes	Transporters	octopine/nopaline transport system ATP-binding protein	3.17669e-09	0.0322854	0.00385914	0.0361446
K11710	Brite Hierarchies	Protein families: signaling and cellular processes	Transporters	manganese/zinc/iron transport system ATP- binding protein	3.18499e-09	0.107768	0.107091	0.214859
K21470	Brite Hierarchies	Protein families: metabolism	Peptidoglycan biosynthesis and degradation proteins	L,D-transpeptidase YcbB	3.18499e-09	-0.133167	0.243608	0.110442
K00705	Metabolism	Carbohydrate metabolism	Starch and sucrose metabolism	4-alpha-glucanotransferase	3.30658e-09	-0.153375	0.376266	0.222892
K01989	Brite Hierarchies	Protein families: signaling and cellular processes	Transporters	putative tryptophan/tyrosine transport system substrate-binding protein	3.37812e-09	-0.115428	0.173661	0.0582329
K05559	Brite Hierarchies	Protein families: signaling and cellular processes	Transporters	multicomponent K+:H+ antiporter subunit A	3.38891e-09	0.0628651	0.0274964	0.0903614
K07171	Brite Hierarchies	Protein families: signaling and cellular processes	Prokaryotic defense system	mRNA interferase MazF	3.54554e-09	-0.156057	0.409069	0.253012
K03415	Brite Hierarchies	Protein families: signaling and cellular processes	Bacterial motility proteins	two-component system, chemotaxis family, chemotaxis protein CheV	3.73262e-09	-0.1297	0.230101	0.100402
K07689	Brite Hierarchies	Protein families: signaling and cellular processes	Two-component system	two-component system, NarL family, invasion response regulator UvrY	3.87743e-09	-0.131798	0.240232	0.108434
K15876	Metabolism	Energy metabolism	Nitrogen metabolism	cytochrome c nitrite reductase small subunit	3.92209e-09	-0.106487	0.146647	0.0401606
K06959	Not Included in Pathway or Brite	Unclassified: genetic information processing	Transcription	protein Tex	3.95039e-09	-0.152814	0.377713	0.2249
K02586	Metabolism	Xenobiotics biodegradation and metabolism	Chloroalkane and chloroalkene degradation	nitrogenase molybdenum-iron protein alpha chain	3.99507e-09	-0.0887719	0.10082	0.0120482
K08252	Not Included in Pathway or Brite	Unclassified: metabolism	Enzymes with EC numbers	receptor protein-tyrosine kinase	4.00772e-09	-0.13761	0.27014	0.13253
K02663	Brite Hierarchies	Protein families: signaling and cellular processes	Bacterial motility proteins	type IV pilus assembly protein PilN	4.39412e-09	-0.13632	0.264834	0.128514
K20549	Not Included in Pathway or Brite	Unclassified: metabolism	Enzymes with EC numbers	3,6-anhydro-L-galactonate cycloisomerase	4.40977e-09	0.0307598	0.00337675	0.0341365
K00477	Cellular Processes	Transport and catabolism	Peroxisome	phytanoyl-CoA hydroxylase	4.46356e-09	0.100073	0.0906898	0.190763
K08972	Not Included in Pathway or Brite	Poorly characterized	General function prediction only	putative membrane protein	4.60604e-09	-0.148606	0.345393	0.196787
K00425	Environmental Information Processing	Signal transduction	Two-component system	cytochrome bd ubiquinol oxidase subunit I	4.69151e-09	-0.141167	0.293777	0.15261
K07448	Brite Hierarchies	Protein families: signaling and cellular processes	Prokaryotic defense system	restriction system protein	5.24663e-09	-0.138261	0.278823	0.140562
K09690	Brite Hierarchies	Protein families: signaling and cellular processes	Transporters	lipopolysaccharide transport system permease protein	5.51465e-09	-0.155429	0.424506	0.269076
K03478	Not Included in Pathway or Brite	Unclassified: metabolism	Enzymes with EC numbers	chitin disaccharide deacetylase	5.61352e-09	-0.132853	0.251327	0.118474
K05526	Metabolism	Amino acid metabolism	Arginine and proline metabolism	succinylglutamate desuccinylase	5.61352e-09	0.0545191	0.0197781	0.0742972
K07340	Not Included in Pathway or Brite	Unclassified: signaling and cellular processes	Structural proteins	inner membrane protein	5.87407e-09	0.131379	0.193922	0.325301
K00656	Metabolism	Carbohydrate metabolism	Butanoate metabolism	formate C-acetyltransferase	6.16758e-09	-0.0886934	0.10275	0.0140562
K05962	#N/A	#N/A	#N/A	#N/A	6.16758e-09	-0.103671	0.141823	0.0381526
K07075	Not Included in Pathway or Brite	Poorly characterized	Function unknown	uncharacterized protein	6.16758e-09	-0.151939	0.386879	0.23494
K00170	Metabolism	Xenobiotics biodegradation and metabolism	Nitrotoluene degradation	pyruvate ferredoxin oxidoreductase beta subunit	6.3392e-09	-0.0900621	0.106126	0.0160643
K19640	Brite Hierarchies	Protein families: signaling and cellular processes	Two-component system	putative two-component system protein, hydrogenase maturation factor HypX/HoxX	6.40158e-09	-0.0941683	0.116257	0.0220884
K03387	Not Included in Pathway or Brite	Unclassified: metabolism	Enzymes with EC numbers	NADH-dependent peroxiredoxin subunit F	6.83466e-09	-0.11342	0.173661	0.060241
K22227	Metabolism	Metabolism of cofactors and vitamins	Porphyrin and chlorophyll metabolism	AdoMet-dependent heme synthase	6.96809e-09	-0.103188	0.141341	0.0381526
K13058	Not Included in Pathway or Brite	Unclassified: metabolism	Enzymes with EC numbers	mannosylfructose-phosphate synthase	7.15357e-09	0.0456907	0.0125422	0.0582329
K01905	Brite Hierarchies	Protein families: metabolism	Lipid biosynthesis proteins	acetate---CoA ligase (ADP-forming) subunit alpha	7.7397e-09	-0.141986	0.310661	0.168675
K01133	Not Included in Pathway or Brite	Unclassified: metabolism	Enzymes with EC numbers	choline-sulfatase	7.7407e-09	0.102474	0.100338	0.202811
K05587	Metabolism	Energy metabolism	Oxidative phosphorylation	bidirectional	7.92743e-09	-0.0877286	0.101785	0.0140562
K15067	Metabolism	Amino acid metabolism	Tryptophan metabolism	2-aminomuconate deaminase	8.29138e-09	0.0859618	0.0646406	0.150602
K01533	Not Included in Pathway or Brite	Unclassified: metabolism	Enzymes with EC numbers	P-type Cu2+ transporter	8.29831e-09	-0.157228	0.540762	0.383534
K16885	Not Included in Pathway or Brite	Unclassified: metabolism	Energy metabolism	quinone-modifying oxidoreductase, subunit QmoA	8.67444e-09	-0.0990823	0.131211	0.0321285
K00101	Metabolism	Carbohydrate metabolism	Pyruvate metabolism	L-lactate dehydrogenase (cytochrome)	9.07658e-09	0.13489	0.218524	0.353414
K02456	Brite Hierarchies	Protein families: signaling and cellular processes	Secretion system	general secretion pathway protein G	1.00131e-08	-0.155229	0.466474	0.311245
K18828	Brite Hierarchies	Protein families: signaling and cellular processes	Prokaryotic defense system	tRNA(fMet)-specific endonuclease VapC	1.01098e-08	-0.139406	0.300048	0.160643
K03385	Metabolism	Energy metabolism	Nitrogen metabolism	nitrite reductase (cytochrome c-552)	1.04733e-08	-0.0972312	0.127352	0.0301205
K03736	Metabolism	Lipid metabolism	Glycerophospholipid metabolism	ethanolamine ammonia-lyase small subunit	1.08334e-08	-0.103514	0.145683	0.0421687
K07146	Not Included in Pathway or Brite	Poorly characterized	General function prediction only	UPF0176 protein	1.1615e-08	0.154156	0.396044	0.550201
K10027	Metabolism	Metabolism of terpenoids and polyketides	Carotenoid biosynthesis	phytoene desaturase	1.17493e-08	0.150355	0.339604	0.48996
K02549	Metabolism	Metabolism of cofactors and vitamins	Ubiquinone and other terpenoid-quinone biosynthesis	o-succinylbenzoate synthase	1.22617e-08	0.1455	0.29426	0.439759
K20974	Brite Hierarchies	Protein families: signaling and cellular processes	Two-component system	two-component system, sensor histidine kinase	1.34252e-08	-0.128186	0.242644	0.114458
K02550	Brite Hierarchies	Protein families: signaling and cellular processes	Transporters	glycolate permease	1.35223e-08	-0.0926426	0.116739	0.0240964
K13328	Metabolism	Metabolism of terpenoids and polyketides	Polyketide sugar unit biosynthesis	dTDP-4-dehydro-2,6-dideoxy-D-glucose 3-dehydratase	1.41781e-08	-0.0994078	0.135552	0.0361446
K12962	Brite Hierarchies	Protein families: signaling and cellular processes	Transporters	undecaprenyl phosphate-alpha-L-ara4N flippase subunit ArnE	1.42192e-08	-0.103435	0.147612	0.0441767
K03562	Brite Hierarchies	Protein families: signaling and cellular processes	Transporters	biopolymer transport protein TolQ	1.45076e-08	-0.153703	0.466956	0.313253
K07275	Not Included in Pathway or Brite	Unclassified: signaling and cellular processes	Structural proteins	outer membrane protein	1.47976e-08	-0.117056	0.195369	0.0783133
K02487	#N/A	#N/A	#N/A	#N/A	1.49577e-08	-0.144837	0.351664	0.206827
K00508	Brite Hierarchies	Protein families: metabolism	Lipid biosynthesis proteins	linoleoyl-CoA desaturase	1.52858e-08	0.100466	0.100338	0.200803
K02591	Metabolism	Xenobiotics biodegradation and metabolism	Chloroalkane and chloroalkene degradation	nitrogenase molybdenum-iron protein beta chain	1.6399e-08	-0.0834656	0.0955137	0.0120482
K00180	Not Included in Pathway or Brite	Unclassified: metabolism	Enzymes with EC numbers	indolepyruvate ferredoxin oxidoreductase, beta subunit	1.74844e-08	-0.123833	0.226242	0.10241
K00169	Metabolism	Xenobiotics biodegradation and metabolism	Nitrotoluene degradation	pyruvate ferredoxin oxidoreductase alpha subunit	1.77738e-08	-0.0903091	0.112397	0.0220884
K07713	Brite Hierarchies	Protein families: signaling and cellular processes	Two-component system	two-component system, NtrC family, response regulator HydG	1.7784e-08	-0.13659	0.295224	0.158635
K02411	Brite Hierarchies	Protein families: signaling and cellular processes	Bacterial motility proteins	flagellar assembly protein FliH	1.79515e-08	-0.13255	0.271105	0.138554
K03273	Brite Hierarchies	Protein families: metabolism	Lipopolysaccharide biosynthesis proteins	D-glycero-D-manno-heptose 1,7-bisphosphate phosphatase	1.84491e-08	-0.153706	0.553304	0.399598
K18357	Metabolism	Amino acid metabolism	Phenylalanine metabolism	phenylglyoxylate dehydrogenase gamma subunit	1.84491e-08	-0.0760611	0.0800772	0.00401606
K01371	Brite Hierarchies	Protein families: genetic information processing	Chaperones and folding catalysts	cathepsin K	1.84753e-08	-0.0779122	0.0839363	0.0060241
K16370	Metabolism	Energy metabolism	Methane metabolism	6-phosphofructokinase 2	1.85879e-08	-0.111738	0.178003	0.0662651
K13021	Brite Hierarchies	Protein families: signaling and cellular processes	Transporters	MFS transporter, ACS family, tartrate transporter	1.94175e-08	-0.0948192	0.12494	0.0301205
K03761	Brite Hierarchies	Protein families: signaling and cellular processes	Transporters	MFS transporter, MHS family, alpha-ketoglutarate permease	1.94494e-08	-0.0911955	0.115292	0.0240964
K00558	Brite Hierarchies	Protein families: signaling and cellular processes	Prokaryotic defense system	DNA (cytosine-5)-methyltransferase 1	2.15231e-08	-0.147609	0.394597	0.246988
K15918	Metabolism	Amino acid metabolism	Glycine, serine and threonine metabolism	D-glycerate 3-kinase	2.18931e-08	0.0678343	0.0385914	0.106426
K03306	Not Included in Pathway or Brite	Unclassified: signaling and cellular processes	Transport	inorganic phosphate transporter, PiT family	2.20558e-08	-0.152268	0.477569	0.325301
K08364	Brite Hierarchies	Protein families: signaling and cellular processes	Transporters	periplasmic mercuric ion binding protein	2.23143e-08	0.103427	0.111433	0.214859
K09474	Environmental Information Processing	Signal transduction	Two-component system	acid phosphatase (class A)	2.23629e-08	-0.10062	0.142788	0.0421687
K00252	Metabolism	Xenobiotics biodegradation and metabolism	Benzoate degradation	glutaryl-CoA dehydrogenase	2.43412e-08	0.144758	0.313073	0.457831
K06023	Not Included in Pathway or Brite	Unclassified: metabolism	Enzymes with EC numbers	HPr kinase/phosphorylase	2.46556e-08	-0.140966	0.335745	0.194779
K00526	Brite Hierarchies	Protein families: genetic information processing	DNA repair and recombination proteins	ribonucleoside-diphosphate reductase beta chain	2.48052e-08	0.137424	0.256151	0.393574
K00171	Metabolism	Xenobiotics biodegradation and metabolism	Nitrotoluene degradation	pyruvate ferredoxin oxidoreductase delta subunit	2.58957e-08	-0.0969958	0.13314	0.0361446
K01551	Brite Hierarchies	Protein families: signaling and cellular processes	Transporters	arsenite/tail-anchored protein-transporting ATPase	2.71177e-08	-0.129409	0.261939	0.13253
K02664	Brite Hierarchies	Protein families: signaling and cellular processes	Bacterial motility proteins	type IV pilus assembly protein PilO	2.71177e-08	-0.121903	0.224313	0.10241
K07798	Brite Hierarchies	Protein families: signaling and cellular processes	Transporters	membrane fusion protein, copper/silver efflux system	2.71177e-08	-0.137813	0.31452	0.176707
K00463	Human Diseases	Infectious disease: parasitic	African trypanosomiasis	indoleamine 2,3-dioxygenase	2.71543e-08	0.0390273	0.00916546	0.0481928
K00172	Metabolism	Xenobiotics biodegradation and metabolism	Nitrotoluene degradation	pyruvate ferredoxin oxidoreductase gamma subunit	2.71693e-08	-0.091117	0.117221	0.0261044
K06969	Brite Hierarchies	Protein families: genetic information processing	Ribosome biogenesis	23S rRNA (cytosine1962-C5)-methyltransferase	2.93841e-08	-0.150454	0.596237	0.445783
K00966	Metabolism	Carbohydrate metabolism	Amino sugar and nucleotide sugar metabolism	mannose-1-phosphate guanylyltransferase	3.06599e-08	-0.148716	0.626628	0.477912
K13086	Not Included in Pathway or Brite	Unclassified: metabolism	Enzymes with EC numbers	mannosylfructose-6-phosphate phosphatase	3.26185e-08	0.0468124	0.0154366	0.062249
K21135	Brite Hierarchies	Protein families: signaling and cellular processes	Transporters	membrane fusion protein, multidrug efflux system	3.26517e-08	-0.0792025	0.0892426	0.0100402
K03561	Brite Hierarchies	Protein families: signaling and cellular processes	Transporters	biopolymer transport protein ExbB	3.26958e-08	-0.147842	0.635794	0.487952
K08358	Brite Hierarchies	Protein families: signaling and cellular processes	Transporters	tetrathionate reductase subunit B	3.30433e-08	-0.0865285	0.106609	0.0200803
K12265	Not Included in Pathway or Brite	Unclassified: metabolism	Enzymes with EC numbers	nitric oxide reductase FlRd-NAD(+) reductase	3.30433e-08	0.0478557	0.0164014	0.064257
K12515	Brite Hierarchies	Protein families: signaling and cellular processes	Secretion system	tight adherence protein G	3.30433e-08	0.0488989	0.0173661	0.0662651
K03807	Not Included in Pathway or Brite	Unclassified: signaling and cellular processes	Signaling proteins	AmpE protein	3.4691e-08	0.0364584	0.00771828	0.0441767
K10616	Metabolism	Xenobiotics biodegradation and metabolism	Xylene degradation	p-cymene methyl-monooxygenase	3.4691e-08	0.0764941	0.054028	0.130522
K10672	Not Included in Pathway or Brite	Unclassified: metabolism	Enzymes with EC numbers	glycine reductase complex component B subunit gamma	3.4691e-08	0.0364584	0.00771828	0.0441767
K01681	Metabolism	Energy metabolism	Carbon fixation pathways in prokaryotes	aconitate hydratase	3.66928e-08	0.148048	0.566811	0.714859
K12278	Brite Hierarchies	Protein families: signaling and cellular processes	Secretion system	MSHA biogenesis protein MshG	3.67954e-08	-0.0874148	0.109503	0.0220884
K14128	Metabolism	Energy metabolism	Methane metabolism	F420-non-reducing hydrogenase small subunit	3.74358e-08	-0.0713157	0.0733237	0.00200803
K08714	Brite Hierarchies	Protein families: signaling and cellular processes	Transporters	voltage-gated sodium channel	3.76898e-08	0.07489	0.051616	0.126506
K10002	Brite Hierarchies	Protein families: signaling and cellular processes	Transporters	glutamate/aspartate transport system permease protein	3.81772e-08	-0.076869	0.0849011	0.00803213
K01678	Metabolism	Energy metabolism	Carbon fixation pathways in prokaryotes	fumarate hydratase subunit beta	3.90483e-08	-0.149946	0.485287	0.335341
K02613	Metabolism	Amino acid metabolism	Phenylalanine metabolism	ring-1,2-phenylacetyl-CoA epoxidase subunit PaaE	4.11619e-08	0.105984	0.12494	0.230924
K07473	Brite Hierarchies	Protein families: signaling and cellular processes	Prokaryotic defense system	DNA-damage-inducible protein J	4.15037e-08	-0.0950662	0.131211	0.0361446
K15866	Metabolism	Amino acid metabolism	Phenylalanine metabolism	2-(1,2-epoxy-1,2-dihydrophenyl)acetyl-CoA isomerase	4.22854e-08	0.13278	0.240714	0.373494
K15022	Metabolism	Energy metabolism	Methane metabolism	formate dehydrogenase (NADP+) beta subunit	4.40222e-08	-0.0726844	0.0767004	0.00401606
K14126	Metabolism	Energy metabolism	Methane metabolism	F420-non-reducing hydrogenase large subunit	4.46278e-08	-0.0684998	0.0684998	0
K01512	Metabolism	Xenobiotics biodegradation and metabolism	Aminobenzoate degradation	acylphosphatase	4.56707e-08	-0.136938	0.323685	0.186747
K09790	Not Included in Pathway or Brite	Poorly characterized	Function unknown	uncharacterized protein	4.56707e-08	0.0738468	0.0506512	0.124498
K00496	Metabolism	Xenobiotics biodegradation and metabolism	Caprolactam degradation	alkane 1-monooxygenase	4.6702e-08	0.10318	0.117704	0.220884
K02659	Brite Hierarchies	Protein families: signaling and cellular processes	Bacterial motility proteins	twitching motility protein PilI	4.71694e-08	-0.102157	0.154366	0.0522088
K22278	Not Included in Pathway or Brite	Unclassified: metabolism	Enzymes with EC numbers	peptidoglycan-N-acetylglucosamine deacetylase	4.79991e-08	-0.149588	0.531114	0.381526
K01420	Brite Hierarchies	Protein families: genetic information processing	Transcription factors	CRP/FNR family transcriptional regulator, anaerobic regulatory protein	5.11946e-08	-0.148824	0.488181	0.339357
K05396	Metabolism	Metabolism of other amino acids	D-Amino acid metabolism	D-cysteine desulfhydrase	5.31391e-08	0.126544	0.210806	0.337349
K20708	Not Included in Pathway or Brite	Unclassified: metabolism	Enzymes with EC numbers	isoleucine 2-epimerase	5.3266e-08	0.0241748	0.00192957	0.0261044
K01589	Metabolism	Nucleotide metabolism	Purine metabolism	5-(carboxyamino)imidazole ribonucleotide synthase	5.40202e-08	0.148667	0.507959	0.656627
K03313	Brite Hierarchies	Protein families: signaling and cellular processes	Transporters	Na+:H+ antiporter, NhaA family	5.66906e-08	0.125344	0.205982	0.331325
K01631	Metabolism	Carbohydrate metabolism	Galactose metabolism	2-dehydro-3-deoxyphosphogalactonate aldolase	5.67519e-08	0.082585	0.0680174	0.150602
K00128	Human Diseases	Endocrine and metabolic disease	Alcoholic liver disease	aldehyde dehydrogenase (NAD+)	5.94007e-08	0.146287	0.56054	0.706827
K02076	Brite Hierarchies	Protein families: genetic information processing	Transcription factors	Fur family transcriptional regulator, zinc uptake regulator	6.00797e-08	0.114385	0.158707	0.273092
K21566	Not Included in Pathway or Brite	Unclassified: metabolism	Enzymes with EC numbers	3-chloro-4-hydroxyphenylacetate reductive dehalogenase	6.00797e-08	0.0385449	0.00964785	0.0481928
K16886	Not Included in Pathway or Brite	Unclassified: metabolism	Energy metabolism	quinone-modifying oxidoreductase, subunit QmoB	6.00858e-08	-0.0767905	0.0868307	0.0100402
K01724	Brite Hierarchies	Protein families: signaling and cellular processes	Exosome	4a-hydroxytetrahydrobiopterin dehydratase	6.28522e-08	0.148196	0.496382	0.644578
K07393	Not Included in Pathway or Brite	Unclassified: metabolism	Enzymes with EC numbers	glutathionyl-hydroquinone reductase	6.28522e-08	0.064783	0.0376266	0.10241
K00383	Human Diseases	Cardiovascular disease	Diabetic cardiomyopathy	glutathione reductase (NADPH)	6.50813e-08	0.0987714	0.108056	0.206827
K01007	Metabolism	Energy metabolism	Methane metabolism	pyruvate, water dikinase	6.76292e-08	-0.146299	0.45152	0.305221
K03186	Metabolism	Xenobiotics biodegradation and metabolism	Aminobenzoate degradation	flavin prenyltransferase	6.7882e-08	-0.14393	0.410999	0.267068
K00634	Metabolism	Carbohydrate metabolism	Butanoate metabolism	phosphate butyryltransferase	6.82272e-08	-0.112479	0.196816	0.0843373
K18917	Not Included in Pathway or Brite	Unclassified: metabolism	Enzymes with EC numbers	mycoredoxin	6.86954e-08	0.0760902	0.0564399	0.13253
K14986	Brite Hierarchies	Protein families: signaling and cellular processes	Two-component system	two-component system, LuxR family, sensor kinase FixL	6.99197e-08	-0.124664	0.255186	0.130522
K02462	Brite Hierarchies	Protein families: signaling and cellular processes	Secretion system	general secretion pathway protein M	7.41062e-08	-0.096682	0.140859	0.0441767
K03390	Metabolism	Energy metabolism	Methane metabolism	heterodisulfide reductase subunit C2	7.46861e-08	-0.0975683	0.143753	0.0461847
K09009	Not Included in Pathway or Brite	Poorly characterized	Function unknown	uncharacterized protein	7.46861e-08	0.086511	0.0781476	0.164659
K21564	Brite Hierarchies	Protein families: genetic information processing	Transcription factors	CRP/FNR family transcriptional regulator, nitrogen oxide reductase regulator	7.74969e-08	-0.0831517	0.103232	0.0200803
K17763	Brite Hierarchies	Protein families: genetic information processing	Transcription machinery	rsbT co-antagonist protein RsbR	7.92766e-08	-0.118773	0.227207	0.108434
K12527	Metabolism	Metabolism of other amino acids	Selenocompound metabolism	putative selenate reductase	8.07462e-08	-0.115385	0.21177	0.0963855
K02638	Brite Hierarchies	Protein families: metabolism	Photosynthesis proteins	plastocyanin	8.27381e-08	0.0406314	0.0115774	0.0522088
K09970	Brite Hierarchies	Protein families: signaling and cellular processes	Transporters	general L-amino acid transport system permease protein	8.27381e-08	0.0966064	0.104197	0.200803
K19303	Brite Hierarchies	Protein families: metabolism	Peptidoglycan biosynthesis and degradation proteins	murein DD-endopeptidase	8.33076e-08	-0.100631	0.154848	0.0542169
K13819	Not Included in Pathway or Brite	Unclassified: metabolism	Energy metabolism	NifU-like protein	8.53279e-08	-0.106757	0.177038	0.0702811
K13688	Brite Hierarchies	Protein families: metabolism	Glycosyltransferases	cyclic beta-1,2-glucan synthetase	9.90861e-08	-0.0871794	0.115292	0.0281124
K02063	Brite Hierarchies	Protein families: signaling and cellular processes	Transporters	thiamine transport system permease protein	1.00401e-07	0.0788944	0.0636758	0.14257
K02280	Brite Hierarchies	Protein families: signaling and cellular processes	Bacterial motility proteins	pilus assembly protein CpaC	1.06582e-07	-0.11184	0.200193	0.0883534
K13655	Brite Hierarchies	Protein families: signaling and cellular processes	Prokaryotic defense system	HTH-type transcriptional regulator / antitoxin MqsA	1.13282e-07	-0.0789671	0.0950314	0.0160643
K07806	Brite Hierarchies	Protein families: metabolism	Amino acid related enzymes	UDP-4-amino-4-deoxy-L-arabinose-oxoglutarate aminotransferase	1.18203e-07	-0.0898384	0.123975	0.0341365
K02315	Brite Hierarchies	Protein families: genetic information processing	DNA replication proteins	DNA replication protein DnaC	1.18271e-07	-0.114342	0.212735	0.0983936
K03926	Not Included in Pathway or Brite	Unclassified: signaling and cellular processes	Others	periplasmic divalent cation tolerance protein	1.20025e-07	-0.130656	0.305355	0.174699
K06894	Brite Hierarchies	Protein families: metabolism	Peptidases and inhibitors	alpha-2-macroglobulin	1.24057e-07	-0.123867	0.262422	0.138554
K10794	Metabolism	Metabolism of other amino acids	D-Amino acid metabolism	D-proline reductase (dithiol) PrdB	1.308e-07	0.0579627	0.0303907	0.0883534
K01175	Not Included in Pathway or Brite	Unclassified: metabolism	Enzymes with EC numbers	esterase	1.30898e-07	0.112534	0.162566	0.2751
K07159	Not Included in Pathway or Brite	Poorly characterized	Function unknown	uncharacterized protein	1.41359e-07	0.0713563	0.0511336	0.12249
K00374	Brite Hierarchies	Protein families: signaling and cellular processes	Transporters	nitrate reductase gamma subunit	1.44108e-07	-0.0857322	0.113845	0.0281124
K14340	Brite Hierarchies	Protein families: metabolism	Glycosyltransferases	mannosyltransferase	1.5017e-07	-0.0991055	0.15533	0.0562249
K18473	Brite Hierarchies	Protein families: metabolism	Lipid biosynthesis proteins	acetoacetyl-[acyl-carrier protein] synthase	1.51449e-07	0.0391058	0.011095	0.0502008
K03523	Brite Hierarchies	Protein families: signaling and cellular processes	Transporters	biotin transport system substrate-specific component	1.54472e-07	0.136726	0.313073	0.449799
K22132	Brite Hierarchies	Protein families: genetic information processing	Transfer RNA biogenesis	tRNA threonylcarbamoyladenosine dehydratase	1.54472e-07	-0.142193	0.441389	0.299197
K13014	Human Diseases	Drug resistance: antimicrobial	Cationic antimicrobial peptide (CAMP) resistance	undecaprenyl phosphate-alpha-L-ara4FN deformylase	1.5478e-07	-0.0747825	0.0868307	0.0120482
K11261	Metabolism	Energy metabolism	Methane metabolism	formylmethanofuran dehydrogenase subunit E	1.73972e-07	-0.0861362	0.116257	0.0301205
K08191	Brite Hierarchies	Protein families: signaling and cellular processes	Transporters	MFS transporter, ACS family, hexuronate transporter	1.77143e-07	-0.105153	0.17945	0.0742972
K08976	Not Included in Pathway or Brite	Poorly characterized	General function prediction only	putative membrane protein	1.80924e-07	0.119567	0.199711	0.319277
K20432	Metabolism	Biosynthesis of other secondary metabolites	Acarbose and validamycin biosynthesis	5-epi-valiolone dehydratase	1.90462e-07	0.0422355	0.0139894	0.0562249
K02886	Brite Hierarchies	Protein families: genetic information processing	Ribosome	large subunit ribosomal protein L2	1.92764e-07	0.134314	0.648818	0.783133
K07507	Brite Hierarchies	Protein families: signaling and cellular processes	Transporters	putative Mg2+ transporter-C (MgtC) family protein	2.03311e-07	-0.115722	0.228172	0.11245
K19166	Brite Hierarchies	Protein families: signaling and cellular processes	Prokaryotic defense system	mRNA interferase HigB	2.12382e-07	-0.105074	0.18138	0.0763052
K09167	Not Included in Pathway or Brite	Poorly characterized	Function unknown	uncharacterized protein	2.31965e-07	0.0500991	0.0221901	0.0722892
K07741	Not Included in Pathway or Brite	Unclassified: genetic information processing	Transcription	anti-repressor protein	2.35363e-07	-0.0860577	0.118186	0.0321285
K14623	Brite Hierarchies	Protein families: genetic information processing	DNA repair and recombination proteins	DNA-damage-inducible protein D	2.35363e-07	-0.0860577	0.118186	0.0321285
K00640	Cellular Processes	Cellular community - prokaryotes	Biofilm formation - Vibrio cholerae	serine O-acetyltransferase	2.45665e-07	-0.140661	0.602508	0.461847
K07062	Brite Hierarchies	Protein families: signaling and cellular processes	Prokaryotic defense system	toxin FitB	2.5935e-07	-0.110965	0.209358	0.0983936
K05919	Not Included in Pathway or Brite	Unclassified: metabolism	Enzymes with EC numbers	superoxide reductase	2.66576e-07	-0.0855753	0.117704	0.0321285
K21169	Brite Hierarchies	Protein families: metabolism	Polyketide biosynthesis proteins	enediyne biosynthesis protein CalE2	2.6732e-07	0.0553938	0.0289436	0.0843373
K16509	Not Included in Pathway or Brite	Unclassified: genetic information processing	Transcription	regulatory protein spx	2.78042e-07	0.121316	0.218041	0.339357
K18370	Metabolism	Carbohydrate metabolism	Butanoate metabolism	alcohol dehydrogenase	2.81461e-07	-0.0931483	0.141341	0.0481928
K02458	Brite Hierarchies	Protein families: signaling and cellular processes	Secretion system	general secretion pathway protein I	2.84905e-07	-0.126393	0.299083	0.172691
K00151	Metabolism	Amino acid metabolism	Tyrosine metabolism	5-carboxymethyl-2-hydroxymuconic-semialdehyde dehydrogenase	2.86673e-07	0.093712	0.107091	0.200803
K00661	Not Included in Pathway or Brite	Unclassified: metabolism	Enzymes with EC numbers	maltose O-acetyltransferase	2.88353e-07	-0.138726	0.427882	0.289157
K20530	Brite Hierarchies	Protein families: signaling and cellular processes	Secretion system	type IV secretion system protein TrbE	2.90696e-07	-0.0691507	0.0771828	0.00803213
K08282	Not Included in Pathway or Brite	Unclassified: metabolism	Enzymes with EC numbers	non-specific serine/threonine protein kinase	2.91171e-07	-0.140533	0.46985	0.329317
K17883	Not Included in Pathway or Brite	Unclassified: metabolism	Enzymes with EC numbers	mycothione reductase	2.99907e-07	0.0303559	0.00578871	0.0361446
K21113	Brite Hierarchies	Protein families: metabolism	Cytochrome P450	cytochrome P450 family 106	3.02285e-07	0.0175899	0.000482393	0.0180723
K20807	Metabolism	Xenobiotics biodegradation and metabolism	Styrene degradation	nitrile hydratase subunit beta	3.06075e-07	0.0775257	0.0670526	0.144578
K05370	Metabolism	Metabolism of cofactors and vitamins	Porphyrin and chlorophyll metabolism	phycoerythrobilin:ferredoxin oxidoreductase	3.26002e-07	0.0221668	0.00192957	0.0240964
K05377	Brite Hierarchies	Protein families: metabolism	Photosynthesis proteins	phycoerythrin beta chain	3.26002e-07	0.0221668	0.00192957	0.0240964
K07070	Not Included in Pathway or Brite	Poorly characterized	Function unknown	uncharacterized protein	3.26002e-07	0.0221668	0.00192957	0.0240964
K07093	Not Included in Pathway or Brite	Poorly characterized	Function unknown	uncharacterized protein	3.50055e-07	0.111479	0.173661	0.285141
K02019	Brite Hierarchies	Protein families: genetic information processing	Transcription factors	molybdate transport system regulatory protein	3.56073e-07	-0.117832	0.250362	0.13253
K02666	Brite Hierarchies	Protein families: signaling and cellular processes	Bacterial motility proteins	type IV pilus assembly protein PilQ	3.56073e-07	-0.135887	0.398939	0.263052
K13820	Brite Hierarchies	Protein families: signaling and cellular processes	Bacterial motility proteins	flagellar biosynthesis protein FliR/FlhB	3.56073e-07	-0.126561	0.307284	0.180723
K01679	Human Diseases	Endocrine and metabolic disease	Cushing syndrome	fumarate hydratase, class II	3.57284e-07	0.137711	0.374337	0.512048
K14415	Brite Hierarchies	Protein families: genetic information processing	Transfer RNA biogenesis	tRNA-splicing ligase RtcB (3'-phosphate/5'-hydroxy nucleic acid ligase)	3.70751e-07	-0.103953	0.184274	0.0803213
K00534	Not Included in Pathway or Brite	Unclassified: metabolism	Enzymes with EC numbers	ferredoxin hydrogenase small subunit	3.78495e-07	-0.0644837	0.0684998	0.00401606
K21704	Not Included in Pathway or Brite	Unclassified: metabolism	Enzymes with EC numbers	phosphatidylcholine 12-monooxygenase	3.78495e-07	0.0191155	0.000964785	0.0200803
K19540	Brite Hierarchies	Protein families: signaling and cellular processes	Transporters	fructoselysine transporter	3.8076e-07	-0.0602991	0.0602991	0
K01792	Metabolism	Carbohydrate metabolism	Glycolysis / Gluconeogenesis	glucose-6-phosphate 1-epimerase	3.82123e-07	-0.0943601	0.148577	0.0542169
K18929	Not Included in Pathway or Brite	Unclassified: metabolism	Carbohydrate metabolism	L-lactate dehydrogenase complex protein LldF	3.82123e-07	-0.122196	0.278823	0.156627
K10004	Brite Hierarchies	Protein families: signaling and cellular processes	Transporters	glutamate/aspartate transport system ATP-binding protein	3.99282e-07	-0.0695546	0.0795948	0.0100402
K16012	Brite Hierarchies	Protein families: signaling and cellular processes	Transporters	ATP-binding cassette, subfamily C, bacterial CydC	3.99282e-07	-0.0805044	0.106609	0.0261044
K10926	Brite Hierarchies	Protein families: signaling and cellular processes	Secretion system	MSHA pilin protein MshC	4.03317e-07	-0.10089	0.173179	0.0722892
K03274	Brite Hierarchies	Protein families: metabolism	Lipopolysaccharide biosynthesis proteins	ADP-L-glycero-D-manno-heptose 6-epimerase	4.09441e-07	-0.131589	0.356488	0.2249
K14683	Brite Hierarchies	Protein families: signaling and cellular processes	Exosome	solute carrier family 34 (sodium-dependent phosphate cotransporter)	4.16069e-07	0.0350112	0.00916546	0.0441767
K03046	Brite Hierarchies	Protein families: genetic information processing	DNA repair and recombination proteins	DNA-directed RNA polymerase subunit beta'	4.28501e-07	0.124059	0.705258	0.829317
K07240	Brite Hierarchies	Protein families: signaling and cellular processes	Transporters	chromate transporter	4.47252e-07	-0.135494	0.408587	0.273092
K00523	Metabolism	Glycan biosynthesis and metabolism	O-Antigen nucleotide sugar biosynthesis	CDP-4-dehydro-6-deoxyglucose reductase, E3	4.47799e-07	-0.122847	0.287506	0.164659
K14054	Not Included in Pathway or Brite	Unclassified: metabolism	Amino acid metabolism	murein peptide amidase A	4.5018e-07	0.105635	0.153401	0.259036
K02665	Brite Hierarchies	Protein families: signaling and cellular processes	Bacterial motility proteins	type IV pilus assembly protein PilP	4.5462e-07	-0.0982308	0.164496	0.0662651
K08080	Metabolism	Carbohydrate metabolism	Amino sugar and nucleotide sugar metabolism	CMP-N-acetylneuraminate monooxygenase	4.5462e-07	0.0538681	0.0284612	0.0823293
K06910	Brite Hierarchies	Protein families: metabolism	Peptidases and inhibitors	phosphatidylethanolamine-binding protein	4.56567e-07	-0.129647	0.342499	0.212851
K13421	Metabolism	Xenobiotics biodegradation and metabolism	Drug metabolism - other enzymes	uridine monophosphate synthetase	4.56567e-07	0.138159	0.410034	0.548193
K05874	Brite Hierarchies	Protein families: signaling and cellular processes	Bacterial motility proteins	methyl-accepting chemotaxis protein I, serine sensor receptor	4.72432e-07	-0.0831633	0.115292	0.0321285
K02278	Brite Hierarchies	Protein families: signaling and cellular processes	Bacterial motility proteins	prepilin peptidase CpaA	4.74517e-07	-0.132083	0.36903	0.236948
K09958	Not Included in Pathway or Brite	Poorly characterized	Function unknown	uncharacterized protein	4.74517e-07	-0.087191	0.127352	0.0401606
K07647	Brite Hierarchies	Protein families: signaling and cellular processes	Two-component system	two-component system, OmpR family, sensor histidine kinase TorS	4.77477e-07	-0.103392	0.185721	0.0823293
K00325	Metabolism	Metabolism of cofactors and vitamins	Nicotinate and nicotinamide metabolism	H+-translocating NAD(P) transhydrogenase subunit beta	4.97346e-07	0.138069	0.420164	0.558233
K06872	Not Included in Pathway or Brite	Poorly characterized	Function unknown	uncharacterized protein	5.01778e-07	-0.132004	0.37096	0.238956
K09938	Not Included in Pathway or Brite	Poorly characterized	Function unknown	uncharacterized protein	5.09594e-07	0.0618887	0.040521	0.10241
K11603	Brite Hierarchies	Protein families: signaling and cellular processes	Transporters	manganese transport system ATP-binding protein	5.20101e-07	0.0570764	0.0332851	0.0903614
K00138	Metabolism	Carbohydrate metabolism	Pyruvate metabolism	aldehyde dehydrogenase	5.30405e-07	-0.0929129	0.14713	0.0542169
K02669	Brite Hierarchies	Protein families: signaling and cellular processes	Bacterial motility proteins	twitching motility protein PilT	5.30405e-07	-0.136325	0.43753	0.301205
K02904	Brite Hierarchies	Protein families: genetic information processing	Ribosome	large subunit ribosomal protein L29	5.60794e-07	0.13765	0.520984	0.658635
K10001	Brite Hierarchies	Protein families: signaling and cellular processes	Transporters	glutamate/aspartate transport system substrate-binding protein	5.71442e-07	-0.0844536	0.120598	0.0361446
K18290	Metabolism	Carbohydrate metabolism	C5-Branched dibasic acid metabolism	itaconyl-CoA hydratase	5.82685e-07	0.0433572	0.0168837	0.060241
K02841	Brite Hierarchies	Protein families: metabolism	Lipopolysaccharide biosynthesis proteins	heptosyltransferase I	5.969e-07	-0.132094	0.38109	0.248996
K02471	Brite Hierarchies	Protein families: signaling and cellular processes	Transporters	vitamin B12/bleomycin/antimicrobial peptide transport system ATP-binding/permease protein	6.11165e-07	-0.0906579	0.140859	0.0502008
K00436	Not Included in Pathway or Brite	Unclassified: metabolism	Enzymes with EC numbers	NAD-reducing hydrogenase large subunit	6.13185e-07	-0.122937	0.297636	0.174699
K02560	Brite Hierarchies	Protein families: metabolism	Lipopolysaccharide biosynthesis proteins	lauroyl-Kdo2-lipid IVA myristoyltransferase	6.20161e-07	-0.0989602	0.171249	0.0722892
K08717	Brite Hierarchies	Protein families: signaling and cellular processes	Transporters	urea transporter	6.21403e-07	-0.0708449	0.0849011	0.0140562
K08978	Brite Hierarchies	Protein families: signaling and cellular processes	Transporters	bacterial/archaeal transporter family protein	6.21403e-07	-0.112918	0.235408	0.12249
K02236	Brite Hierarchies	Protein families: signaling and cellular processes	Secretion system	leader peptidase (prepilin peptidase) / N-methyltransferase	6.45027e-07	-0.118169	0.266763	0.148594
K02062	Brite Hierarchies	Protein families: signaling and cellular processes	Transporters	thiamine transport system ATP-binding protein	6.7412e-07	0.0673403	0.0511336	0.118474
K03892	Brite Hierarchies	Protein families: genetic information processing	Transcription factors	ArsR family transcriptional regulator, arsenate/arsenite/antimonite-responsive transcriptional repressor	6.85837e-07	-0.136386	0.584178	0.447791
K06921	Not Included in Pathway or Brite	Poorly characterized	Function unknown	uncharacterized protein	6.95566e-07	-0.0941247	0.154366	0.060241
K07442	Brite Hierarchies	Protein families: genetic information processing	Transfer RNA biogenesis	tRNA (adenine57-N1/adenine58-N1)-methyltransferase catalytic subunit	6.95739e-07	0.0878565	0.0988905	0.186747
K01949	Not Included in Pathway or Brite	Unclassified: metabolism	Enzymes with EC numbers	glutamate---methylamine ligase	7.05138e-07	0.0470478	0.0212253	0.0682731
K09386	Not Included in Pathway or Brite	Poorly characterized	Function unknown	uncharacterized protein	7.05138e-07	0.0947437	0.120116	0.214859
K07793	Brite Hierarchies	Protein families: signaling and cellular processes	Transporters	putative tricarboxylic transport membrane protein	7.05534e-07	0.0918609	0.11095	0.202811
K00124	Metabolism	Energy metabolism	Methane metabolism	formate dehydrogenase iron-sulfur subunit	7.06283e-07	-0.124318	0.313073	0.188755
K13953	Metabolism	Xenobiotics biodegradation and metabolism	Drug metabolism - cytochrome P450	alcohol dehydrogenase, propanol-preferring	7.25343e-07	-0.13178	0.388808	0.257028
K09845	Metabolism	Metabolism of terpenoids and polyketides	Carotenoid biosynthesis	1-hydroxycarotenoid 3,4-desaturase	7.64924e-07	0.106667	0.166425	0.273092
K12137	Not Included in Pathway or Brite	Unclassified: metabolism	Enzymes with EC numbers	hydrogenase-4 component B	7.89056e-07	-0.105255	0.20164	0.0963855
K07339	Brite Hierarchies	Protein families: signaling and cellular processes	Prokaryotic defense system	mRNA interferase HicA	8.13751e-07	-0.0949326	0.15919	0.064257
K07089	Not Included in Pathway or Brite	Poorly characterized	Function unknown	uncharacterized protein	8.41438e-07	-0.13187	0.398939	0.267068
K07281	Metabolism	Carbohydrate metabolism	Inositol phosphate metabolism	1L-myo-inositol 1-phosphate cytidylyltransferase	8.53761e-07	0.0723095	0.0622287	0.134538
K16055	Brite Hierarchies	Protein families: metabolism	Glycosyltransferases	trehalose 6-phosphate synthase/phosphatase	8.6232e-07	0.0772787	0.0733237	0.150602
K06022	#N/A	#N/A	#N/A	#N/A	8.75946e-07	-0.103078	0.193439	0.0903614
K02361	Metabolism	Metabolism of terpenoids and polyketides	Biosynthesis of siderophore group nonribosomal peptides	isochorismate synthase	8.84972e-07	0.0856915	0.0950314	0.180723
K01811	Not Included in Pathway or Brite	Unclassified: metabolism	Enzymes with EC numbers	alpha-D-xyloside xylohydrolase	9.08349e-07	-0.0944502	0.158707	0.064257
K16216	Not Included in Pathway or Brite	Unclassified: metabolism	Enzymes with EC numbers	benzil reductase ((S)-benzoin forming)	1.00093e-06	0.0232101	0.00289436	0.0261044
K03416	Metabolism	Carbohydrate metabolism	Propanoate metabolism	methylmalonyl-CoA carboxyltransferase 5S subunit	1.03375e-06	-0.0766452	0.10275	0.0261044
K05875	Brite Hierarchies	Protein families: signaling and cellular processes	Bacterial motility proteins	methyl-accepting chemotaxis protein II, aspartate sensor receptor	1.06878e-06	-0.0891322	0.141341	0.0522088
K00537	Not Included in Pathway or Brite	Unclassified: metabolism	Enzymes with EC numbers	arsenate reductase (glutaredoxin)	1.08549e-06	0.131777	0.364206	0.495984
K02457	Brite Hierarchies	Protein families: signaling and cellular processes	Secretion system	general secretion pathway protein H	1.08549e-06	-0.121984	0.308731	0.186747
K16951	Metabolism	Energy metabolism	Sulfur metabolism	anaerobic sulfite reductase subunit B	1.10684e-06	-0.0582911	0.0602991	0.00200803
K05778	Brite Hierarchies	Protein families: signaling and cellular processes	Transporters	putative thiamine transport system permease protein	1.11388e-06	0.0397451	0.0144718	0.0542169
K07452	Brite Hierarchies	Protein families: signaling and cellular processes	Prokaryotic defense system	5-methylcytosine-specific restriction enzyme B	1.12273e-06	-0.134611	0.492041	0.35743
K09144	Not Included in Pathway or Brite	Poorly characterized	Function unknown	uncharacterized protein	1.13336e-06	-0.0995327	0.181862	0.0823293
K03405	Metabolism	Metabolism of cofactors and vitamins	Porphyrin and chlorophyll metabolism	magnesium chelatase subunit I	1.14403e-06	0.120081	0.249397	0.369478
K00332	Metabolism	Energy metabolism	Oxidative phosphorylation	NADH-quinone oxidoreductase subunit C	1.21401e-06	-0.128996	0.667149	0.538153
K09959	Not Included in Pathway or Brite	Poorly characterized	Function unknown	uncharacterized protein	1.21413e-06	-0.0842182	0.126387	0.0421687
K01683	Metabolism	Carbohydrate metabolism	Ascorbate and aldarate metabolism	D-arabinonate dehydratase	1.23644e-06	0.0696622	0.0588519	0.128514
K08988	Not Included in Pathway or Brite	Poorly characterized	General function prediction only	putative membrane protein	1.23805e-06	-0.117216	0.277858	0.160643
K01128	Not Included in Pathway or Brite	Unclassified: metabolism	Enzymes with EC numbers	sphingomyelin phosphodiesterase acid-like 3	1.24811e-06	-0.0578087	0.0598167	0.00200803
K01721	Metabolism	Xenobiotics biodegradation and metabolism	Styrene degradation	nitrile hydratase subunit alpha	1.29129e-06	0.0746314	0.0699469	0.144578
K17717	Metabolism	Lipid metabolism	Ether lipid metabolism	phospholipase D	1.29686e-06	-0.0596598	0.0636758	0.00401606
K03271	Brite Hierarchies	Protein families: metabolism	Lipopolysaccharide biosynthesis proteins	D-sedoheptulose 7-phosphate isomerase	1.29952e-06	-0.134152	0.515678	0.381526
K20150	Not Included in Pathway or Brite	Unclassified: metabolism	Enzymes with EC numbers	iron:rusticyanin reductase	1.29952e-06	-0.0554752	0.0554752	0
K03414	Brite Hierarchies	Protein families: signaling and cellular processes	Bacterial motility proteins	chemotaxis protein CheZ	1.38857e-06	-0.0765668	0.104679	0.0281124
K03327	Brite Hierarchies	Protein families: signaling and cellular processes	Transporters	multidrug resistance protein, MATE family	1.4139e-06	0.131597	0.384467	0.516064
K00864	Brite Hierarchies	Protein families: signaling and cellular processes	Exosome	glycerol kinase	1.43271e-06	0.132225	0.399904	0.532129
K21405	Brite Hierarchies	Protein families: genetic information processing	Transcription factors	sigma-54 dependent transcriptional regulator, acetoin dehydrogenase operon transcriptional activator AcoR	1.45717e-06	-0.0938108	0.162084	0.0682731
K06905	Not Included in Pathway or Brite	Poorly characterized	Function unknown	uncharacterized protein	1.46644e-06	-0.0610285	0.0670526	0.0060241
K07138	Not Included in Pathway or Brite	Poorly characterized	Function unknown	uncharacterized protein	1.46644e-06	-0.0610285	0.0670526	0.0060241
K13657	Brite Hierarchies	Protein families: metabolism	Glycosyltransferases	alpha-1,3-mannosyltransferase	1.46644e-06	-0.0610285	0.0670526	0.0060241
K07157	Not Included in Pathway or Brite	Poorly characterized	Function unknown	uncharacterized protein	1.48188e-06	0.125251	0.30246	0.427711
K07161	Not Included in Pathway or Brite	Poorly characterized	Function unknown	uncharacterized protein	1.50958e-06	0.102976	0.162084	0.26506
K05522	Brite Hierarchies	Protein families: genetic information processing	DNA repair and recombination proteins	endonuclease VIII	1.54586e-06	0.0658931	0.0525808	0.118474
K05560	Brite Hierarchies	Protein families: signaling and cellular processes	Transporters	multicomponent K+:H+ antiporter subunit C	1.54586e-06	0.0471263	0.0231548	0.0702811
K07154	Brite Hierarchies	Protein families: signaling and cellular processes	Prokaryotic defense system	serine/threonine-protein kinase HipA	1.61762e-06	-0.126541	0.369513	0.242972
K02014	Brite Hierarchies	Protein families: signaling and cellular processes	Transporters	iron complex outermembrane recepter protein	1.6264e-06	-0.125564	0.689822	0.564257
K13643	Brite Hierarchies	Protein families: genetic information processing	Transcription factors	Rrf2 family transcriptional regulator, iron-sulfur cluster assembly transcription factor	1.64757e-06	-0.130862	0.436083	0.305221
K03629	Brite Hierarchies	Protein families: genetic information processing	DNA repair and recombination proteins	DNA replication and repair protein RecF	1.66473e-06	0.132771	0.499759	0.63253
K01815	Metabolism	Carbohydrate metabolism	Pentose and glucuronate interconversions	4-deoxy-L-threo-5-hexosulose-uronate ketol-isomerase	1.67036e-06	-0.0683545	0.0844187	0.0160643
K01728	Cellular Processes	Cellular community - prokaryotes	Quorum sensing	pectate lyase	1.68801e-06	-0.0988934	0.185239	0.0863454
K12972	Metabolism	Amino acid metabolism	Glycine, serine and threonine metabolism	glyoxylate/hydroxypyruvate reductase	1.69162e-06	0.0758315	0.0747709	0.150602
K01114	Brite Hierarchies	Protein families: signaling and cellular processes	Bacterial toxins	phospholipase C	1.69792e-06	-0.077857	0.109986	0.0321285
K15727	Brite Hierarchies	Protein families: signaling and cellular processes	Transporters	membrane fusion protein, heavy metal efflux system	1.71293e-06	-0.12809	0.39315	0.26506
K03219	Brite Hierarchies	Protein families: signaling and cellular processes	Secretion system	type III secretion protein C	1.76464e-06	-0.122894	0.335745	0.212851
K06596	Brite Hierarchies	Protein families: signaling and cellular processes	Bacterial motility proteins	chemosensory pili system protein ChpA (sensor histidine kinase/response regulator)	1.78842e-06	-0.11569	0.278341	0.162651
K18330	Not Included in Pathway or Brite	Unclassified: metabolism	Enzymes with EC numbers	NADP-reducing hydrogenase subunit HndA	1.78842e-06	-0.0563615	0.0583695	0.00200803
K20988	Brite Hierarchies	Protein families: signaling and cellular processes	Transporters	polysaccharide biosynthesis/export protein VpsN	1.78842e-06	-0.0719782	0.0940666	0.0220884
K02569	Not Included in Pathway or Brite	Unclassified: metabolism	Energy metabolism	cytochrome c-type protein NapC	1.8339e-06	-0.0706095	0.0906898	0.0200803
K04065	Not Included in Pathway or Brite	Poorly characterized	General function prediction only	hyperosmotically inducible periplasmic protein	1.8339e-06	-0.0867203	0.138929	0.0522088
K09957	Not Included in Pathway or Brite	Poorly characterized	Function unknown	uncharacterized protein	1.97558e-06	0.0382194	0.0139894	0.0522088
K00130	Metabolism	Amino acid metabolism	Glycine, serine and threonine metabolism	betaine-aldehyde dehydrogenase	1.98043e-06	0.12285	0.292812	0.415663
K02982	Brite Hierarchies	Protein families: genetic information processing	Ribosome	small subunit ribosomal protein S3	2.00314e-06	0.122008	0.667149	0.789157
K02402	Brite Hierarchies	Protein families: signaling and cellular processes	Bacterial motility proteins	flagellar transcriptional activator FlhC	2.02822e-06	-0.0558791	0.0578871	0.00200803
K01286	Not Included in Pathway or Brite	Unclassified: metabolism	Enzymes with EC numbers	D-alanyl-D-alanine carboxypeptidase	2.06615e-06	-0.13056	0.455861	0.325301
K07720	Brite Hierarchies	Protein families: signaling and cellular processes	Two-component system	two-component system, response regulator YesN	2.07657e-06	-0.0893008	0.149542	0.060241
K03762	Brite Hierarchies	Protein families: signaling and cellular processes	Transporters	MFS transporter, MHS family, proline/betaine transporter	2.09662e-06	-0.103819	0.212253	0.108434
K07076	Not Included in Pathway or Brite	Poorly characterized	Function unknown	uncharacterized protein	2.13615e-06	-0.104223	0.214665	0.110442
K14475	Human Diseases	Infectious disease: parasitic	African trypanosomiasis	inhibitor of cysteine peptidase	2.15703e-06	-0.090591	0.154848	0.064257
K07400	Not Included in Pathway or Brite	Unclassified: genetic information processing	Protein processing	Fe/S biogenesis protein NfuA	2.24672e-06	0.110323	0.206946	0.317269
K13918	Not Included in Pathway or Brite	Poorly characterized	General function prediction only	glucarate dehydratase-related protein	2.27719e-06	0.0186331	0.00144718	0.0200803
K12661	Metabolism	Carbohydrate metabolism	Fructose and mannose metabolism	L-rhamnonate dehydratase	2.42073e-06	0.0429533	0.0192957	0.062249
K10256	Brite Hierarchies	Protein families: metabolism	Lipid biosynthesis proteins	omega-6 fatty acid desaturase / acyl-lipid omega-6 desaturase (Delta-12 desaturase)	2.42336e-06	0.0171075	0.000964785	0.0180723
K01486	Metabolism	Nucleotide metabolism	Purine metabolism	adenine deaminase	2.45843e-06	-0.0965599	0.180897	0.0843373
K02846	Not Included in Pathway or Brite	Unclassified: metabolism	Enzymes with EC numbers	N-methyl-L-tryptophan oxidase	2.5108e-06	0.0541035	0.0342499	0.0883534
K07031	Metabolism	Glycan biosynthesis and metabolism	Lipopolysaccharide biosynthesis	D-glycero-alpha-D-manno-heptose-7-phosphate kinase	2.5259e-06	-0.10245	0.208876	0.106426
K03517	Metabolism	Metabolism of cofactors and vitamins	Nicotinate and nicotinamide metabolism	quinolinate synthase	2.59767e-06	-0.129252	0.599132	0.46988
K02654	Brite Hierarchies	Protein families: signaling and cellular processes	Bacterial motility proteins	leader peptidase (prepilin peptidase) / N-methyltransferase	2.61554e-06	-0.130339	0.560058	0.429719
K03328	Not Included in Pathway or Brite	Unclassified: signaling and cellular processes	Transport	polysaccharide transporter, PST family	2.62588e-06	-0.108184	0.240714	0.13253
K13924	Brite Hierarchies	Protein families: signaling and cellular processes	Bacterial motility proteins	two-component system, chemotaxis family, CheB/CheR fusion protein	2.63093e-06	-0.130261	0.561987	0.431727
K03281	Not Included in Pathway or Brite	Unclassified: signaling and cellular processes	Transport	chloride channel protein, CIC family	2.6591e-06	0.130551	0.46985	0.600402
K07321	Not Included in Pathway or Brite	Unclassified: signaling and cellular processes	Cell growth	CO dehydrogenase maturation factor	2.69111e-06	-0.0567654	0.0607815	0.00401606
K14138	Metabolism	Energy metabolism	Carbon fixation pathways in prokaryotes	acetyl-CoA synthase	2.69111e-06	-0.0586165	0.0646406	0.0060241
K01473	Metabolism	Amino acid metabolism	Arginine and proline metabolism	N-methylhydantoinase A	2.76e-06	0.104804	0.182344	0.287149
K07262	Brite Hierarchies	Protein families: metabolism	Peptidoglycan biosynthesis and degradation proteins	serine-type D-Ala-D-Ala endopeptidase (penicillin-binding protein 7)	2.77419e-06	-0.0887399	0.150989	0.062249
K01912	Cellular Processes	Cellular community - prokaryotes	Biofilm formation - Vibrio cholerae	phenylacetate-CoA ligase	2.80822e-06	-0.129034	0.456343	0.327309
K21332	Metabolism	Metabolism of terpenoids and polyketides	Polyketide sugar unit biosynthesis	dTDP-alpha-D-glucuronic acid decarboxylase	2.9415e-06	-0.0723037	0.0984081	0.0261044
K07304	Not Included in Pathway or Brite	Unclassified: metabolism	Enzymes with EC numbers	peptide-methionine (S)-S-oxide reductase	2.99621e-06	0.115949	0.703329	0.819277
K00882	Environmental Information Processing	Membrane transport	Phosphotransferase system (PTS)	1-phosphofructokinase	3.01634e-06	-0.0955951	0.179932	0.0843373
K02954	Brite Hierarchies	Protein families: genetic information processing	Ribosome	small subunit ribosomal protein S14	3.09435e-06	0.125768	0.599132	0.7249
K16013	Brite Hierarchies	Protein families: signaling and cellular processes	Transporters	ATP-binding cassette, subfamily C, bacterial CydD	3.2739e-06	-0.0740763	0.104197	0.0301205
K03669	Brite Hierarchies	Protein families: metabolism	Glycosyltransferases	membrane glycosyltransferase	3.31827e-06	-0.0718213	0.0979257	0.0261044
K01167	Brite Hierarchies	Protein families: genetic information processing	Transfer RNA biogenesis	ribonuclease T1	3.31906e-06	-0.0627227	0.0747709	0.0120482
K03802	Not Included in Pathway or Brite	Unclassified: metabolism	Enzymes with EC numbers	cyanophycin synthetase	3.34299e-06	-0.103505	0.219971	0.116466
K15785	Metabolism	Amino acid metabolism	Glycine, serine and threonine metabolism	L-2,4-diaminobutyrate transaminase	3.37921e-06	0.0227277	0.00337675	0.0261044
K10040	Brite Hierarchies	Protein families: signaling and cellular processes	Transporters	aspartate/glutamate/glutamine transport system permease protein	3.42705e-06	-0.0654601	0.0815244	0.0160643
K10834	Brite Hierarchies	Protein families: signaling and cellular processes	Transporters	heme transport system ATP-binding protein	3.4772e-06	-0.101407	0.209841	0.108434
K09819	Brite Hierarchies	Protein families: signaling and cellular processes	Transporters	manganese/iron transport system permease protein	3.49968e-06	0.096403	0.148577	0.24498
K09826	Brite Hierarchies	Protein families: genetic information processing	Transcription factors	Fur family transcriptional regulator, iron response regulator	3.5375e-06	0.0573902	0.0410034	0.0983936
K10003	Brite Hierarchies	Protein families: signaling and cellular processes	Transporters	glutamate/aspartate transport system permease protein	3.57322e-06	-0.0608716	0.0709117	0.0100402
K06902	Brite Hierarchies	Protein families: signaling and cellular processes	Transporters	MFS transporter, UMF1 family	3.64892e-06	0.118207	0.277376	0.395582
K07063	Not Included in Pathway or Brite	Poorly characterized	Function unknown	uncharacterized protein	3.71331e-06	-0.0802806	0.124457	0.0441767
K00354	Not Included in Pathway or Brite	Unclassified: metabolism	Enzymes with EC numbers	NADPH2 dehydrogenase	3.92696e-06	-0.120741	0.351664	0.230924
K08688	Metabolism	Amino acid metabolism	Arginine and proline metabolism	creatinase	3.92696e-06	0.0579511	0.0424506	0.100402
K09950	Not Included in Pathway or Brite	Poorly characterized	Function unknown	uncharacterized protein	3.92696e-06	0.0772671	0.0853835	0.162651
K18843	Brite Hierarchies	Protein families: signaling and cellular processes	Prokaryotic defense system	antitoxin HicB	3.92696e-06	-0.0722252	0.100338	0.0281124
K20140	Not Included in Pathway or Brite	Unclassified: metabolism	Enzymes with EC numbers	2-oxoglutarate carboxylase large subunit	4.01162e-06	-0.0762529	0.112397	0.0361446
K02396	Brite Hierarchies	Protein families: signaling and cellular processes	Bacterial motility proteins	flagellar hook-associated protein 1	4.21441e-06	-0.120988	0.357935	0.236948
K09471	Metabolism	Amino acid metabolism	Arginine and proline metabolism	gamma-glutamylputrescine oxidase	4.23138e-06	0.0965599	0.152436	0.248996
K00259	Metabolism	Metabolism of other amino acids	Taurine and hypotaurine metabolism	alanine dehydrogenase	4.26763e-06	0.128139	0.472262	0.600402
K01042	Genetic Information Processing	Translation	Aminoacyl-tRNA biosynthesis	L-seryl-tRNA(Ser) seleniumtransferase	4.27901e-06	0.100878	0.172214	0.273092
K02596	Not Included in Pathway or Brite	Unclassified: metabolism	Energy metabolism	nitrogen fixation protein NifX	4.40669e-06	-0.0548358	0.0588519	0.00401606
K04114	Metabolism	Xenobiotics biodegradation and metabolism	Benzoate degradation	benzoyl-CoA reductase subunit A	4.40669e-06	-0.056687	0.062711	0.0060241
K03519	Not Included in Pathway or Brite	Unclassified: metabolism	Enzymes with EC numbers	aerobic carbon-monoxide dehydrogenase medium subunit	4.41116e-06	0.102796	0.182344	0.285141
K09691	Brite Hierarchies	Protein families: signaling and cellular processes	Transporters	lipopolysaccharide transport system ATP-binding protein	4.54165e-06	-0.125556	0.430777	0.305221
K06074	Brite Hierarchies	Protein families: signaling and cellular processes	Transporters	vitamin B12 transport system ATP-binding protein	4.55687e-06	0.0467223	0.0255668	0.0722892
K15853	Cellular Processes	Cellular community - prokaryotes	Quorum sensing	acyl transferase	4.58169e-06	0.0645244	0.0559575	0.120482
K10533	Metabolism	Metabolism of terpenoids and polyketides	Limonene and pinene degradation	limonene-1,2-epoxide hydrolase	4.7962e-06	0.0617986	0.0506512	0.11245
K18369	Metabolism	Carbohydrate metabolism	Butanoate metabolism	alcohol dehydrogenase	4.79915e-06	-0.0525023	0.0545104	0.00200803
K05582	Metabolism	Energy metabolism	Oxidative phosphorylation	NAD(P)H-quinone oxidoreductase subunit K	4.81974e-06	-0.083265	0.137482	0.0542169
K08354	Brite Hierarchies	Protein families: signaling and cellular processes	Transporters	thiosulfate reductase cytochrome b subunit	4.98321e-06	-0.0543534	0.0583695	0.00401606
K08483	Brite Hierarchies	Protein families: signaling and cellular processes	Transporters	phosphoenolpyruvate-protein phosphotransferase (PTS system enzyme I)	5.08784e-06	-0.124748	0.425953	0.301205
K07178	Brite Hierarchies	Protein families: genetic information processing	Ribosome biogenesis	RIO kinase 1	5.09678e-06	-0.0806061	0.128799	0.0481928
K05369	Metabolism	Metabolism of cofactors and vitamins	Porphyrin and chlorophyll metabolism	15,16-dihydrobiliverdin:ferredoxin oxidoreductase	5.1693e-06	0.021202	0.00289436	0.0240964
K06926	Not Included in Pathway or Brite	Poorly characterized	Function unknown	uncharacterized protein	5.1698e-06	-0.0788334	0.12301	0.0441767
K21929	Brite Hierarchies	Protein families: genetic information processing	DNA repair and recombination proteins	uracil-DNA glycosylase	5.1698e-06	-0.123431	0.643512	0.52008
K00857	Metabolism	Xenobiotics biodegradation and metabolism	Drug metabolism - other enzymes	thymidine kinase	5.31951e-06	0.12129	0.328509	0.449799
K02459	Brite Hierarchies	Protein families: signaling and cellular processes	Secretion system	general secretion pathway protein J	5.33231e-06	-0.114917	0.309696	0.194779
K06909	Not Included in Pathway or Brite	Unclassified: genetic information processing	Replication and repair	phage terminase large subunit	5.34621e-06	-0.0607931	0.0728413	0.0120482
K03303	Brite Hierarchies	Protein families: signaling and cellular processes	Transporters	lactate permease	5.3704e-06	-0.0956852	0.190063	0.0943775
K18928	Not Included in Pathway or Brite	Unclassified: metabolism	Carbohydrate metabolism	L-lactate dehydrogenase complex protein LldE	5.41383e-06	-0.108364	0.260974	0.15261
K03583	Brite Hierarchies	Protein families: genetic information processing	DNA repair and recombination proteins	exodeoxyribonuclease V gamma subunit	5.58881e-06	-0.0985912	0.205017	0.106426
K03776	Brite Hierarchies	Protein families: signaling and cellular processes	Bacterial motility proteins	aerotaxis receptor	5.90485e-06	-0.0694093	0.0955137	0.0261044
K01134	Cellular Processes	Transport and catabolism	Lysosome	arylsulfatase A	5.9748e-06	0.0746198	0.0820068	0.156627
K03073	Brite Hierarchies	Protein families: signaling and cellular processes	Secretion system	preprotein translocase subunit SecE	5.97882e-06	0.126367	0.478051	0.604418
K00193	Metabolism	Energy metabolism	Methane metabolism	acetyl-CoA decarbonylase/synthase, CODH/ACS complex subunit beta	6.11243e-06	-0.0515376	0.0535456	0.00200803
K07454	Not Included in Pathway or Brite	Unclassified: genetic information processing	Replication and repair	putative restriction endonuclease	6.11243e-06	-0.0956067	0.191992	0.0963855
K13660	Brite Hierarchies	Protein families: metabolism	Glycosyltransferases	beta-1,4-glucosyltransferase	6.11243e-06	-0.0515376	0.0535456	0.00200803
K00929	Metabolism	Carbohydrate metabolism	Butanoate metabolism	butyrate kinase	6.33629e-06	-0.0552398	0.0612639	0.0060241
K02391	Brite Hierarchies	Protein families: signaling and cellular processes	Bacterial motility proteins	flagellar basal-body rod protein FlgF	6.33629e-06	-0.108611	0.267246	0.158635
K01155	Brite Hierarchies	Protein families: signaling and cellular processes	Prokaryotic defense system	type II restriction enzyme	6.36319e-06	-0.0989167	0.209358	0.110442
K10797	Metabolism	Amino acid metabolism	Phenylalanine metabolism	2-enoate reductase	6.36319e-06	-0.0752097	0.113362	0.0381526
K09979	Not Included in Pathway or Brite	Poorly characterized	Function unknown	uncharacterized protein	6.52871e-06	-0.0584596	0.0684998	0.0100402
K02170	Metabolism	Metabolism of cofactors and vitamins	Biotin metabolism	pimeloyl-[acyl-carrier protein] methyl ester esterase	6.54317e-06	-0.0968185	0.199228	0.10241
K00941	Metabolism	Metabolism of cofactors and vitamins	Thiamine metabolism	hydroxymethylpyrimidine/phosphomethylpyrimidine kinase	6.5564e-06	-0.122156	0.40328	0.281124
K07122	Brite Hierarchies	Protein families: signaling and cellular processes	Transporters	phospholipid transport system transporter-binding protein	6.60631e-06	-0.0930262	0.18138	0.0883534
K21023	Cellular Processes	Cellular community - prokaryotes	Biofilm formation - Pseudomonas aeruginosa	diguanylate cyclase	6.63047e-06	-0.086171	0.152436	0.0662651
K09136	Brite Hierarchies	Protein families: genetic information processing	Ribosome biogenesis	ribosomal protein S12 methylthiotransferase accessory factor	6.72018e-06	-0.0951243	0.19151	0.0963855
K00336	Metabolism	Energy metabolism	Oxidative phosphorylation	NADH-quinone oxidoreductase subunit G	6.84684e-06	-0.120639	0.662808	0.542169
K06974	Brite Hierarchies	Protein families: metabolism	Peptidases and inhibitors	archaemetzincin	6.94794e-06	-0.0625657	0.07863	0.0160643
K18008	Not Included in Pathway or Brite	Unclassified: metabolism	Enzymes with EC numbers	[NiFe] hydrogenase small subunit	7.14571e-06	-0.0529063	0.0569223	0.00401606
K03616	Not Included in Pathway or Brite	Unclassified: metabolism	Enzymes with EC numbers	H+/Na+-translocating ferredoxin:NAD+ oxidoreductase subunit B	7.31376e-06	-0.121022	0.394115	0.273092
K08993	Not Included in Pathway or Brite	Poorly characterized	General function prediction only	putative membrane protein	7.59769e-06	0.0196764	0.00241196	0.0220884
K03609	Brite Hierarchies	Protein families: signaling and cellular processes	Cytoskeleton proteins	septum site-determining protein MinD	7.81573e-06	-0.0933517	0.185721	0.0923695
K01535	Metabolism	Energy metabolism	Oxidative phosphorylation	H+-transporting ATPase	7.82184e-06	-0.0607146	0.0747709	0.0140562
K11712	Brite Hierarchies	Protein families: signaling and cellular processes	Two-component system	two-component system, LuxR family, response regulator DctR	7.82184e-06	-0.0607146	0.0747709	0.0140562
K15045	Human Diseases	Infectious disease: viral	Influenza A	radical S-adenosyl methionine domain-containing protein 2	7.83987e-06	-0.0620834	0.0781476	0.0160643
K07160	Metabolism	Metabolism of other amino acids	Glutathione metabolism	5-oxoprolinase (ATP-hydrolysing) subunit A	7.88571e-06	0.0940695	0.152918	0.246988
K14447	Metabolism	Carbohydrate metabolism	Glyoxylate and dicarboxylate metabolism	ethylmalonyl-CoA mutase	7.88644e-06	0.0996664	0.17945	0.279116
K05772	Brite Hierarchies	Protein families: signaling and cellular processes	Transporters	tungstate transport system substrate-binding protein	7.9059e-06	-0.11145	0.296189	0.184739
K02318	Brite Hierarchies	Protein families: genetic information processing	Mitochondrial biogenesis	phosphopantetheine adenylyltransferase / dephospho-CoA kinase	7.92638e-06	0.0120482	0	0.0120482
K06867	Not Included in Pathway or Brite	Poorly characterized	Function unknown	uncharacterized protein	7.95371e-06	-0.12054	0.393632	0.273092
K18239	Metabolism	Amino acid metabolism	Phenylalanine, tyrosine and tryptophan biosynthesis	chorismatase	8.01887e-06	-0.054275	0.0602991	0.0060241
K03712	Brite Hierarchies	Protein families: genetic information processing	Transcription factors	MarR family transcriptional regulator, multiple antibiotic resistance protein MarR	8.02548e-06	-0.0524239	0.0564399	0.00401606
K01935	Metabolism	Metabolism of cofactors and vitamins	Biotin metabolism	dethiobiotin synthetase	8.19518e-06	-0.120787	0.399904	0.279116
K19163	Brite Hierarchies	Protein families: signaling and cellular processes	Prokaryotic defense system	toxin CcdB	8.46574e-06	-0.0643384	0.0844187	0.0200803
K15790	Not Included in Pathway or Brite	Unclassified: metabolism	Energy metabolism	nitrogen fixation protein NifQ	8.75924e-06	-0.0665934	0.0906898	0.0240964
K00681	Brite Hierarchies	Protein families: metabolism	Peptidases and inhibitors	gamma-glutamyltranspeptidase / glutathione hydrolase	9.06527e-06	0.122667	0.399421	0.522088
K00198	Metabolism	Xenobiotics biodegradation and metabolism	Nitrotoluene degradation	anaerobic carbon-monoxide dehydrogenase catalytic subunit	9.09412e-06	-0.0537926	0.0598167	0.0060241
K09916	Not Included in Pathway or Brite	Poorly characterized	Function unknown	uncharacterized protein	9.30376e-06	0.0248142	0.00530632	0.0301205
K09765	Brite Hierarchies	Protein families: genetic information processing	Transfer RNA biogenesis	epoxyqueuosine reductase	9.36459e-06	-0.0706211	0.10275	0.0321285
K07716	Brite Hierarchies	Protein families: signaling and cellular processes	Two-component system	two-component system, cell cycle sensor histidine kinase PleC	9.47947e-06	-0.0838375	0.148095	0.064257
K03775	Brite Hierarchies	Protein families: genetic information processing	Chaperones and folding catalysts	FKBP-type peptidyl-prolyl cis-trans isomerase SlyD	9.6484e-06	-0.117948	0.37096	0.253012
K06920	Brite Hierarchies	Protein families: genetic information processing	Transfer RNA biogenesis	7-cyano-7-deazaguanine synthase	9.6484e-06	-0.122112	0.441389	0.319277
K13694	Brite Hierarchies	Protein families: metabolism	Peptidoglycan biosynthesis and degradation proteins	murein DD-endopeptidase / murein LD-carboxypeptidase	9.86612e-06	-0.0807746	0.137	0.0562249
K02172	Brite Hierarchies	Protein families: signaling and cellular processes	Antimicrobial resistance genes	bla regulator protein blaR1	9.88787e-06	-0.0732801	0.111433	0.0381526
K02169	Metabolism	Metabolism of cofactors and vitamins	Biotin metabolism	malonyl-CoA O-methyltransferase	9.89116e-06	-0.12335	0.559093	0.435743
K05572	Metabolism	Energy metabolism	Oxidative phosphorylation	NAD(P)H-quinone oxidoreductase subunit 1	9.99877e-06	-0.100622	0.229137	0.128514
K09772	Brite Hierarchies	Protein families: genetic information processing	Chromosome and associated proteins	cell division inhibitor SepF	1.00661e-05	0.0835033	0.115292	0.198795
K03544	Brite Hierarchies	Protein families: genetic information processing	Chaperones and folding catalysts	ATP-dependent Clp protease ATP-binding subunit ClpX	1.01631e-05	0.114783	0.662325	0.777108
K07061	Brite Hierarchies	Protein families: signaling and cellular processes	Prokaryotic defense system	CRISPR-associated protein Cmr1	1.0456e-05	-0.0701387	0.102267	0.0321285
K03195	Brite Hierarchies	Protein families: signaling and cellular processes	Secretion system	type IV secretion system protein VirB10	1.05141e-05	-0.05653	0.0665702	0.0100402
K14448	Metabolism	Carbohydrate metabolism	Glyoxylate and dicarboxylate metabolism	(2S)-methylsuccinyl-CoA dehydrogenase	1.06266e-05	0.0658815	0.0646406	0.130522
K01620	Metabolism	Amino acid metabolism	Glycine, serine and threonine metabolism	threonine aldolase	1.07043e-05	0.12317	0.461167	0.584337
K11004	Brite Hierarchies	Protein families: signaling and cellular processes	Secretion system	ATP-binding cassette, subfamily B, bacterial HlyB/CyaB	1.09149e-05	-0.0578987	0.0699469	0.0120482
K09948	Not Included in Pathway or Brite	Poorly characterized	Function unknown	uncharacterized protein	1.09975e-05	0.067564	0.0689822	0.136546
K16163	Metabolism	Amino acid metabolism	Tyrosine metabolism	maleylpyruvate isomerase	1.10841e-05	0.0336425	0.0125422	0.0461847
K17892	Not Included in Pathway or Brite	Unclassified: metabolism	Enzymes with EC numbers	ferredoxin-thioredoxin reductase catalytic chain	1.10841e-05	0.0336425	0.0125422	0.0461847
K22083	Metabolism	Energy metabolism	Methane metabolism	methylamine---glutamate N-methyltransferase subunit C	1.10841e-05	0.0686857	0.0718765	0.140562
K07739	Brite Hierarchies	Protein families: genetic information processing	Chromosome and associated proteins	elongator complex protein 3	1.11161e-05	-0.0546789	0.062711	0.00803213
K00320	Metabolism	Energy metabolism	Methane metabolism	5,10-methylenetetrahydromethanopterin reductase	1.11598e-05	0.0581864	0.0482393	0.106426
K03554	Brite Hierarchies	Protein families: genetic information processing	DNA repair and recombination proteins	recombination associated protein RdgC	1.14712e-05	-0.0880338	0.168355	0.0803213
K03758	Brite Hierarchies	Protein families: signaling and cellular processes	Transporters	arginine:ornithine antiporter / lysine permease	1.23655e-05	-0.0615225	0.0795948	0.0180723
K14954	Human Diseases	Infectious disease: bacterial	Tuberculosis	lipoprotein LprG	1.24459e-05	0.0258574	0.0062711	0.0321285
K00590	Brite Hierarchies	Protein families: signaling and cellular processes	Prokaryotic defense system	site-specific DNA-methyltransferase (cytosine-N4-specific)	1.26231e-05	-0.103619	0.254221	0.150602
K06193	Not Included in Pathway or Brite	Poorly characterized	General function prediction only	protein PhnA	1.27365e-05	-0.112685	0.327545	0.214859
K17811	Not Included in Pathway or Brite	Unclassified: metabolism	Enzymes with EC numbers	halimadienyl-diphosphate synthase	1.28858e-05	0.0383764	0.0178485	0.0562249
K03707	Brite Hierarchies	Protein families: genetic information processing	Transcription factors	thiaminase (transcriptional activator TenA)	1.31348e-05	0.0436711	0.024602	0.0682731
K22087	Metabolism	Energy metabolism	Methane metabolism	methylglutamate dehydrogenase subunit D	1.31348e-05	0.0436711	0.024602	0.0682731
K05989	Not Included in Pathway or Brite	Unclassified: metabolism	Enzymes with EC numbers	alpha-L-rhamnosidase	1.31432e-05	-0.101195	0.239749	0.138554
K06169	Brite Hierarchies	Protein families: genetic information processing	Transfer RNA biogenesis	tRNA 2-(methylsulfanyl)-N6-isopentenyladenosine37 hydroxylase	1.32892e-05	0.0860606	0.128799	0.214859
K22502	Metabolism	Metabolism of terpenoids and polyketides	Carotenoid biosynthesis	lycopene beta-cyclase	1.32892e-05	0.0860606	0.128799	0.214859
K08321	Cellular Processes	Cellular community - prokaryotes	Quorum sensing	3-hydroxy-5-phosphonooxypentane-2,4-dione thiolase	1.3321e-05	-0.0555652	0.0656054	0.0100402
K02408	Brite Hierarchies	Protein families: signaling and cellular processes	Bacterial motility proteins	flagellar hook-basal body complex protein FliE	1.34745e-05	-0.103944	0.258562	0.154618
K21710	Not Included in Pathway or Brite	Unclassified: metabolism	Enzymes with EC numbers	linoleoyl-lipid Delta12 conjugase (11E,13Z-forming)	1.34911e-05	0.0166251	0.00144718	0.0180723
K00324	Metabolism	Metabolism of cofactors and vitamins	Nicotinate and nicotinamide metabolism	H+-translocating NAD(P) transhydrogenase subunit alpha	1.43237e-05	0.121342	0.440907	0.562249
K00223	Metabolism	Lipid metabolism	Steroid biosynthesis	Delta24(24(1))-sterol reductase	1.53097e-05	0.0269007	0.00723589	0.0341365
K15737	Metabolism	Amino acid metabolism	Lysine degradation	glutarate dioxygenase	1.5386e-05	0.0150995	0.000964785	0.0160643
K06217	Not Included in Pathway or Brite	Unclassified: signaling and cellular processes	Signaling proteins	phosphate starvation-inducible protein PhoH and related proteins	1.60123e-05	0.117904	0.590931	0.708835
K07020	Not Included in Pathway or Brite	Poorly characterized	Function unknown	uncharacterized protein	1.63053e-05	0.0705252	0.0800772	0.150602
K01956	Metabolism	Amino acid metabolism	Alanine, aspartate and glutamate metabolism	carbamoyl-phosphate synthase small subunit	1.63152e-05	0.109454	0.691751	0.801205
K01147	Brite Hierarchies	Protein families: genetic information processing	Transfer RNA biogenesis	exoribonuclease II	1.69782e-05	-0.0944967	0.206946	0.11245
K02574	Not Included in Pathway or Brite	Unclassified: metabolism	Energy metabolism	ferredoxin-type protein NapH	1.70059e-05	-0.0831197	0.153401	0.0702811
K03520	Not Included in Pathway or Brite	Unclassified: metabolism	Enzymes with EC numbers	aerobic carbon-monoxide dehydrogenase large subunit	1.7044e-05	0.088057	0.140859	0.228916
K19622	Brite Hierarchies	Protein families: signaling and cellular processes	Two-component system	two-component system, response regulator PhcR	1.71184e-05	-0.0735271	0.117704	0.0441767
K07322	Not Included in Pathway or Brite	Unclassified: signaling and cellular processes	Cell growth	regulator of cell morphogenesis and NO signaling	1.72248e-05	-0.0726408	0.114809	0.0421687
K01274	Brite Hierarchies	Protein families: metabolism	Peptidases and inhibitors	beta-Ala-Xaa dipeptidase	1.77586e-05	0.073408	0.0892426	0.162651
K02511	Brite Hierarchies	Protein families: signaling and cellular processes	Transporters	MFS transporter, ACS family, 4-hydroxyphenylacetate permease	1.82441e-05	-0.0527493	0.0607815	0.00803213
K21562	Brite Hierarchies	Protein families: genetic information processing	Transcription factors	CRP/FNR family transcriptional regulator, anaerobic regulatory protein	1.83709e-05	-0.047196	0.0492041	0.00200803
K06162	Metabolism	Metabolism of other amino acids	Phosphonate and phosphinate metabolism	alpha-D-ribose 1-methylphosphonate 5-triphosphate diphosphatase	1.8784e-05	0.0833348	0.123493	0.206827
K07080	Not Included in Pathway or Brite	Poorly characterized	Function unknown	uncharacterized protein	1.89282e-05	0.0869353	0.137964	0.2249
K21345	Brite Hierarchies	Protein families: metabolism	Lipopolysaccharide biosynthesis proteins	D-glycero-beta-D-manno-heptose 1-phosphate adenylyltransferase	1.90817e-05	-0.0694994	0.105644	0.0361446
K05844	Brite Hierarchies	Protein families: genetic information processing	Ribosome biogenesis	ribosomal protein S6--L-glutamate ligase	1.9127e-05	0.118259	0.389773	0.508032
K02452	Brite Hierarchies	Protein families: signaling and cellular processes	Secretion system	general secretion pathway protein C	1.92136e-05	-0.0791705	0.139411	0.060241
K00840	Brite Hierarchies	Protein families: metabolism	Amino acid related enzymes	succinylornithine aminotransferase	1.96966e-05	0.0447928	0.0274964	0.0722892
K09945	Not Included in Pathway or Brite	Poorly characterized	Function unknown	uncharacterized protein	1.98228e-05	-0.0595929	0.0776652	0.0180723
K19975	Brite Hierarchies	Protein families: signaling and cellular processes	Transporters	manganese transport system substrate-binding protein	1.99861e-05	0.0300304	0.0101302	0.0401606
K02626	Metabolism	Amino acid metabolism	Arginine and proline metabolism	arginine decarboxylase	2.02132e-05	-0.0568555	0.0709117	0.0140562
K04759	Brite Hierarchies	Protein families: signaling and cellular processes	Transporters	ferrous iron transport protein B	2.02446e-05	-0.119782	0.523396	0.403614
K07148	Not Included in Pathway or Brite	Poorly characterized	Function unknown	uncharacterized protein	2.03092e-05	0.0683603	0.076218	0.144578
K14205	Brite Hierarchies	Protein families: signaling and cellular processes	Antimicrobial resistance genes	phosphatidylglycerol lysyltransferase	2.06086e-05	-0.0773979	0.133623	0.0562249
K08227	Brite Hierarchies	Protein families: signaling and cellular processes	Transporters	MFS transporter, LPLT family, lysophospholipid transporter	2.06869e-05	-0.0808647	0.14713	0.0662651
K00174	Metabolism	Energy metabolism	Carbon fixation pathways in prokaryotes	2-oxoglutarate/2-oxoacid ferredoxin oxidoreductase subunit alpha	2.09114e-05	-0.118512	0.455861	0.337349
K03388	Metabolism	Energy metabolism	Methane metabolism	heterodisulfide reductase subunit A2	2.10912e-05	-0.0955515	0.218041	0.12249
K09908	Not Included in Pathway or Brite	Poorly characterized	Function unknown	uncharacterized protein	2.19317e-05	0.0243318	0.00578871	0.0301205
K03321	Brite Hierarchies	Protein families: signaling and cellular processes	Transporters	sulfate permease, SulP family	2.22998e-05	0.119029	0.507477	0.626506
K22067	Brite Hierarchies	Protein families: signaling and cellular processes	Two-component system	two-component system, oxyanion-binding sensor	2.26718e-05	-0.0577418	0.0738061	0.0160643
K04760	Brite Hierarchies	Protein families: genetic information processing	Transcription machinery	transcription elongation factor GreB	2.31498e-05	-0.0978967	0.234443	0.136546
K06113	Not Included in Pathway or Brite	Unclassified: metabolism	Enzymes with EC numbers	arabinan endo-1,5-alpha-L-arabinosidase	2.32118e-05	-0.0613656	0.0834539	0.0220884
K03727	Not Included in Pathway or Brite	Unclassified: metabolism	Enzymes with EC numbers	ATP-dependent RNA helicase HelY	2.32399e-05	0.089571	0.153401	0.242972
K03226	Brite Hierarchies	Protein families: signaling and cellular processes	Secretion system	type III secretion protein R	2.32558e-05	-0.105661	0.2904	0.184739
K05832	Brite Hierarchies	Protein families: signaling and cellular processes	Transporters	putative tryptophan/tyrosine transport system permease protein	2.33571e-05	-0.0676483	0.101785	0.0341365
K10208	Brite Hierarchies	Protein families: metabolism	Prenyltransferases	4,4'-diapophytoene synthase	2.33798e-05	0.104746	0.242644	0.34739
K03618	Not Included in Pathway or Brite	Poorly characterized	General function prediction only	hydrogenase-1 operon protein HyaF	2.35143e-05	-0.0782057	0.138447	0.060241
K14987	Brite Hierarchies	Protein families: signaling and cellular processes	Two-component system	two-component system, LuxR family, response regulator FixJ	2.413e-05	-0.0807862	0.149059	0.0682731
K07407	Metabolism	Glycan biosynthesis and metabolism	Glycosphingolipid biosynthesis - globo and isoglobo series	alpha-galactosidase	2.48008e-05	-0.105583	0.29233	0.186747
K00263	Metabolism	Amino acid metabolism	Valine, leucine and isoleucine biosynthesis	leucine dehydrogenase	2.51818e-05	0.0776478	0.107091	0.184739
K07677	Brite Hierarchies	Protein families: signaling and cellular processes	Two-component system	two-component system, NarL family, capsular synthesis sensor histidine kinase RcsC	2.59626e-05	-0.0631382	0.0892426	0.0261044
K07238	Brite Hierarchies	Protein families: signaling and cellular processes	Transporters	zinc transporter, ZIP family	2.59967e-05	0.108884	0.282682	0.391566
K08344	Brite Hierarchies	Protein families: signaling and cellular processes	Transporters	suppressor for copper-sensitivity B	2.59967e-05	0.057861	0.0525808	0.110442
K17217	Metabolism	Amino acid metabolism	Cysteine and methionine metabolism	cystathionine gamma-lyase / homocysteine desulfhydrase	2.59967e-05	-0.0608832	0.0829715	0.0220884
K11525	Brite Hierarchies	Protein families: signaling and cellular processes	Bacterial motility proteins	methyl-accepting chemotaxis protein PixJ	2.60753e-05	-0.0777233	0.137964	0.060241
K05541	Brite Hierarchies	Protein families: genetic information processing	Transfer RNA biogenesis	tRNA-dihydrouridine synthase C	2.63989e-05	-0.0862727	0.174626	0.0883534
K10855	Not Included in Pathway or Brite	Unclassified: metabolism	Enzymes with EC numbers	acetone carboxylase, beta subunit	2.666e-05	0.0496835	0.0366618	0.0863454
K02660	Brite Hierarchies	Protein families: signaling and cellular processes	Bacterial motility proteins	twitching motility protein PilJ	2.71304e-05	-0.103967	0.282682	0.178715
K19954	Not Included in Pathway or Brite	Unclassified: metabolism	Enzymes with EC numbers	alcohol dehydrogenase	2.74213e-05	-0.0849825	0.16932	0.0843373
K05779	Brite Hierarchies	Protein families: signaling and cellular processes	Transporters	putative thiamine transport system ATP-binding protein	2.7532e-05	0.0347642	0.0154366	0.0502008
K05946	Brite Hierarchies	Protein families: metabolism	Glycosyltransferases	N-acetylglucosaminyldiphosphoundecaprenol N-acetyl-beta-D-mannosaminyltransferase	2.76462e-05	-0.114034	0.39315	0.279116
K03813	Not Included in Pathway or Brite	Unclassified: metabolism	Enzymes with EC numbers	molybdenum transport protein	2.78252e-05	-0.0581458	0.076218	0.0180723
K07721	Brite Hierarchies	Protein families: genetic information processing	Transcription factors	ArsR family transcriptional regulator	2.78252e-05	-0.0581458	0.076218	0.0180723
K19158	Brite Hierarchies	Protein families: signaling and cellular processes	Prokaryotic defense system	toxin YoeB	2.78252e-05	-0.0957201	0.226242	0.130522
K20920	Brite Hierarchies	Protein families: signaling and cellular processes	Transporters	polysaccharide biosynthesis protein VpsM	2.78252e-05	-0.0581458	0.076218	0.0180723
K01711	Metabolism	Glycan biosynthesis and metabolism	O-Antigen nucleotide sugar biosynthesis	GDPmannose 4,6-dehydratase	2.85919e-05	-0.117785	0.535456	0.417671
K06075	Brite Hierarchies	Protein families: genetic information processing	Transcription factors	MarR family transcriptional regulator, transcriptional regulator for hemolysin	2.89872e-05	-0.0907944	0.199228	0.108434
K02397	Brite Hierarchies	Protein families: signaling and cellular processes	Bacterial motility proteins	flagellar hook-associated protein 3 FlgL	2.91939e-05	-0.100814	0.261457	0.160643
K16950	Metabolism	Energy metabolism	Sulfur metabolism	anaerobic sulfite reductase subunit A	2.94495e-05	-0.0684562	0.106609	0.0381526
K14088	Not Included in Pathway or Brite	Unclassified: metabolism	Energy metabolism	ech hydrogenase subunit C	2.95768e-05	-0.0452664	0.0472745	0.00200803
K02473	Metabolism	Glycan biosynthesis and metabolism	O-Antigen nucleotide sugar biosynthesis	UDP-N-acetylglucosamine/UDP-N-acetylgalactosamine 4-epimerase	2.99709e-05	-0.0968534	0.235408	0.138554
K19159	Brite Hierarchies	Protein families: signaling and cellular processes	Prokaryotic defense system	antitoxin YefM	2.99868e-05	-0.100006	0.256633	0.156627
K02793	Brite Hierarchies	Protein families: signaling and cellular processes	Transporters	mannose PTS system EIIA component	3.01758e-05	-0.0960455	0.230584	0.134538
K02794	Brite Hierarchies	Protein families: signaling and cellular processes	Transporters	mannose PTS system EIIAB component	3.01758e-05	-0.0960455	0.230584	0.134538
K12942	Not Included in Pathway or Brite	Unclassified: metabolism	Cofactor metabolism	aminobenzoyl-glutamate transport protein	3.06755e-05	0.0464753	0.0318379	0.0783133
K18240	Metabolism	Metabolism of cofactors and vitamins	Ubiquinone and other terpenoid-quinone biosynthesis	chorismate lyase / 3-hydroxybenzoate synthase	3.06957e-05	-0.0521885	0.0622287	0.0100402
K01843	Metabolism	Amino acid metabolism	Lysine degradation	lysine 2,3-aminomutase	3.08228e-05	-0.108187	0.327062	0.218876
K01200	Metabolism	Carbohydrate metabolism	Starch and sucrose metabolism	pullulanase	3.08756e-05	-0.0832098	0.163531	0.0803213
K02856	Brite Hierarchies	Protein families: signaling and cellular processes	Transporters	L-rhamnose-H+ transport protein	3.10815e-05	-0.0576634	0.0757356	0.0180723
K02742	Not Included in Pathway or Brite	Poorly characterized	General function prediction only	SprT protein	3.11914e-05	0.0795657	0.117221	0.196787
K03556	Brite Hierarchies	Protein families: genetic information processing	Transcription factors	LuxR family transcriptional regulator, maltose regulon positive regulatory protein	3.21365e-05	-0.0662011	0.100338	0.0341365
K02040	Brite Hierarchies	Protein families: signaling and cellular processes	Transporters	phosphate transport system substrate-binding protein	3.21686e-05	-0.104813	0.743367	0.638554
K14652	Metabolism	Metabolism of cofactors and vitamins	Folate biosynthesis	3,4-dihydroxy 2-butanone 4-phosphate synthase / GTP cyclohydrolase II	3.21686e-05	0.104865	0.702364	0.807229
K20998	Cellular Processes	Cellular community - prokaryotes	Biofilm formation - Pseudomonas aeruginosa	polysaccharide biosynthesis protein PslE	3.21686e-05	-0.0599184	0.0820068	0.0220884
K02597	Not Included in Pathway or Brite	Unclassified: metabolism	Energy metabolism	nitrogen fixation protein NifZ	3.25153e-05	-0.099524	0.256151	0.156627
K13963	Brite Hierarchies	Protein families: metabolism	Peptidases and inhibitors	serpin B	3.25153e-05	-0.0688601	0.109021	0.0401606
K09847	Metabolism	Metabolism of terpenoids and polyketides	Carotenoid biosynthesis	spheroidene monooxygenase	3.32889e-05	0.0691565	0.0834539	0.15261
K03648	Brite Hierarchies	Protein families: genetic information processing	DNA repair and recombination proteins	uracil-DNA glycosylase	3.36089e-05	0.109983	0.309696	0.419679
K02412	Brite Hierarchies	Protein families: signaling and cellular processes	Bacterial motility proteins	flagellum-specific ATP synthase	3.40457e-05	-0.102924	0.283647	0.180723
K17999	Not Included in Pathway or Brite	Unclassified: metabolism	Enzymes with EC numbers	iron-hydrogenase subunit gamma	3.42375e-05	-0.0466352	0.0506512	0.00401606
K20497	Brite Hierarchies	Protein families: metabolism	Cytochrome P450	methyl-branched lipid omega-hydroxylase	3.44234e-05	0.0470362	0.0332851	0.0803213
K09125	Brite Hierarchies	Protein families: signaling and cellular processes	Transporters	queuosine precursor transporter	3.46284e-05	0.107437	0.284129	0.391566
K07458	Brite Hierarchies	Protein families: genetic information processing	DNA repair and recombination proteins	DNA mismatch endonuclease, patch repair protein	3.49618e-05	-0.0710367	0.117221	0.0461847
K09251	Brite Hierarchies	Protein families: metabolism	Amino acid related enzymes	putrescine aminotransferase	3.49618e-05	-0.0710367	0.117221	0.0461847
K02914	Brite Hierarchies	Protein families: genetic information processing	Ribosome	large subunit ribosomal protein L34	3.49682e-05	-0.115954	0.469368	0.353414
K05805	Not Included in Pathway or Brite	Poorly characterized	General function prediction only	CreA protein	3.53046e-05	-0.0530748	0.065123	0.0120482
K01209	Metabolism	Carbohydrate metabolism	Amino sugar and nucleotide sugar metabolism	alpha-L-arabinofuranosidase	3.54131e-05	-0.0788567	0.14713	0.0682731
K00878	Metabolism	Metabolism of cofactors and vitamins	Thiamine metabolism	hydroxyethylthiazole kinase	3.55218e-05	-0.0544435	0.0684998	0.0140562
K00917	Metabolism	Carbohydrate metabolism	Galactose metabolism	tagatose 6-phosphate kinase	3.55218e-05	-0.061691	0.0877955	0.0261044
K07538	Metabolism	Xenobiotics biodegradation and metabolism	Benzoate degradation	6-hydroxycyclohex-1-ene-1-carbonyl-CoA dehydrogenase	3.55218e-05	-0.0544435	0.0684998	0.0140562
K01474	Metabolism	Amino acid metabolism	Arginine and proline metabolism	N-methylhydantoinase B	3.56574e-05	0.0985883	0.214665	0.313253
K03147	Metabolism	Metabolism of cofactors and vitamins	Thiamine metabolism	phosphomethylpyrimidine synthase	3.56574e-05	-0.112833	0.397974	0.285141
K08100	Metabolism	Metabolism of cofactors and vitamins	Porphyrin and chlorophyll metabolism	bilirubin oxidase	3.56574e-05	-0.059436	0.0815244	0.0220884
K02650	Brite Hierarchies	Protein families: signaling and cellular processes	Bacterial motility proteins	type IV pilus assembly protein PilA	3.56947e-05	-0.111285	0.374337	0.263052
K07678	Brite Hierarchies	Protein families: signaling and cellular processes	Two-component system	two-component system, NarL family, sensor histidine kinase BarA	3.56947e-05	-0.0922532	0.212735	0.120482
K02421	Brite Hierarchies	Protein families: signaling and cellular processes	Bacterial motility proteins	flagellar biosynthesis protein FliR	3.57597e-05	-0.102846	0.285576	0.182731
K18842	Brite Hierarchies	Protein families: signaling and cellular processes	Prokaryotic defense system	antitoxin ChpS	3.57597e-05	-0.093465	0.219971	0.126506
K00822	Brite Hierarchies	Protein families: metabolism	Amino acid related enzymes	beta-alanine--pyruvate transaminase	3.59891e-05	0.0857235	0.1452	0.230924
K06955	#N/A	#N/A	#N/A	#N/A	3.65639e-05	0.0939561	0.187168	0.281124
K07038	Not Included in Pathway or Brite	Poorly characterized	General function prediction only	inner membrane protein	3.65639e-05	0.0888416	0.160154	0.248996
K08481	Not Included in Pathway or Brite	Unclassified: signaling and cellular processes	Signaling proteins	circadian clock protein KaiB	3.65639e-05	-0.0625774	0.0906898	0.0281124
K09967	Not Included in Pathway or Brite	Poorly characterized	Function unknown	uncharacterized protein	3.66425e-05	0.0624263	0.0660878	0.128514
K18778	Brite Hierarchies	Protein families: genetic information processing	Chromosome and associated proteins	cell division protein ZapD	3.67144e-05	-0.0779703	0.144235	0.0662651
K00207	Metabolism	Xenobiotics biodegradation and metabolism	Drug metabolism - other enzymes	dihydropyrimidine dehydrogenase (NADP+)	3.74367e-05	-0.0714406	0.119633	0.0481928
K00570	Metabolism	Lipid metabolism	Glycerophospholipid metabolism	phosphatidylethanolamine/phosphatidyl-N-methylethanolamine N-methyltransferase	3.74367e-05	-0.0603223	0.0844187	0.0240964
K00697	Brite Hierarchies	Protein families: metabolism	Glycosyltransferases	trehalose 6-phosphate synthase	3.74367e-05	0.0697958	0.0868307	0.156627
K11264	Metabolism	Carbohydrate metabolism	Propanoate metabolism	methylmalonyl-CoA decarboxylase	3.75499e-05	-0.0480039	0.054028	0.0060241
K16209	Brite Hierarchies	Protein families: signaling and cellular processes	Transporters	lactose/raffinose/galactose permease	3.83632e-05	0.0176684	0.00241196	0.0200803
K19335	Brite Hierarchies	Protein families: genetic information processing	Transcription factors	TetR/AcrR family transcriptional regulator, repressor for divergent bdcA	3.83632e-05	0.0176684	0.00241196	0.0200803
K20885	Not Included in Pathway or Brite	Unclassified: metabolism	Enzymes with EC numbers	beta-1,2-mannobiose phosphorylase / 1,2-beta-oligomannan phosphorylase	3.83708e-05	-0.06435	0.0964785	0.0321285
K19511	Not Included in Pathway or Brite	Unclassified: metabolism	Enzymes with EC numbers	peroxidase	3.90078e-05	0.0686741	0.0839363	0.15261
K15554	Brite Hierarchies	Protein families: signaling and cellular processes	Transporters	sulfonate transport system permease protein	3.95371e-05	-0.0589536	0.081042	0.0220884
K00975	Cellular Processes	Cellular community - prokaryotes	Biofilm formation - Escherichia coli	glucose-1-phosphate adenylyltransferase	4.12473e-05	-0.112767	0.411963	0.299197
K15408	Metabolism	Energy metabolism	Oxidative phosphorylation	cytochrome c oxidase subunit I+III	4.20221e-05	0.0580179	0.0564399	0.114458
K18455	Not Included in Pathway or Brite	Unclassified: metabolism	Enzymes with EC numbers	mycothiol S-conjugate amidase	4.20221e-05	0.0580179	0.0564399	0.114458
K02279	Brite Hierarchies	Protein families: signaling and cellular processes	Bacterial motility proteins	pilus assembly protein CpaB	4.20453e-05	-0.109669	0.364689	0.25502
K08084	Brite Hierarchies	Protein families: signaling and cellular processes	Secretion system	type IV fimbrial biogenesis protein FimT	4.26848e-05	-0.097269	0.249879	0.15261
K10112	Brite Hierarchies	Protein families: signaling and cellular processes	Transporters	multiple sugar transport system ATP-binding protein	4.26848e-05	-0.11526	0.498794	0.383534
K07139	Not Included in Pathway or Brite	Poorly characterized	Function unknown	uncharacterized protein	4.4027e-05	-0.0674129	0.107574	0.0401606
K12063	Brite Hierarchies	Protein families: signaling and cellular processes	Secretion system	conjugal transfer ATP-binding protein TraC	4.4027e-05	-0.05211	0.0641582	0.0120482
K20265	Brite Hierarchies	Protein families: signaling and cellular processes	Transporters	glutamate:GABA antiporter	4.43731e-05	-0.0534787	0.067535	0.0140562
K03699	Brite Hierarchies	Protein families: signaling and cellular processes	Bacterial toxins	putative hemolysin	4.56999e-05	-0.111069	0.65123	0.540161
K02042	Brite Hierarchies	Protein families: signaling and cellular processes	Transporters	phosphonate transport system permease protein	4.60402e-05	0.0798796	0.12494	0.204819
K09858	Not Included in Pathway or Brite	Poorly characterized	General function prediction only	SEC-C motif domain protein	4.64518e-05	-0.0932296	0.22576	0.13253
K02874	Brite Hierarchies	Protein families: genetic information processing	Ribosome	large subunit ribosomal protein L14	4.67986e-05	0.107481	0.655572	0.763052
K09971	Brite Hierarchies	Protein families: signaling and cellular processes	Transporters	general L-amino acid transport system permease protein	4.68437e-05	0.0829192	0.137964	0.220884
K20962	Cellular Processes	Cellular community - prokaryotes	Biofilm formation - Vibrio cholerae	c-di-GMP phosphodiesterase	4.68497e-05	-0.0593575	0.0834539	0.0240964
K04046	Brite Hierarchies	Protein families: genetic information processing	Chaperones and folding catalysts	hypothetical chaperone protein	4.70484e-05	-0.0695895	0.115774	0.0461847
K07092	Not Included in Pathway or Brite	Poorly characterized	Function unknown	uncharacterized protein	4.81854e-05	-0.0502589	0.0602991	0.0100402
K22452	Not Included in Pathway or Brite	Unclassified: metabolism	Enzymes with EC numbers	protein-glutamine gamma-glutamyltransferase	4.83815e-05	-0.0739427	0.132176	0.0582329
K18303	Brite Hierarchies	Protein families: signaling and cellular processes	Antimicrobial resistance genes	multidrug efflux pump	4.88605e-05	-0.0669305	0.107091	0.0401606
K20433	Metabolism	Biosynthesis of other secondary metabolites	Acarbose and validamycin biosynthesis	C7-cyclitol 7-kinase	4.88605e-05	-0.0651579	0.101302	0.0361446
K19430	Not Included in Pathway or Brite	Unclassified: metabolism	Enzymes with EC numbers	pyridoxal phosphate-dependent aminotransferase EpsN	4.89256e-05	-0.0602439	0.0863483	0.0261044
K06378	Not Included in Pathway or Brite	Unclassified: signaling and cellular processes	Cell growth	stage II sporulation protein AA (anti-sigma F factor antagonist)	4.89732e-05	-0.0947669	0.237337	0.14257
K01465	Metabolism	Nucleotide metabolism	Pyrimidine metabolism	dihydroorotase	4.96789e-05	0.0986493	0.734684	0.833333
K03343	Metabolism	Amino acid metabolism	Arginine and proline metabolism	putrescine oxidase	4.97194e-05	0.0385333	0.0217077	0.060241
K03294	Not Included in Pathway or Brite	Unclassified: signaling and cellular processes	Transport	basic amino acid/polyamine antiporter, APA family	4.99726e-05	-0.114036	0.479498	0.365462
K02612	Metabolism	Amino acid metabolism	Phenylalanine metabolism	ring-1,2-phenylacetyl-CoA epoxidase subunit PaaD	5.12154e-05	0.114318	0.478051	0.592369
K03312	Brite Hierarchies	Protein families: signaling and cellular processes	Transporters	glutamate:Na+ symporter, ESS family	5.12298e-05	0.0433456	0.0289436	0.0722892
K19355	Metabolism	Carbohydrate metabolism	Fructose and mannose metabolism	mannan endo-1,4-beta-mannosidase	5.22719e-05	-0.0588752	0.0829715	0.0240964
K01630	Metabolism	Carbohydrate metabolism	Ascorbate and aldarate metabolism	2-dehydro-3-deoxyglucarate aldolase	5.33199e-05	0.0842763	0.146647	0.230924
K01782	Metabolism	Xenobiotics biodegradation and metabolism	Caprolactam degradation	3-hydroxyacyl-CoA dehydrogenase / enoyl-CoA hydratase / 3-hydroxybutyryl-CoA epimerase	5.34633e-05	0.112784	0.40328	0.516064
K03532	Brite Hierarchies	Protein families: signaling and cellular processes	Transporters	trimethylamine-N-oxide reductase (cytochrome c), cytochrome c-type subunit TorC	5.38935e-05	-0.0552514	0.0733237	0.0180723
K01195	Cellular Processes	Transport and catabolism	Lysosome	beta-glucuronidase	5.41784e-05	-0.0646755	0.10082	0.0361446
K13653	Brite Hierarchies	Protein families: genetic information processing	Transcription factors	AraC family transcriptional regulator	5.41784e-05	-0.0646755	0.10082	0.0361446
K20542	Not Included in Pathway or Brite	Unclassified: metabolism	Enzymes with EC numbers	endoglucanase	5.41784e-05	-0.0447056	0.0487217	0.00401606
K10235	Brite Hierarchies	Protein families: signaling and cellular processes	Transporters	alpha-glucoside transport system ATP-binding protein	5.45423e-05	0.0100402	0	0.0100402
K14952	Human Diseases	Infectious disease: bacterial	Tuberculosis	UDP-MurNAc hydroxylase	5.47236e-05	0.0476755	0.0366618	0.0843373
K07083	Not Included in Pathway or Brite	Poorly characterized	General function prediction only	putative periplasmic solute-binding protein	5.50254e-05	-0.0890334	0.205499	0.116466
K13479	Metabolism	Nucleotide metabolism	Purine metabolism	xanthine dehydrogenase FAD-binding subunit	5.55915e-05	-0.052514	0.0665702	0.0140562
K17468	Metabolism	Carbohydrate metabolism	Pentose phosphate pathway	D-glucosaminate-6-phosphate ammonia-lyase	5.58318e-05	0.0161427	0.00192957	0.0180723
K18351	Brite Hierarchies	Protein families: signaling and cellular processes	Antimicrobial resistance genes	two-component system, OmpR family, sensor histidine kinase VanS	5.61882e-05	-0.077735	0.150024	0.0722892
K13590	Cellular Processes	Cell growth and death	Cell cycle - Caulobacter	diguanylate cyclase	5.84563e-05	-0.0836254	0.178003	0.0943775
K07673	Brite Hierarchies	Protein families: signaling and cellular processes	Two-component system	two-component system, NarL family, nitrate/nitrite sensor histidine kinase NarX	5.9198e-05	-0.0708013	0.12301	0.0522088
K14090	Not Included in Pathway or Brite	Unclassified: metabolism	Energy metabolism	ech hydrogenase subunit E	5.9198e-05	-0.0423721	0.0443801	0.00200803
K09823	Brite Hierarchies	Protein families: genetic information processing	Transcription factors	Fur family transcriptional regulator, zinc uptake regulator	5.93239e-05	0.0975334	0.22576	0.323293
K02587	Not Included in Pathway or Brite	Unclassified: metabolism	Energy metabolism	nitrogenase molybdenum-cofactor synthesis protein NifE	5.93985e-05	-0.0840293	0.180415	0.0963855
K20025	Not Included in Pathway or Brite	Unclassified: metabolism	Enzymes with EC numbers	(R)-2-hydroxyisocaproyl-CoA dehydratase alpha subunit	6.12689e-05	-0.0400386	0.0400386	0
K21731	Not Included in Pathway or Brite	Unclassified: metabolism	Enzymes with EC numbers	2,5-diketocamphane 1,2-monooxygenase	6.17804e-05	0.0280224	0.0101302	0.0381526
K17829	Metabolism	Carbohydrate metabolism	Butanoate metabolism	crotonyl-CoA reductase	6.22045e-05	0.0406982	0.0255668	0.0662651
K05350	Metabolism	Biosynthesis of other secondary metabolites	Phenylpropanoid biosynthesis	beta-glucosidase	6.29068e-05	-0.0976061	0.266281	0.168675
K10234	Brite Hierarchies	Protein families: signaling and cellular processes	Transporters	alpha-glucoside transport system permease protein	6.3465e-05	0.0564922	0.0559575	0.11245
K03651	Cellular Processes	Cellular community - prokaryotes	Biofilm formation - Pseudomonas aeruginosa	3',5'-cyclic-AMP phosphodiesterase	6.35426e-05	0.106606	0.313073	0.419679
K11180	Metabolism	Xenobiotics biodegradation and metabolism	Nitrotoluene degradation	dissimilatory sulfite reductase alpha subunit	6.50648e-05	-0.047443	0.0554752	0.00803213
K13815	Brite Hierarchies	Protein families: signaling and cellular processes	Two-component system	two-component system, response regulator RpfG	6.50648e-05	-0.047443	0.0554752	0.00803213
K03640	Brite Hierarchies	Protein families: signaling and cellular processes	Transporters	peptidoglycan-associated lipoprotein	6.57283e-05	-0.112659	0.55041	0.437751
K00121	Human Diseases	Endocrine and metabolic disease	Alcoholic liver disease	S-(hydroxymethyl)glutathione dehydrogenase / alcohol dehydrogenase	6.57958e-05	0.0909049	0.186204	0.277108
K02348	Not Included in Pathway or Brite	Poorly characterized	General function prediction only	ElaA protein	6.57973e-05	0.097051	0.226242	0.323293
K05367	Brite Hierarchies	Protein families: metabolism	Peptidoglycan biosynthesis and degradation proteins	penicillin-binding protein 1C	6.57973e-05	-0.0880686	0.204534	0.116466
K07151	Brite Hierarchies	Protein families: metabolism	Glycosyltransferases	dolichyl-diphosphooligosaccharide---protein glycosyltransferase	6.58167e-05	-0.0663697	0.108538	0.0421687
K15669	Metabolism	Glycan biosynthesis and metabolism	Lipopolysaccharide biosynthesis	D-glycero-alpha-D-manno-heptose 1-phosphate guanylyltransferase	6.58578e-05	-0.0884726	0.206946	0.118474
K09969	Brite Hierarchies	Protein families: signaling and cellular processes	Transporters	general L-amino acid transport system substrate-binding protein	6.6096e-05	0.0789933	0.127834	0.206827
K20903	Not Included in Pathway or Brite	Unclassified: metabolism	Enzymes with EC numbers	(R)-2-hydroxyglutaryl-CoA dehydratase subunit alpha	6.63112e-05	-0.0418897	0.0438977	0.00200803
K04115	Metabolism	Xenobiotics biodegradation and metabolism	Benzoate degradation	benzoyl-CoA reductase subunit D	6.76795e-05	-0.0455919	0.051616	0.0060241
K02111	Brite Hierarchies	Protein families: metabolism	Photosynthesis proteins	F-type H+/Na+-transporting ATPase subunit alpha	6.78339e-05	0.0993903	0.715871	0.815261
K03606	Cellular Processes	Cellular community - prokaryotes	Biofilm formation - Vibrio cholerae	putative colanic acid biosysnthesis UDP-glucose lipid carrier transferase	6.78339e-05	-0.0993903	0.284129	0.184739
K03634	Not Included in Pathway or Brite	Unclassified: signaling and cellular processes	Structural proteins	outer membrane lipoprotein carrier protein	7.0996e-05	-0.104014	0.330921	0.226908
K00591	Metabolism	Metabolism of cofactors and vitamins	Ubiquinone and other terpenoid-quinone biosynthesis	polyprenyldihydroxybenzoate methyltransferase / 3-demethylubiquinol 3-O-methyltransferase	7.28527e-05	-0.0469606	0.0549928	0.00803213
K01616	Metabolism	Carbohydrate metabolism	Glyoxylate and dicarboxylate metabolism	multifunctional 2-oxoglutarate metabolism enzyme	7.28527e-05	0.111534	0.533044	0.644578
K05382	Brite Hierarchies	Protein families: metabolism	Photosynthesis proteins	phycoerythrin-associated linker protein	7.28527e-05	0.0187116	0.00337675	0.0220884
K06877	Not Included in Pathway or Brite	Poorly characterized	General function prediction only	DEAD/DEAH box helicase domain-containing protein	7.28527e-05	-0.100041	0.292812	0.192771
K07186	Not Included in Pathway or Brite	Unclassified: signaling and cellular processes	Signaling proteins	membrane protein	7.28527e-05	0.0327562	0.0154366	0.0481928
K11181	Metabolism	Xenobiotics biodegradation and metabolism	Nitrotoluene degradation	dissimilatory sulfite reductase beta subunit	7.28527e-05	-0.0469606	0.0549928	0.00803213
K03182	Metabolism	Metabolism of cofactors and vitamins	Ubiquinone and other terpenoid-quinone biosynthesis	4-hydroxy-3-polyprenylbenzoate decarboxylase	7.33267e-05	-0.106943	0.369995	0.263052
K00833	Brite Hierarchies	Protein families: metabolism	Amino acid related enzymes	adenosylmethionine---8-amino-7-oxononanoate aminotransferase	7.3586e-05	-0.105967	0.356971	0.251004
K14998	Brite Hierarchies	Protein families: genetic information processing	Mitochondrial biogenesis	surfeit locus 1 family protein	7.37312e-05	0.101111	0.264351	0.365462
K07065	Not Included in Pathway or Brite	Poorly characterized	Function unknown	uncharacterized protein	7.52268e-05	-0.0796762	0.164014	0.0843373
K00802	Metabolism	Metabolism of other amino acids	Glutathione metabolism	spermine synthase	7.56239e-05	0.0146171	0.00144718	0.0160643
K05381	Brite Hierarchies	Protein families: metabolism	Photosynthesis proteins	phycoerythrin-associated linker protein	7.56239e-05	0.0146171	0.00144718	0.0160643
K04014	Not Included in Pathway or Brite	Unclassified: metabolism	Energy metabolism	protein NrfC	7.59674e-05	-0.0483294	0.0583695	0.0100402
K13651	Brite Hierarchies	Protein families: signaling and cellular processes	Prokaryotic defense system	motility quorum-sensing regulator / GCU-specific mRNA interferase toxin	7.59674e-05	-0.0483294	0.0583695	0.0100402
K15383	Brite Hierarchies	Protein families: signaling and cellular processes	Transporters	MtN3 and saliva related transmembrane protein	7.63072e-05	-0.0854881	0.193922	0.108434
K02876	Brite Hierarchies	Protein families: genetic information processing	Ribosome	large subunit ribosomal protein L15	7.64177e-05	0.0999628	0.705258	0.805221
K00196	Metabolism	Xenobiotics biodegradation and metabolism	Nitrotoluene degradation	anaerobic carbon-monoxide dehydrogenase iron sulfur subunit	7.6751e-05	-0.0390738	0.0390738	0
K03228	Brite Hierarchies	Protein families: signaling and cellular processes	Secretion system	type III secretion protein T	7.6751e-05	-0.0800801	0.166425	0.0863454
K07803	Brite Hierarchies	Protein families: genetic information processing	Chaperones and folding catalysts	zinc resistance-associated protein	7.6751e-05	-0.0390738	0.0390738	0
K22003	Metabolism	Carbohydrate metabolism	C5-Branched dibasic acid metabolism	aconitate Delta-isomerase	7.6751e-05	-0.0524355	0.0684998	0.0160643
K00645	Brite Hierarchies	Protein families: metabolism	Lipid biosynthesis proteins	[acyl-carrier-protein] S-malonyltransferase	7.6752e-05	0.0969667	0.730342	0.827309
K04564	Human Diseases	Cardiovascular disease	Lipid and atherosclerosis	superoxide dismutase, Fe-Mn family	7.86083e-05	-0.108567	0.638688	0.53012
K10217	Metabolism	Xenobiotics biodegradation and metabolism	Xylene degradation	aminomuconate-semialdehyde/2-hydroxymuconate-6-semialdehyde dehydrogenase	7.98887e-05	0.0725885	0.106126	0.178715
K03867	Brite Hierarchies	Protein families: metabolism	Glycosyltransferases	UDP-glucose:tetrahydrobiopterin glucosyltransferase	8.01066e-05	0.031713	0.0144718	0.0461847
K19164	Brite Hierarchies	Protein families: signaling and cellular processes	Prokaryotic defense system	antitoxin CcdA	8.01872e-05	-0.0546905	0.0747709	0.0200803
K00282	Metabolism	Amino acid metabolism	Glycine, serine and threonine metabolism	glycine dehydrogenase subunit 1	8.10247e-05	0.107931	0.60492	0.712851
K03748	Not Included in Pathway or Brite	Poorly characterized	General function prediction only	SanA protein	8.17186e-05	-0.0627459	0.0988905	0.0361446
K01035	Environmental Information Processing	Signal transduction	Two-component system	acetate CoA/acetoacetate CoA-transferase beta subunit	8.3753e-05	-0.0409249	0.0429329	0.00200803
K01193	Metabolism	Carbohydrate metabolism	Starch and sucrose metabolism	beta-fructofuranosidase	8.51639e-05	-0.0866214	0.203087	0.116466
K08352	Brite Hierarchies	Protein families: signaling and cellular processes	Transporters	thiosulfate reductase / polysulfide reductase chain A	8.53384e-05	-0.0555769	0.0776652	0.0220884
K05952	Not Included in Pathway or Brite	Poorly characterized	Function unknown	uncharacterized protein	8.57179e-05	0.0386118	0.0236372	0.062249
K10754	Brite Hierarchies	Protein families: genetic information processing	DNA repair and recombination proteins	replication factor C subunit 1	8.57179e-05	0.0697057	0.0969609	0.166667
K08351	Brite Hierarchies	Protein families: signaling and cellular processes	Transporters	biotin/methionine sulfoxide reductase	8.66961e-05	0.0343603	0.0178485	0.0522088
K04112	Metabolism	Xenobiotics biodegradation and metabolism	Benzoate degradation	benzoyl-CoA reductase subunit C	8.68473e-05	-0.0492157	0.0612639	0.0120482
K03410	Brite Hierarchies	Protein families: signaling and cellular processes	Bacterial motility proteins	chemotaxis protein CheC	8.69913e-05	-0.0505844	0.0646406	0.0140562
K11752	Cellular Processes	Cellular community - prokaryotes	Quorum sensing	diaminohydroxyphosphoribosylaminopyrimidine deaminase / 5-amino-6-(5-phosphoribosylamino)uracil reductase	8.70587e-05	0.100131	0.697057	0.797189
K01975	Brite Hierarchies	Protein families: genetic information processing	Transfer RNA biogenesis	RNA 2',3'-cyclic 3'-phosphodiesterase	8.74054e-05	-0.0917941	0.236372	0.144578
K09943	Not Included in Pathway or Brite	Poorly characterized	Function unknown	uncharacterized protein	8.74284e-05	0.0306697	0.013507	0.0441767
K03270	Brite Hierarchies	Protein families: metabolism	Lipopolysaccharide biosynthesis proteins	3-deoxy-D-manno-octulosonate 8-phosphate phosphatase (KDO 8-P phosphatase)	8.74469e-05	-0.110244	0.46165	0.351406
K18955	Brite Hierarchies	Protein families: genetic information processing	Transcription factors	WhiB family transcriptional regulator, redox-sensing transcriptional regulator	8.78661e-05	0.066823	0.0877955	0.154618
K21114	Brite Hierarchies	Protein families: metabolism	Cytochrome P450	steroid 15beta-monooxygenase	8.82894e-05	0.0115658	0.000482393	0.0120482
K21185	Brite Hierarchies	Protein families: metabolism	Polyketide biosynthesis proteins	flavin reductase	8.82894e-05	0.0115658	0.000482393	0.0120482
K02400	Brite Hierarchies	Protein families: signaling and cellular processes	Bacterial motility proteins	flagellar biosynthesis protein FlhA	8.8788e-05	-0.0982686	0.287024	0.188755
K05833	Brite Hierarchies	Protein families: signaling and cellular processes	Transporters	putative tryptophan/tyrosine transport system ATP-binding protein	8.8999e-05	-0.0604909	0.0926194	0.0321285
K05812	Not Included in Pathway or Brite	Unclassified: metabolism	Enzymes with EC numbers	tRNA-uridine aminocarboxypropyltransferase	8.95438e-05	-0.0679854	0.118186	0.0502008
K01676	Metabolism	Energy metabolism	Carbon fixation pathways in prokaryotes	fumarate hydratase, class I	9.02554e-05	-0.109919	0.457308	0.34739
K13042	Metabolism	Amino acid metabolism	Glycine, serine and threonine metabolism	dimethylglycine N-methyltransferase	9.03181e-05	0.0130914	0.000964785	0.0140562
K21449	Brite Hierarchies	Protein families: signaling and cellular processes	Transporters	trimeric autotransporter adhesin	9.24295e-05	-0.109878	0.581766	0.471888
K05577	Metabolism	Energy metabolism	Oxidative phosphorylation	NAD(P)H-quinone oxidoreductase subunit 5	9.24358e-05	-0.0873509	0.209841	0.12249
K11784	Metabolism	Metabolism of cofactors and vitamins	Ubiquinone and other terpenoid-quinone biosynthesis	cyclic dehypoxanthinyl futalosine synthase	9.25163e-05	-0.0921196	0.240714	0.148594
K07169	Not Included in Pathway or Brite	Unclassified: signaling and cellular processes	Signaling proteins	FHA domain-containing protein	9.26089e-05	-0.0528394	0.0709117	0.0180723
K20626	Metabolism	Xenobiotics biodegradation and metabolism	Styrene degradation	lactoyl-CoA dehydratase subunit alpha	9.33823e-05	-0.0404425	0.0424506	0.00200803
K09001	Metabolism	Carbohydrate metabolism	Amino sugar and nucleotide sugar metabolism	anhydro-N-acetylmuramic acid kinase	9.35163e-05	0.107838	0.368066	0.475904
K06175	Brite Hierarchies	Protein families: genetic information processing	Transfer RNA biogenesis	tRNA pseudouridine65 synthase	9.47024e-05	0.0555275	0.0569223	0.11245
K03317	Not Included in Pathway or Brite	Unclassified: signaling and cellular processes	Transport	concentrative nucleoside transporter, CNT family	9.474e-05	0.099585	0.263869	0.363454
K03831	Genetic Information Processing	Folding, sorting and degradation	Sulfur relay system	molybdopterin adenylyltransferase	9.50639e-05	-0.0947902	0.261457	0.166667
K21009	Cellular Processes	Cellular community - prokaryotes	Biofilm formation - Pseudomonas aeruginosa	polysaccharide biosynthesis protein PelD	9.50639e-05	-0.077825	0.160154	0.0823293
K01163	Not Included in Pathway or Brite	Poorly characterized	Function unknown	uncharacterized protein	9.70578e-05	-0.0591222	0.0892426	0.0301205
K06077	Not Included in Pathway or Brite	Unclassified: signaling and cellular processes	Structural proteins	outer membrane lipoprotein SlyB	9.70578e-05	-0.0591222	0.0892426	0.0301205
K14978	Brite Hierarchies	Protein families: signaling and cellular processes	Two-component system	two-component system, LuxR family, secretion system sensor histidine kinase SsrA	9.88592e-05	-0.0559808	0.0800772	0.0240964
K01799	Metabolism	Metabolism of cofactors and vitamins	Nicotinate and nicotinamide metabolism	maleate isomerase	9.92841e-05	0.0640187	0.0805596	0.144578
K06937	Not Included in Pathway or Brite	Unclassified: metabolism	Enzymes with EC numbers	7,8-dihydro-6-hydroxymethylpterin dimethyltransferase	9.9736e-05	-0.0617811	0.0979257	0.0361446
K13745	Metabolism	Amino acid metabolism	Glycine, serine and threonine metabolism	L-2,4-diaminobutyrate decarboxylase	0.00010022	0.0391726	0.0250844	0.064257
K11212	Metabolism	Energy metabolism	Methane metabolism	LPPG:FO 2-phospho-L-lactate transferase	0.000102744	0.0686625	0.0959961	0.164659
K03590	Brite Hierarchies	Protein families: signaling and cellular processes	Cytoskeleton proteins	cell division protein FtsA	0.000103791	-0.105853	0.656054	0.550201
K19294	Not Included in Pathway or Brite	Unclassified: metabolism	Glycan metabolism	alginate O-acetyltransferase complex protein AlgI	0.000103821	-0.0954411	0.27014	0.174699
K09650	Brite Hierarchies	Protein families: genetic information processing	Mitochondrial biogenesis	rhomboid-like protein	0.000106082	0.079464	0.139411	0.218876
K11606	Brite Hierarchies	Protein families: signaling and cellular processes	Transporters	manganese/iron transport system permease protein	0.000107103	0.0264967	0.00964785	0.0361446
K10716	Brite Hierarchies	Protein families: signaling and cellular processes	Transporters	voltage-gated potassium channel	0.000107702	0.10955	0.508924	0.618474
K02403	Brite Hierarchies	Protein families: signaling and cellular processes	Bacterial motility proteins	flagellar transcriptional activator FlhD	0.000108068	-0.0418112	0.0458273	0.00401606
K09972	Brite Hierarchies	Protein families: signaling and cellular processes	Transporters	general L-amino acid transport system ATP-binding protein	0.000108068	0.0728239	0.111915	0.184739
K18570	Metabolism	Biosynthesis of other secondary metabolites	Carbapenem biosynthesis	putative hydratase	0.000108068	-0.0482509	0.0602991	0.0120482
K22214	Metabolism	Carbohydrate metabolism	Propanoate metabolism	propionyl-CoA:succinyl-CoA transferase	0.000108068	-0.0482509	0.0602991	0.0120482
K15828	Not Included in Pathway or Brite	Unclassified: metabolism	Energy metabolism	formate hydrogenlyase subunit 3	0.000108415	-0.0376266	0.0376266	0
K21417	Not Included in Pathway or Brite	Unclassified: metabolism	Enzymes with EC numbers	acetoin:2,6-dichlorophenolindophenol oxidoreductase subunit beta	0.000108695	0.109663	0.474674	0.584337
K00337	Metabolism	Energy metabolism	Oxidative phosphorylation	NADH-quinone oxidoreductase subunit H	0.000109172	-0.103868	0.680174	0.576305
K08086	Not Included in Pathway or Brite	Unclassified: signaling and cellular processes	Cell motility	pilus assembly protein FimV	0.000109841	-0.0979548	0.294742	0.196787
K17938	Brite Hierarchies	Protein families: signaling and cellular processes	Transporters	peptide/bleomycin uptake transporter	0.000109841	0.0322738	0.015919	0.0481928
K07709	Brite Hierarchies	Protein families: signaling and cellular processes	Two-component system	two-component system, NtrC family, sensor histidine kinase HydH	0.000109996	-0.0907508	0.237337	0.146586
K03169	Brite Hierarchies	Protein families: genetic information processing	DNA replication proteins	DNA topoisomerase III	0.000112033	-0.0990096	0.305837	0.206827
K05565	Brite Hierarchies	Protein families: signaling and cellular processes	Transporters	multicomponent Na+:H+ antiporter subunit A	0.000114429	0.0489541	0.0434153	0.0923695
K07096	Not Included in Pathway or Brite	Poorly characterized	Function unknown	uncharacterized protein	0.00011545	-0.0518746	0.0699469	0.0180723
K03586	Brite Hierarchies	Protein families: genetic information processing	Chromosome and associated proteins	cell division protein FtsL	0.000116133	-0.0793623	0.171732	0.0923695
K13661	Not Included in Pathway or Brite	Unclassified: signaling and cellular processes	Structural proteins	GumC protein	0.000116133	-0.0674245	0.119633	0.0522088
K13776	Brite Hierarchies	Protein families: metabolism	Lipid biosynthesis proteins	citronellyl-CoA synthetase	0.000116133	0.017186	0.00289436	0.0200803
K02573	Not Included in Pathway or Brite	Unclassified: metabolism	Energy metabolism	ferredoxin-type protein NapG	0.000116225	-0.106417	0.407622	0.301205
K17992	Not Included in Pathway or Brite	Unclassified: metabolism	Enzymes with EC numbers	NADP-reducing hydrogenase subunit HndB	0.000116635	-0.0541297	0.076218	0.0220884
K18841	Brite Hierarchies	Protein families: signaling and cellular processes	Prokaryotic defense system	mRNA interferase ChpB	0.000116635	-0.0541297	0.076218	0.0220884
K02416	Brite Hierarchies	Protein families: signaling and cellular processes	Bacterial motility proteins	flagellar motor switch protein FliM	0.000117781	-0.0960136	0.280753	0.184739
K03199	Brite Hierarchies	Protein families: signaling and cellular processes	Secretion system	type IV secretion system protein VirB4	0.000118384	-0.0463998	0.0564399	0.0100402
K09122	Not Included in Pathway or Brite	Poorly characterized	Function unknown	uncharacterized protein	0.000123548	-0.052761	0.0728413	0.0200803
K01091	Metabolism	Carbohydrate metabolism	Glyoxylate and dicarboxylate metabolism	phosphoglycolate phosphatase	0.000124387	-0.105045	0.65123	0.546185
K02507	Brite Hierarchies	Protein families: signaling and cellular processes	Secretion system	protein transport protein HofQ	0.00012446	-0.081382	0.183792	0.10241
K10819	Not Included in Pathway or Brite	Unclassified: metabolism	Enzymes with EC numbers	histidine kinase	0.00012446	-0.0729895	0.143271	0.0702811
K02291	Brite Hierarchies	Protein families: metabolism	Prenyltransferases	15-cis-phytoene synthase	0.000125073	0.107911	0.542692	0.650602
K06919	Not Included in Pathway or Brite	Unclassified: genetic information processing	Replication and repair	putative DNA primase/helicase	0.000125553	-0.105935	0.407139	0.301205
K07341	Brite Hierarchies	Protein families: signaling and cellular processes	Prokaryotic defense system	death on curing protein	0.000127475	-0.0984488	0.307284	0.208835
K01880	Brite Hierarchies	Protein families: genetic information processing	Mitochondrial biogenesis	glycyl-tRNA synthetase	0.000127982	0.107792	0.416305	0.524096
K03284	Brite Hierarchies	Protein families: signaling and cellular processes	Transporters	magnesium transporter	0.000128397	-0.108329	0.558128	0.449799
K11785	Metabolism	Metabolism of cofactors and vitamins	Ubiquinone and other terpenoid-quinone biosynthesis	1,4-dihydroxy-6-naphthoate synthase	0.000129565	-0.0854213	0.207911	0.12249
K02965	Brite Hierarchies	Protein families: genetic information processing	Ribosome	small subunit ribosomal protein S19	0.000129802	0.10186	0.65316	0.75502
K11780	Metabolism	Energy metabolism	Methane metabolism	7,8-didemethyl-8-hydroxy-5-deazariboflavin synthase	0.000129802	-0.0897861	0.236372	0.146586
K01256	Brite Hierarchies	Protein families: metabolism	Peptidases and inhibitors	aminopeptidase N	0.000130947	0.107922	0.530632	0.638554
K14105	Not Included in Pathway or Brite	Unclassified: metabolism	Energy metabolism	energy-converting hydrogenase A subunit N	0.000132408	-0.0389953	0.0410034	0.00200803
K03325	Brite Hierarchies	Protein families: signaling and cellular processes	Transporters	arsenite transporter	0.000133078	-0.107675	0.463097	0.355422
K06208	Metabolism	Amino acid metabolism	Phenylalanine, tyrosine and tryptophan biosynthesis	chorismate mutase	0.000135069	0.0712198	0.109503	0.180723
K12234	Metabolism	Energy metabolism	Methane metabolism	coenzyme F420-0:L-glutamate ligase / coenzyme F420-1:gamma-L-glutamate ligase	0.000135069	0.0712198	0.109503	0.180723
K07016	Brite Hierarchies	Protein families: signaling and cellular processes	Prokaryotic defense system	CRISPR-associated protein Csm1	0.000136131	-0.0545336	0.07863	0.0240964
K06411	Not Included in Pathway or Brite	Unclassified: signaling and cellular processes	Cell growth	dipicolinate synthase subunit B	0.000136692	-0.0366618	0.0366618	0
K09129	Not Included in Pathway or Brite	Poorly characterized	Function unknown	uncharacterized protein	0.000136692	-0.0366618	0.0366618	0
K02710	Brite Hierarchies	Protein families: metabolism	Photosynthesis proteins	photosystem II PsbI protein	0.000138918	0.0207981	0.00530632	0.0261044
K08177	Brite Hierarchies	Protein families: signaling and cellular processes	Transporters	MFS transporter, OFA family, oxalate/formate antiporter	0.00013962	-0.0861507	0.214665	0.128514
K03811	Brite Hierarchies	Protein families: signaling and cellular processes	Transporters	nicotinamide mononucleotide transporter	0.000139679	0.0909601	0.212253	0.303213
K06402	Brite Hierarchies	Protein families: metabolism	Peptidases and inhibitors	stage IV sporulation protein FB	0.000140286	-0.101703	0.350699	0.248996
K05714	Metabolism	Amino acid metabolism	Phenylalanine metabolism	2-hydroxy-6-oxonona-2,4-dienedioate hydrolase	0.000140496	0.0653758	0.0892426	0.154618
K05991	Not Included in Pathway or Brite	Unclassified: metabolism	Enzymes with EC numbers	endoglycosylceramidase	0.000143178	-0.0440663	0.0520984	0.00803213
K00605	Metabolism	Metabolism of cofactors and vitamins	One carbon pool by folate	aminomethyltransferase	0.000143834	0.100323	0.664737	0.76506
K02420	Brite Hierarchies	Protein families: signaling and cellular processes	Bacterial motility proteins	flagellar biosynthesis protein FliQ	0.000144692	-0.0942409	0.274964	0.180723
K01621	Metabolism	Energy metabolism	Carbon fixation in photosynthetic organisms	xylulose-5-phosphate/fructose-6-phosphate phosphoketolase	0.000145496	-0.0690403	0.129281	0.060241
K16264	Brite Hierarchies	Protein families: signaling and cellular processes	Transporters	cobalt-zinc-cadmium efflux system protein	0.00014603	-0.0992683	0.324168	0.2249
K03432	Brite Hierarchies	Protein families: genetic information processing	Proteasome	proteasome alpha subunit	0.000149073	0.0490326	0.0453449	0.0943775
K12992	Brite Hierarchies	Protein families: metabolism	Lipopolysaccharide biosynthesis proteins	O-antigen biosynthesis alpha-1,3-rhamnosyltransferase	0.000149073	-0.0580789	0.0902074	0.0321285
K19123	Brite Hierarchies	Protein families: signaling and cellular processes	Prokaryotic defense system	CRISPR system Cascade subunit CasA	0.000149073	-0.0607379	0.0988905	0.0381526
K08195	Brite Hierarchies	Protein families: signaling and cellular processes	Transporters	MFS transporter, AAHS family, 4-hydroxybenzoate transporter	0.000150105	-0.0422152	0.0482393	0.0060241
K12449	Metabolism	Carbohydrate metabolism	Amino sugar and nucleotide sugar metabolism	UDP-apiose/xylose synthase	0.000150105	-0.081225	0.187651	0.106426
K09799	Not Included in Pathway or Brite	Poorly characterized	Function unknown	uncharacterized protein	0.000150613	-0.0481724	0.0622287	0.0140562
K15333	Brite Hierarchies	Protein families: genetic information processing	Chromosome and associated proteins	tRNA guanosine-2'-O-methyltransferase	0.000150772	-0.081629	0.190063	0.108434
K19118	Brite Hierarchies	Protein families: signaling and cellular processes	Prokaryotic defense system	CRISPR-associated protein Csd2	0.000150772	-0.0468037	0.0588519	0.0120482
K01916	Metabolism	Metabolism of cofactors and vitamins	Nicotinate and nicotinamide metabolism	NAD+ synthase	0.00015129	0.103421	0.617463	0.720884
K15773	Brite Hierarchies	Protein families: signaling and cellular processes	Prokaryotic defense system	HTH-type transcriptional regulator / antitoxin HipB	0.000151919	-0.0824368	0.194887	0.11245
K02906	Brite Hierarchies	Protein families: genetic information processing	Ribosome	large subunit ribosomal protein L3	0.000154762	0.0998408	0.665219	0.76506
K08307	Brite Hierarchies	Protein families: metabolism	Peptidoglycan biosynthesis and degradation proteins	membrane-bound lytic murein transglycosylase D	0.000154762	-0.107306	0.496864	0.389558
K00452	Metabolism	Amino acid metabolism	Tryptophan metabolism	3-hydroxyanthranilate 3,4-dioxygenase	0.000159095	0.0689763	0.103714	0.172691
K12285	Brite Hierarchies	Protein families: signaling and cellular processes	Secretion system	MSHA biogenesis protein MshO	0.000159983	-0.0728326	0.14713	0.0742972
K21379	Metabolism	Glycan biosynthesis and metabolism	O-Antigen nucleotide sugar biosynthesis	dTDP-4-amino-4,6-dideoxy-D-glucose acyltransferase	0.000160404	-0.0558239	0.0839363	0.0281124
K04080	Brite Hierarchies	Protein families: genetic information processing	Chaperones and folding catalysts	molecular chaperone IbpA	0.000164505	0.0580063	0.0684998	0.126506
K07719	Brite Hierarchies	Protein families: signaling and cellular processes	Two-component system	two-component system, response regulator GlnL	0.00016558	-0.0490588	0.065123	0.0160643
K16153	Brite Hierarchies	Protein families: metabolism	Glycosyltransferases	glycogen phosphorylase/synthase	0.000171812	-0.065495	0.117704	0.0522088
K02401	Brite Hierarchies	Protein families: signaling and cellular processes	Bacterial motility proteins	flagellar biosynthesis protein FlhB	0.000171934	-0.0954643	0.29426	0.198795
K01844	Metabolism	Metabolism of other amino acids	D-Amino acid metabolism	beta-lysine 5,6-aminomutase alpha subunit	0.000172177	-0.0398817	0.0438977	0.00401606
K21636	Metabolism	Nucleotide metabolism	Pyrimidine metabolism	ribonucleoside-triphosphate reductase (formate)	0.000175296	-0.0863192	0.222865	0.136546
K02672	Brite Hierarchies	Protein families: signaling and cellular processes	Bacterial motility proteins	type IV pilus assembly protein PilW	0.000178815	-0.0882604	0.236855	0.148594
K09118	Not Included in Pathway or Brite	Poorly characterized	Function unknown	uncharacterized protein	0.000180762	0.080731	0.158225	0.238956
K15579	Brite Hierarchies	Protein families: signaling and cellular processes	Transporters	nitrate/nitrite transport system ATP-binding protein	0.000180836	-0.0522001	0.0742885	0.0220884
K02821	Brite Hierarchies	Protein families: signaling and cellular processes	Transporters	ascorbate PTS system EIIA or EIIAB component	0.00018086	-0.0878565	0.234443	0.146586
K00278	Metabolism	Metabolism of cofactors and vitamins	Nicotinate and nicotinamide metabolism	L-aspartate oxidase	0.000182416	-0.10445	0.616498	0.512048
K11104	Brite Hierarchies	Protein families: signaling and cellular processes	Transporters	melibiose permease	0.000183762	0.0156603	0.00241196	0.0180723
K00830	Brite Hierarchies	Protein families: metabolism	Amino acid related enzymes	alanine-glyoxylate transaminase / serine-glyoxylate transaminase / serine-pyruvate transaminase	0.000184807	0.0931018	0.240232	0.333333
K18444	Brite Hierarchies	Protein families: signaling and cellular processes	Two-component system	two-component system, glycerol uptake and utilization response regulator	0.000185737	-0.0485764	0.0646406	0.0160643
K01197	Brite Hierarchies	Protein families: signaling and cellular processes	Glycosylphosphatidylinositol (GPI)-anchored proteins	hyaluronoglucosaminidase	0.000186892	-0.0714639	0.143753	0.0722892
K02667	Brite Hierarchies	Protein families: signaling and cellular processes	Bacterial motility proteins	two-component system, NtrC family, response regulator PilR	0.000186892	-0.0714639	0.143753	0.0722892
K07319	Brite Hierarchies	Protein families: signaling and cellular processes	Prokaryotic defense system	adenine-specific DNA-methyltransferase	0.000188344	-0.0960368	0.304872	0.208835
K02655	Brite Hierarchies	Protein families: signaling and cellular processes	Bacterial motility proteins	type IV pilus assembly protein PilE	0.000188452	-0.0862408	0.224795	0.138554
K07712	Brite Hierarchies	Protein families: signaling and cellular processes	Two-component system	two-component system, NtrC family, nitrogen regulation response regulator GlnG	0.000190371	-0.104926	0.444284	0.339357
K01505	Metabolism	Amino acid metabolism	Cysteine and methionine metabolism	1-aminocyclopropane-1-carboxylate deaminase	0.000190573	0.0808095	0.160154	0.240964
K06897	Metabolism	Metabolism of cofactors and vitamins	Folate biosynthesis	7,8-dihydropterin-6-yl-methyl-4-(beta-D-ribofuranosyl)aminobenzene 5'-phosphate synthase	0.000190573	-0.0701736	0.138447	0.0682731
K00008	Metabolism	Carbohydrate metabolism	Fructose and mannose metabolism	L-iditol 2-dehydrogenase	0.000191166	-0.0963623	0.309214	0.212851
K13040	Brite Hierarchies	Protein families: signaling and cellular processes	Two-component system	two-component system, LuxR family, sensor histidine kinase TtrS	0.000191174	-0.073562	0.153883	0.0803213
K17735	Not Included in Pathway or Brite	Unclassified: metabolism	Enzymes with EC numbers	carnitine 3-dehydrogenase	0.000191664	0.064411	0.0902074	0.154618
K05521	Not Included in Pathway or Brite	Unclassified: metabolism	Enzymes with EC numbers	ADP-ribosyl-[dinitrogen reductase] hydrolase	0.000192231	-0.0718678	0.146165	0.0742972
K08315	Brite Hierarchies	Protein families: metabolism	Peptidases and inhibitors	hydrogenase 3 maturation protease	0.000192841	-0.0393993	0.0434153	0.00401606
K08963	Metabolism	Amino acid metabolism	Cysteine and methionine metabolism	methylthioribose-1-phosphate isomerase	0.000193354	-0.103366	0.408587	0.305221
K20435	Metabolism	Biosynthesis of other secondary metabolites	Acarbose and validamycin biosynthesis	validone 7-phosphate aminotransferase	0.0001941	-0.0352147	0.0352147	0
K02106	Environmental Information Processing	Signal transduction	Two-component system	short-chain fatty acids transporter	0.000195963	0.0403728	0.0299083	0.0702811
K02676	Brite Hierarchies	Protein families: signaling and cellular processes	Bacterial motility proteins	type IV pilus assembly protein PilZ	0.000195963	-0.0610634	0.103232	0.0421687
K00632	Metabolism	Xenobiotics biodegradation and metabolism	Ethylbenzene degradation	acetyl-CoA acyltransferase	0.000199098	0.10567	0.450555	0.556225
K09704	Not Included in Pathway or Brite	Poorly characterized	Function unknown	uncharacterized protein	0.000201951	-0.0426191	0.0506512	0.00803213
K19233	Brite Hierarchies	Protein families: signaling and cellular processes	Transporters	ECM component-binding autotransporter adhesin	0.000201951	-0.0426191	0.0506512	0.00803213
K06202	Not Included in Pathway or Brite	Unclassified: signaling and cellular processes	Others	iron-sulfur cluster assembly protein CyaY	0.000201965	-0.0667068	0.12494	0.0582329
K02196	Brite Hierarchies	Protein families: signaling and cellular processes	Transporters	heme exporter protein D	0.000202475	-0.0566317	0.0887603	0.0321285
K11069	Brite Hierarchies	Protein families: signaling and cellular processes	Transporters	spermidine/putrescine transport system substrate-binding protein	0.000202475	0.0868772	0.198263	0.285141
K14733	Metabolism	Metabolism of terpenoids and polyketides	Limonene and pinene degradation	limonene 1,2-monooxygenase	0.000202475	0.0458244	0.040521	0.0863454
K17762	Brite Hierarchies	Protein families: genetic information processing	Transcription machinery	rsbT antagonist protein RsbS	0.000202475	-0.0566317	0.0887603	0.0321285
K00305	Metabolism	Amino acid metabolism	Glycine, serine and threonine metabolism	sarcosine oxidase, subunit gamma	0.000207213	0.0541587	0.0602991	0.114458
K01144	#N/A	#N/A	#N/A	#N/A	0.000207472	0.0950866	0.264351	0.359438
K10010	Brite Hierarchies	Protein families: signaling and cellular processes	Transporters	L-cystine transport system ATP-binding protein	0.000208853	-0.0439878	0.054028	0.0100402
K00407	Environmental Information Processing	Signal transduction	Two-component system	cytochrome c oxidase cbb3-type subunit IV	0.000211769	-0.0614673	0.105644	0.0441767
K00194	Metabolism	Energy metabolism	Methane metabolism	acetyl-CoA decarbonylase/synthase, CODH/ACS complex subunit delta	0.000212291	-0.040768	0.0467921	0.0060241
K11529	Metabolism	Amino acid metabolism	Glycine, serine and threonine metabolism	glycerate 2-kinase	0.000212437	-0.0992131	0.350217	0.251004
K18480	Brite Hierarchies	Protein families: signaling and cellular processes	Transporters	cholesterol transport system auxiliary component	0.000214435	-0.0759856	0.168355	0.0923695
K02671	Brite Hierarchies	Protein families: signaling and cellular processes	Bacterial motility proteins	type IV pilus assembly protein PilV	0.000215468	-0.0700951	0.140376	0.0702811
K05590	Brite Hierarchies	Protein families: genetic information processing	Ribosome biogenesis	ATP-dependent RNA helicase SrmB	0.000215858	-0.060581	0.10275	0.0421687
K10254	Not Included in Pathway or Brite	Unclassified: metabolism	Enzymes with EC numbers	oleate hydratase	0.000215858	-0.0389169	0.0429329	0.00401606
K00406	Environmental Information Processing	Signal transduction	Two-component system	cytochrome c oxidase cbb3-type subunit III	0.000218073	-0.105243	0.522914	0.417671
K02506	Brite Hierarchies	Protein families: metabolism	Peptidases and inhibitors	leader peptidase HopD	0.000218781	-0.0891584	0.251809	0.162651
K18923	Brite Hierarchies	Protein families: signaling and cellular processes	Prokaryotic defense system	antitoxin StbD	0.000218781	-0.0543767	0.0824891	0.0281124
K20256	Cellular Processes	Cellular community - prokaryotes	Quorum sensing	flavin reductase	0.000218781	-0.0649341	0.119151	0.0542169
K22476	Metabolism	Amino acid metabolism	Arginine biosynthesis	N-acetylglutamate synthase	0.000220189	0.0436594	0.0366618	0.0803213
K06934	Not Included in Pathway or Brite	Poorly characterized	Function unknown	uncharacterized protein	0.000220316	-0.0627575	0.11095	0.0481928
K12984	Brite Hierarchies	Protein families: metabolism	Lipopolysaccharide biosynthesis proteins	(heptosyl)LPS beta-1,4-glucosyltransferase	0.0002207	-0.102154	0.401351	0.299197
K05602	Metabolism	Amino acid metabolism	Histidine metabolism	histidinol-phosphatase	0.000221378	0.0945257	0.262904	0.35743
K06915	Not Included in Pathway or Brite	Poorly characterized	Function unknown	uncharacterized protein	0.000222137	-0.0887544	0.249397	0.160643
K15557	Brite Hierarchies	Protein families: signaling and cellular processes	Transporters	phthalate transport system permease protein	0.000224784	-0.0421367	0.0501688	0.00803213
K20533	Brite Hierarchies	Protein families: signaling and cellular processes	Secretion system	type IV secretion system protein TrbI	0.000224784	-0.0421367	0.0501688	0.00803213
K20023	Metabolism	Carbohydrate metabolism	Ascorbate and aldarate metabolism	L-talarate/galactarate dehydratase	0.000230951	0.0480678	0.0463097	0.0943775
K07282	Not Included in Pathway or Brite	Unclassified: signaling and cellular processes	Structural proteins	gamma-polyglutamate biosynthesis protein CapA	0.000231371	-0.095319	0.310178	0.214859
K09955	Not Included in Pathway or Brite	Poorly characterized	Function unknown	uncharacterized protein	0.000231495	-0.0800249	0.192475	0.11245
K06330	Not Included in Pathway or Brite	Unclassified: signaling and cellular processes	Cell growth	spore coat protein H	0.00023234	0.0442203	0.038109	0.0823293
K08995	Not Included in Pathway or Brite	Poorly characterized	General function prediction only	putative membrane protein	0.000237666	-0.0402856	0.0463097	0.0060241
K14067	Metabolism	Energy metabolism	Methane metabolism	malate-CoA ligase subunit beta	0.000243569	-0.0538943	0.0820068	0.0281124
K02009	Brite Hierarchies	Protein families: signaling and cellular processes	Transporters	cobalt/nickel transport protein	0.000246327	-0.0583259	0.0964785	0.0381526
K01431	Metabolism	Xenobiotics biodegradation and metabolism	Drug metabolism - other enzymes	beta-ureidopropionase	0.000247618	0.0503112	0.0520984	0.10241
K18285	Metabolism	Metabolism of cofactors and vitamins	Ubiquinone and other terpenoid-quinone biosynthesis	aminodeoxyfutalosine synthase	0.000247783	-0.0859269	0.232513	0.146586
K18794	Brite Hierarchies	Protein families: signaling and cellular processes	Antimicrobial resistance genes	beta-lactamase class D OXA-51	0.000253653	-0.0416543	0.0496864	0.00803213
K19318	Brite Hierarchies	Protein families: signaling and cellular processes	Antimicrobial resistance genes	beta-lactamase class D OXA-213	0.000253653	-0.0416543	0.0496864	0.00803213
K02123	Metabolism	Energy metabolism	Oxidative phosphorylation	V/A-type H+/Na+-transporting ATPase subunit I	0.0002577	-0.0516393	0.0757356	0.0240964
K03617	Not Included in Pathway or Brite	Unclassified: metabolism	Energy metabolism	H+/Na+-translocating ferredoxin:NAD+ oxidoreductase subunit A	0.00025996	0.103293	0.416787	0.52008
K04764	Brite Hierarchies	Protein families: genetic information processing	DNA repair and recombination proteins	integration host factor subunit alpha	0.00025996	-0.101436	0.406657	0.305221
K01920	Metabolism	Metabolism of other amino acids	Glutathione metabolism	glutathione synthase	0.000261871	0.0961066	0.289436	0.385542
K16439	Metabolism	Metabolism of terpenoids and polyketides	Biosynthesis of vancomycin group antibiotics	reductase EvaE	0.000262932	-0.0493842	0.0694645	0.0200803
K19180	Metabolism	Metabolism of terpenoids and polyketides	Polyketide sugar unit biosynthesis	dTDP-6-deoxy-L-talose 4-dehydrogenase (NAD+)	0.000263035	-0.0457605	0.0598167	0.0140562
K03790	Brite Hierarchies	Protein families: genetic information processing	Ribosome biogenesis	[ribosomal protein S5]-alanine N-acetyltransferase	0.000266014	0.103592	0.522914	0.626506
K00342	Metabolism	Energy metabolism	Oxidative phosphorylation	NADH-quinone oxidoreductase subunit M	0.000266215	-0.0982483	0.682586	0.584337
K08348	Brite Hierarchies	Protein families: signaling and cellular processes	Transporters	formate dehydrogenase-N, alpha subunit	0.000266511	-0.036101	0.038109	0.00200803
K07181	Cellular Processes	Cellular community - prokaryotes	Biofilm formation - Vibrio cholerae	c-di-GMP phosphodiesterase	0.000267085	-0.0398032	0.0458273	0.0060241
K13472	Organismal Systems	Environmental adaptation	Plant-pathogen interaction	sulfotransferase	0.000267085	-0.0398032	0.0458273	0.0060241
K15521	Not Included in Pathway or Brite	Unclassified: metabolism	Enzymes with EC numbers	D-inositol-3-phosphate glycosyltransferase	0.000269098	0.0718474	0.12494	0.196787
K12534	#N/A	#N/A	#N/A	#N/A	0.000269936	-0.0534119	0.0815244	0.0281124
K01060	Metabolism	Biosynthesis of other secondary metabolites	Penicillin and cephalosporin biosynthesis	cephalosporin-C deacetylase	0.000271734	-0.0578435	0.0959961	0.0381526
K03112	Not Included in Pathway or Brite	Poorly characterized	General function prediction only	DamX protein	0.000273281	-0.068244	0.136517	0.0682731
K05951	Not Included in Pathway or Brite	Unclassified: metabolism	Enzymes with EC numbers	NAD+---dinitrogen-reductase ADP-D-ribosyltransferase	0.00027501	-0.0337675	0.0337675	0
K03591	Brite Hierarchies	Protein families: genetic information processing	Chromosome and associated proteins	cell division protein FtsN	0.000275229	-0.0480155	0.0660878	0.0180723
K05386	Brite Hierarchies	Protein families: metabolism	Photosynthesis proteins	bilin biosynthesis protein	0.000276245	0.0565591	0.0699469	0.126506
K05376	Brite Hierarchies	Protein families: metabolism	Photosynthesis proteins	phycoerythrin alpha chain	0.000276684	0.0141347	0.00192957	0.0160643
K05939	Metabolism	Lipid metabolism	Glycerophospholipid metabolism	acyl-[acyl-carrier-protein]-phospholipid O-acyltransferase / long-chain-fatty-acid--[acyl-carrier-protein] ligase	0.000276684	-0.0877112	0.250362	0.162651
K21736	Not Included in Pathway or Brite	Unclassified: metabolism	Enzymes with EC numbers	Delta12 acyl-lipid conjugase (11E,13E-forming) / acyl-lipid (9+3)-(E)-desaturase	0.000276684	0.0141347	0.00192957	0.0160643
K01716	Brite Hierarchies	Protein families: metabolism	Lipid biosynthesis proteins	3-hydroxyacyl-[acyl-carrier protein] dehydratase / trans-2-decenoyl-[acyl-carrier protein] isomerase	0.000285452	0.0652857	0.0993729	0.164659
K02656	Brite Hierarchies	Protein families: signaling and cellular processes	Bacterial motility proteins	type IV pilus assembly protein PilF	0.000286421	-0.0853661	0.23396	0.148594
K03610	Brite Hierarchies	Protein families: signaling and cellular processes	Cytoskeleton proteins	septum site-determining protein MinC	0.00028904	-0.0728442	0.15919	0.0863454
K01283	Brite Hierarchies	Protein families: signaling and cellular processes	CD molecules	peptidyl-dipeptidase A	0.000290068	-0.0591338	0.101302	0.0421687
K18815	Brite Hierarchies	Protein families: signaling and cellular processes	Antimicrobial resistance genes	aminoglycoside 6'-N-acetyltransferase I	0.000296214	-0.0582475	0.0984081	0.0401606
K07039	Not Included in Pathway or Brite	Poorly characterized	Function unknown	uncharacterized protein	0.000298794	-0.0785777	0.191027	0.11245
K09924	Not Included in Pathway or Brite	Poorly characterized	Function unknown	uncharacterized protein	0.000300794	-0.0573611	0.0955137	0.0381526
K11605	Brite Hierarchies	Protein families: signaling and cellular processes	Transporters	manganese/iron transport system permease protein	0.000301606	0.0255319	0.0106126	0.0361446
K20814	Brite Hierarchies	Protein families: genetic information processing	Proteasome	Pup amidohydrolase	0.000303612	0.0520723	0.0583695	0.110442
K21195	Metabolism	Metabolism of other amino acids	Phosphonate and phosphinate metabolism	2-aminoethylphosphonate dioxygenase	0.000303612	0.0520723	0.0583695	0.110442
K03409	Brite Hierarchies	Protein families: signaling and cellular processes	Bacterial motility proteins	chemotaxis protein CheX	0.000310363	-0.0681656	0.138447	0.0702811
K00021	Organismal Systems	Digestive system	Bile secretion	hydroxymethylglutaryl-CoA reductase (NADPH)	0.000312845	0.0720044	0.128799	0.200803
K07116	Not Included in Pathway or Brite	Unclassified: metabolism	Enzymes with EC numbers	acyl-homoserine-lactone acylase	0.000312845	0.0789584	0.164014	0.242972
K20444	Brite Hierarchies	Protein families: metabolism	Lipopolysaccharide biosynthesis proteins	O-antigen biosynthesis protein	0.000313945	-0.101073	0.613121	0.512048
K02450	Brite Hierarchies	Protein families: signaling and cellular processes	Secretion system	general secretion pathway protein A	0.000317124	-0.0908758	0.283647	0.192771
K00239	Human Diseases	Infectious disease: bacterial	Legionellosis	succinate dehydrogenase / fumarate reductase, flavoprotein subunit	0.00031805	0.0937149	0.68741	0.781124
K22213	Not Included in Pathway or Brite	Unclassified: metabolism	Enzymes with EC numbers	6-methylsalicylate decarboxylase	0.000319879	-0.0461644	0.0622287	0.0160643
K11741	Brite Hierarchies	Protein families: signaling and cellular processes	Transporters	quaternary ammonium compound-resistance protein SugE	0.000322631	-0.0642948	0.122528	0.0582329
K02414	Brite Hierarchies	Protein families: signaling and cellular processes	Bacterial motility proteins	flagellar hook-length control protein FliK	0.000326778	-0.0852091	0.23782	0.15261
K02717	Brite Hierarchies	Protein families: metabolism	Photosynthesis proteins	photosystem II oxygen-evolving enhancer protein 2	0.000326778	0.0224022	0.00771828	0.0301205
K06956	Not Included in Pathway or Brite	Poorly characterized	Function unknown	uncharacterized protein	0.000326778	0.0224022	0.00771828	0.0301205
K00203	Metabolism	Energy metabolism	Methane metabolism	formylmethanofuran dehydrogenase subunit D	0.000326944	0.0234454	0.00868307	0.0321285
K05586	Metabolism	Energy metabolism	Oxidative phosphorylation	bidirectional	0.000327761	-0.0447957	0.0588519	0.0140562
K10701	Metabolism	Xenobiotics biodegradation and metabolism	Ethylbenzene degradation	acetophenone carboxylase	0.00033098	0.0454205	0.0429329	0.0883534
K02668	Brite Hierarchies	Protein families: signaling and cellular processes	Bacterial motility proteins	two-component system, NtrC family, sensor histidine kinase PilS	0.000341268	-0.0839973	0.230584	0.146586
K20345	Brite Hierarchies	Protein families: signaling and cellular processes	Transporters	membrane fusion protein, peptide pheromone/bacteriocin exporter	0.000341268	0.054955	0.067535	0.12249
K00276	Metabolism	Biosynthesis of other secondary metabolites	Tropane, piperidine and pyridine alkaloid biosynthesis	primary-amine oxidase	0.000341581	0.0421338	0.0361795	0.0783133
K00077	Metabolism	Metabolism of cofactors and vitamins	Pantothenate and CoA biosynthesis	2-dehydropantoate 2-reductase	0.000342797	-0.0981146	0.377231	0.279116
K02423	Brite Hierarchies	Protein families: signaling and cellular processes	Bacterial motility proteins	flagellar protein FliT	0.000344334	-0.0369873	0.0410034	0.00401606
K20946	Cellular Processes	Cellular community - prokaryotes	Biofilm formation - Vibrio cholerae	polysaccharide biosynthesis protein VpsE	0.000344334	-0.0369873	0.0410034	0.00401606
K07574	Brite Hierarchies	Protein families: genetic information processing	Ribosome biogenesis	RNA-binding protein	0.000344371	-0.0866679	0.251327	0.164659
K06320	Not Included in Pathway or Brite	Unclassified: signaling and cellular processes	Cell growth	spore maturation protein CgeB	0.000344499	-0.0590553	0.103232	0.0441767
K04095	Brite Hierarchies	Protein families: genetic information processing	Chromosome and associated proteins	cell filamentation protein	0.000349986	-0.0722833	0.160637	0.0883534
K03433	Brite Hierarchies	Protein families: genetic information processing	Proteasome	proteasome beta subunit	0.000354152	0.047103	0.0472745	0.0943775
K13570	Brite Hierarchies	Protein families: genetic information processing	Ubiquitin system	prokaryotic ubiquitin-like protein Pup	0.000354152	0.0308266	0.0173661	0.0481928
K03418	Metabolism	Carbohydrate metabolism	Glyoxylate and dicarboxylate metabolism	N,N-dimethylformamidase large subunit	0.000355547	0.0532724	0.0631934	0.116466
K19119	Brite Hierarchies	Protein families: signaling and cellular processes	Prokaryotic defense system	CRISPR-associated protein Cas5d	0.00035634	-0.045682	0.0617463	0.0160643
K10678	Metabolism	Xenobiotics biodegradation and metabolism	Nitrotoluene degradation	nitroreductase	0.000356797	0.0281793	0.0139894	0.0421687
K13444	Cellular Processes	Transport and catabolism	Lysosome	formylglycine-generating enzyme	0.000356797	0.0281793	0.0139894	0.0421687
K03439	Brite Hierarchies	Protein families: genetic information processing	Transfer RNA biogenesis	tRNA (guanine-N7-)-methyltransferase	0.000363884	0.0979577	0.61891	0.716867
K05978	Not Included in Pathway or Brite	Unclassified: metabolism	Enzymes with EC numbers	glucosylglycerol 3-phosphatase	0.000364159	0.00803213	0	0.00803213
K08476	Brite Hierarchies	Protein families: signaling and cellular processes	Two-component system	two-component system, NtrC family, phosphoglycerate transport system response regulator PgtA	0.000364159	0.00803213	0	0.00803213
K14538	Brite Hierarchies	Protein families: genetic information processing	Ribosome biogenesis	nuclear GTP-binding protein	0.000364159	0.00803213	0	0.00803213
K18684	Not Included in Pathway or Brite	Unclassified: metabolism	Enzymes with EC numbers	hydroperoxy icosatetraenoate dehydratase/isomerase	0.000364159	0.00803213	0	0.00803213
K05873	Metabolism	Nucleotide metabolism	Purine metabolism	adenylate cyclase, class 2	0.000364907	-0.0616358	0.113845	0.0522088
K15553	Brite Hierarchies	Protein families: signaling and cellular processes	Transporters	sulfonate transport system substrate-binding protein	0.000365001	-0.0563964	0.094549	0.0381526
K04113	Metabolism	Xenobiotics biodegradation and metabolism	Benzoate degradation	benzoyl-CoA reductase subunit B	0.000366081	-0.0415759	0.051616	0.0100402
K01266	Brite Hierarchies	Protein families: metabolism	Peptidases and inhibitors	D-aminopeptidase	0.000370278	0.0691216	0.119633	0.188755
K13005	Brite Hierarchies	Protein families: metabolism	Lipopolysaccharide biosynthesis proteins	O-antigen biosynthesis alpha-1,3-abequosyltransferase	0.000372042	-0.0546237	0.0887603	0.0341365
K07283	Not Included in Pathway or Brite	Unclassified: signaling and cellular processes	Structural proteins	putative salt-induced outer membrane protein	0.000372197	0.0799115	0.175109	0.25502
K02419	Brite Hierarchies	Protein families: signaling and cellular processes	Bacterial motility proteins	flagellar biosynthesis protein FliP	0.000375003	-0.0902365	0.287024	0.196787
K09157	Not Included in Pathway or Brite	Poorly characterized	Function unknown	uncharacterized protein	0.000375862	-0.038356	0.0443801	0.0060241
K19965	Metabolism	Metabolism of cofactors and vitamins	Folate biosynthesis	dihydroneopterin triphosphate pyrophosphohydrolase	0.000376158	-0.0346538	0.0366618	0.00200803
K04761	Brite Hierarchies	Protein families: genetic information processing	Transcription factors	LysR family transcriptional regulator, hydrogen peroxide-inducible genes activator	0.00038022	0.0944124	0.297154	0.391566
K07243	Brite Hierarchies	Protein families: signaling and cellular processes	Transporters	high-affinity iron transporter	0.000380404	-0.0771305	0.18958	0.11245
K00030	Metabolism	Carbohydrate metabolism	Citrate cycle (TCA cycle)	isocitrate dehydrogenase (NAD+)	0.000384019	-0.0818992	0.220453	0.138554
K02024	Brite Hierarchies	Protein families: signaling and cellular processes	Transporters	maltoporin	0.000384019	-0.0365049	0.040521	0.00401606
K07258	Brite Hierarchies	Protein families: metabolism	Peptidoglycan biosynthesis and degradation proteins	serine-type D-Ala-D-Ala carboxypeptidase (penicillin-binding protein 5/6)	0.000384019	-0.10127	0.484805	0.383534
K00442	Metabolism	Energy metabolism	Methane metabolism	coenzyme F420 hydrogenase subunit delta	0.000388654	-0.0323203	0.0323203	0
K01205	Brite Hierarchies	Protein families: signaling and cellular processes	Exosome	alpha-N-acetylglucosaminidase	0.000389346	-0.0497097	0.0738061	0.0240964
K11071	Brite Hierarchies	Protein families: signaling and cellular processes	Transporters	spermidine/putrescine transport system permease protein	0.000390043	0.0813471	0.185721	0.267068
K04566	Brite Hierarchies	Protein families: genetic information processing	Transfer RNA biogenesis	lysyl-tRNA synthetase, class I	0.000390729	0.076715	0.158225	0.23494
K21277	Brite Hierarchies	Protein families: signaling and cellular processes	Antimicrobial resistance genes	beta-lactamase class D OXA-60	0.000397562	-0.0397247	0.0477569	0.00803213
K15868	Metabolism	Lipid metabolism	Secondary bile acid biosynthesis	bile acid-coenzyme A ligase	0.000397582	0.027136	0.0130246	0.0401606
K02417	Brite Hierarchies	Protein families: signaling and cellular processes	Bacterial motility proteins	flagellar motor switch protein FliN	0.000401599	-0.0915384	0.30439	0.212851
K03747	Not Included in Pathway or Brite	Poorly characterized	General function prediction only	Smg protein	0.000403502	-0.0624437	0.118669	0.0562249
K03652	Brite Hierarchies	Protein families: genetic information processing	DNA repair and recombination proteins	DNA-3-methyladenine glycosylase	0.000408563	-0.0786678	0.201158	0.12249
K12261	Cellular Processes	Transport and catabolism	Peroxisome	2-hydroxyacyl-CoA lyase	0.000415537	0.0177468	0.00434153	0.0220884
K19597	Not Included in Pathway or Brite	Unclassified: metabolism	Enzymes with EC numbers	Au+-exporting ATPase	0.000415537	0.0177468	0.00434153	0.0220884
K01847	Metabolism	Amino acid metabolism	Valine, leucine and isoleucine degradation	methylmalonyl-CoA mutase	0.000418273	0.0912274	0.26821	0.359438
K02380	Not Included in Pathway or Brite	Unclassified: genetic information processing	Protein processing	FdhE protein	0.000421965	-0.0378736	0.0438977	0.0060241
K01250	Not Included in Pathway or Brite	Unclassified: metabolism	Enzymes with EC numbers	pyrimidine-specific ribonucleoside hydrolase	0.000424587	0.0626384	0.0959961	0.158635
K12252	Brite Hierarchies	Protein families: metabolism	Amino acid related enzymes	arginine:pyruvate transaminase	0.000424587	0.0345957	0.0236372	0.0582329
K03426	Cellular Processes	Transport and catabolism	Peroxisome	NAD+ diphosphatase	0.000425935	0.0880425	0.239267	0.327309
K02008	Brite Hierarchies	Protein families: signaling and cellular processes	Transporters	cobalt/nickel transport system permease protein	0.000428249	-0.080205	0.212735	0.13253
K14257	Brite Hierarchies	Protein families: metabolism	Polyketide biosynthesis proteins	tetracycline 7-halogenase / FADH2 O2-dependent halogenase	0.000428249	0.0608774	0.089725	0.150602
K00794	Metabolism	Metabolism of cofactors and vitamins	Riboflavin metabolism	6,7-dimethyl-8-ribityllumazine synthase	0.000432464	0.0924363	0.680656	0.773092
K03744	Not Included in Pathway or Brite	Poorly characterized	General function prediction only	LemA protein	0.000432464	-0.100073	0.575977	0.475904
K00108	Metabolism	Amino acid metabolism	Glycine, serine and threonine metabolism	choline dehydrogenase	0.000436183	0.0889172	0.248432	0.337349
K07086	Not Included in Pathway or Brite	Poorly characterized	Function unknown	uncharacterized protein	0.000436183	0.0762326	0.158707	0.23494
K21133	Brite Hierarchies	Protein families: signaling and cellular processes	Transporters	multidrug efflux pump	0.000436183	-0.0318379	0.0318379	0
K00315	Metabolism	Amino acid metabolism	Glycine, serine and threonine metabolism	dimethylglycine dehydrogenase	0.000440316	0.0477423	0.0506512	0.0983936
K11604	Brite Hierarchies	Protein families: signaling and cellular processes	Transporters	manganese/iron transport system substrate-binding protein	0.000440317	0.0260928	0.0120598	0.0381526
K07218	Not Included in Pathway or Brite	Unclassified: signaling and cellular processes	Others	nitrous oxidase accessory protein	0.000441892	-0.0501136	0.076218	0.0261044
K20977	Brite Hierarchies	Protein families: signaling and cellular processes	Two-component system	two-component system, HptB-dependent secretion and biofilm response regulator	0.000441892	-0.0619613	0.118186	0.0562249
K07777	Brite Hierarchies	Protein families: signaling and cellular processes	Two-component system	two-component system, NarL family, sensor histidine kinase DegS	0.000442507	-0.0554316	0.0935842	0.0381526
K02843	Brite Hierarchies	Protein families: metabolism	Lipopolysaccharide biosynthesis proteins	heptosyltransferase II	0.000448592	-0.100062	0.563917	0.463855
K01271	Brite Hierarchies	Protein families: metabolism	Peptidases and inhibitors	Xaa-Pro dipeptidase	0.000451778	0.0981495	0.586589	0.684739
K09132	Not Included in Pathway or Brite	Poorly characterized	Function unknown	uncharacterized protein	0.000452847	-0.0433485	0.0574047	0.0140562
K03501	Brite Hierarchies	Protein families: genetic information processing	Chromosome and associated proteins	16S rRNA (guanine527-N7)-methyltransferase	0.00045359	0.0946361	0.648336	0.742972
K14393	Brite Hierarchies	Protein families: signaling and cellular processes	Transporters	cation/acetate symporter	0.00045359	0.090745	0.268693	0.359438
K09138	Not Included in Pathway or Brite	Poorly characterized	Function unknown	uncharacterized protein	0.000456349	-0.0406111	0.0506512	0.0100402
K03204	Brite Hierarchies	Protein families: signaling and cellular processes	Secretion system	type IV secretion system protein VirB9	0.000457781	-0.0419798	0.054028	0.0120482
K07215	Metabolism	Metabolism of cofactors and vitamins	Porphyrin and chlorophyll metabolism	heme oxygenase (biliverdin-IX-beta and delta-forming)	0.000457781	-0.0419798	0.054028	0.0120482
K07537	Metabolism	Xenobiotics biodegradation and metabolism	Benzoate degradation	cyclohexa-1,5-dienecarbonyl-CoA hydratase	0.000457781	-0.0419798	0.054028	0.0120482
K17105	Metabolism	Lipid metabolism	Glycerophospholipid metabolism	geranylgeranylglycerol-phosphate geranylgeranyltransferase	0.000467243	0.0663174	0.112397	0.178715
K07261	Brite Hierarchies	Protein families: metabolism	Peptidoglycan biosynthesis and degradation proteins	penicillin-insensitive murein DD-endopeptidase	0.000468353	-0.0567218	0.0988905	0.0421687
K00486	Metabolism	Amino acid metabolism	Tryptophan metabolism	kynurenine 3-monooxygenase	0.000470615	0.063917	0.10275	0.166667
K21464	Brite Hierarchies	Protein families: metabolism	Peptidoglycan biosynthesis and degradation proteins	penicillin-binding protein 2D	0.000475877	-0.0640594	0.128316	0.064257
K03196	Brite Hierarchies	Protein families: signaling and cellular processes	Secretion system	type IV secretion system protein VirB11	0.000483325	-0.0355401	0.0395562	0.00401606
K12276	Brite Hierarchies	Protein families: signaling and cellular processes	Secretion system	MSHA biogenesis protein MshE	0.000483325	-0.0355401	0.0395562	0.00401606
K06980	Brite Hierarchies	Protein families: genetic information processing	Transfer RNA biogenesis	tRNA-modifying protein YgfZ	0.000488852	0.0997245	0.452484	0.552209
K02950	Brite Hierarchies	Protein families: genetic information processing	Ribosome	small subunit ribosomal protein S12	0.000489264	0.0928519	0.666184	0.759036
K06206	Not Included in Pathway or Brite	Unclassified: metabolism	Carbohydrate metabolism	sugar fermentation stimulation protein A	0.000489576	0.0657565	0.11095	0.176707
K12308	Metabolism	Carbohydrate metabolism	Galactose metabolism	beta-galactosidase	0.000489816	-0.0835266	0.242161	0.158635
K00301	Metabolism	Amino acid metabolism	Glycine, serine and threonine metabolism	sarcosine oxidase	0.000493861	0.0438948	0.0424506	0.0863454
K20026	Not Included in Pathway or Brite	Unclassified: metabolism	Enzymes with EC numbers	(R)-2-hydroxyisocaproyl-CoA dehydratase beta subunit	0.000497112	-0.03876	0.0467921	0.00803213
K20904	Not Included in Pathway or Brite	Unclassified: metabolism	Enzymes with EC numbers	(R)-2-hydroxyglutaryl-CoA dehydratase subunit beta	0.000497112	-0.03876	0.0467921	0.00803213
K11781	Metabolism	Energy metabolism	Methane metabolism	5-amino-6-(D-ribitylamino)uracil---L-tyrosine 4-hydroxyphenyl transferase	0.000505574	-0.0811815	0.22576	0.144578
K20611	Metabolism	Metabolism of terpenoids and polyketides	Carotenoid biosynthesis	1-hydroxy-2-isopentenylcarotenoid 3,4-desaturase	0.000505574	0.0615952	0.0950314	0.156627
K07324	Brite Hierarchies	Protein families: signaling and cellular processes	Bacterial motility proteins	archaeal flagellin FlaA	0.00050573	0.0151779	0.00289436	0.0180723
K02050	Brite Hierarchies	Protein families: signaling and cellular processes	Transporters	NitT/TauT family transport system permease protein	0.000506984	-0.0986667	0.450072	0.351406
K01218	Cellular Processes	Cellular community - prokaryotes	Quorum sensing	mannan endo-1,4-beta-mannosidase	0.000509866	-0.0907421	0.311626	0.220884
K07132	Brite Hierarchies	Viral protein families	Viral proteins	ATP-dependent target DNA activator	0.000509866	-0.0401287	0.0501688	0.0100402
K09936	Brite Hierarchies	Protein families: signaling and cellular processes	Transporters	bacterial/archaeal transporter family-2 protein	0.000510306	0.0598341	0.0887603	0.148594
K00059	Brite Hierarchies	Protein families: metabolism	Lipid biosynthesis proteins	3-oxoacyl-[acyl-carrier protein] reductase	0.000511321	0.0945461	0.325133	0.419679
K03821	Metabolism	Carbohydrate metabolism	Butanoate metabolism	poly[(R)-3-hydroxyalkanoate] polymerase subunit PhaC	0.000525335	-0.0853109	0.26001	0.174699
K05372	Brite Hierarchies	Protein families: genetic information processing	Transcription factors	AraC family transcriptional regulator	0.000528279	-0.0369089	0.0429329	0.0060241
K18587	Not Included in Pathway or Brite	Unclassified: metabolism	Cofactor metabolism	ubiquinone biosynthesis protein COQ9	0.000529172	0.0495034	0.0569223	0.106426
K03338	Metabolism	Carbohydrate metabolism	Inositol phosphate metabolism	5-dehydro-2-deoxygluconokinase	0.000529844	0.0466991	0.0496864	0.0963855
K11311	Metabolism	Xenobiotics biodegradation and metabolism	Aminobenzoate degradation	anthranilate 1,2-dioxygenase reductase component	0.000529844	-0.0332066	0.0352147	0.00200803
K15034	Brite Hierarchies	Protein families: genetic information processing	Translation factors	ribosome-associated protein	0.000529844	-0.098783	0.570671	0.471888
K18012	Metabolism	Amino acid metabolism	Lysine degradation	L-erythro-3,5-diaminohexanoate dehydrogenase	0.000529844	-0.0332066	0.0352147	0.00200803
K21556	Brite Hierarchies	Protein families: genetic information processing	Transcription factors	CRP/FNR family transcriptional regulator, polysaccharide utilization system transcription regulator	0.000529844	-0.0332066	0.0352147	0.00200803
K01760	Metabolism	Metabolism of other amino acids	Selenocompound metabolism	cysteine-S-conjugate beta-lyase	0.000530045	0.0971062	0.585625	0.682731
K02994	Brite Hierarchies	Protein families: genetic information processing	Ribosome	small subunit ribosomal protein S8	0.000534452	0.0896088	0.69754	0.787149
K02494	Not Included in Pathway or Brite	Unclassified: signaling and cellular processes	Structural proteins	outer membrane lipoprotein LolB	0.000535876	-0.0702753	0.160637	0.0903614
K13483	Metabolism	Nucleotide metabolism	Purine metabolism	xanthine dehydrogenase YagT iron-sulfur-binding subunit	0.000536684	-0.0656751	0.137964	0.0722892
K07786	Brite Hierarchies	Protein families: signaling and cellular processes	Transporters	MFS transporter, DHA2 family, multidrug resistance protein	0.00053966	-0.0350577	0.0390738	0.00401606
K11070	Brite Hierarchies	Protein families: signaling and cellular processes	Transporters	spermidine/putrescine transport system permease protein	0.00054309	0.088984	0.262422	0.351406
K13770	Brite Hierarchies	Protein families: genetic information processing	Transcription factors	TetR/AcrR family transcriptional regulator, fatty acid metabolism regulator protein	0.000543134	-0.0437524	0.0598167	0.0160643
K02404	Brite Hierarchies	Protein families: signaling and cellular processes	Bacterial motility proteins	flagellar biosynthesis protein FlhF	0.000543872	-0.0822363	0.236855	0.154618
K05387	Brite Hierarchies	Protein families: signaling and cellular processes	Ion channels	glutamate receptor, ionotropic, plant	0.000549705	0.00955777	0.000482393	0.0100402
K07451	Brite Hierarchies	Protein families: signaling and cellular processes	Prokaryotic defense system	5-methylcytosine-specific restriction enzyme A	0.000549705	-0.0852324	0.261939	0.176707
K11517	Cellular Processes	Transport and catabolism	Peroxisome	(S)-2-hydroxy-acid oxidase	0.000549705	0.00955777	0.000482393	0.0100402
K17906	Brite Hierarchies	Protein families: genetic information processing	Mitochondrial biogenesis	autophagy-related protein 2	0.000549705	0.00955777	0.000482393	0.0100402
K01026	Metabolism	Xenobiotics biodegradation and metabolism	Styrene degradation	propionate CoA-transferase	0.000549993	-0.0509215	0.081042	0.0301205
K07090	Not Included in Pathway or Brite	Poorly characterized	Function unknown	uncharacterized protein	0.000550604	0.0874206	0.7178	0.805221
K07081	Not Included in Pathway or Brite	Poorly characterized	General function prediction only	putative periplasmic solute-binding protein	0.000552112	-0.0771421	0.20164	0.124498
K16161	Metabolism	Energy metabolism	Methane metabolism	methane monooxygenase component C	0.000552112	-0.0382776	0.0463097	0.00803213
K00797	Metabolism	Metabolism of other amino acids	Glutathione metabolism	spermidine synthase	0.000553714	-0.098443	0.467921	0.369478
K10805	Brite Hierarchies	Protein families: metabolism	Lipid biosynthesis proteins	acyl-CoA thioesterase II	0.00055567	0.064074	0.106609	0.170683
K02038	Brite Hierarchies	Protein families: signaling and cellular processes	Transporters	phosphate transport system permease protein	0.000556813	-0.0942206	0.670526	0.576305
K07539	Metabolism	Xenobiotics biodegradation and metabolism	Benzoate degradation	6-oxocyclohex-1-ene-carbonyl-CoA hydrolase	0.000556901	-0.0423837	0.0564399	0.0140562
K08302	Metabolism	Carbohydrate metabolism	Galactose metabolism	tagatose 1,6-diphosphate aldolase GatY/KbaY	0.000556901	-0.0423837	0.0564399	0.0140562
K11717	Metabolism	Metabolism of other amino acids	Selenocompound metabolism	cysteine desulfurase / selenocysteine lyase	0.000558893	0.0976119	0.561023	0.658635
K13490	Brite Hierarchies	Protein families: signaling and cellular processes	Two-component system	two-component system, chemotaxis family, sensor histidine kinase and response regulator WspE	0.000559517	-0.066483	0.142788	0.0763052
K01647	Metabolism	Carbohydrate metabolism	Glyoxylate and dicarboxylate metabolism	citrate synthase	0.000561772	0.0888009	0.702364	0.791165
K03940	Human Diseases	Endocrine and metabolic disease	Non-alcoholic fatty liver disease	NADH dehydrogenase (ubiquinone) Fe-S protein 7	0.000561772	0.052947	0.067535	0.120482
K03298	Brite Hierarchies	Protein families: signaling and cellular processes	Transporters	drug/metabolite transporter, DME family	0.000578806	-0.0866127	0.277376	0.190763
K00853	Metabolism	Carbohydrate metabolism	Pentose and glucuronate interconversions	L-ribulokinase	0.000598811	-0.0583375	0.108538	0.0502008
K10917	Brite Hierarchies	Protein families: genetic information processing	Transcription factors	PadR family transcriptional regulator, regulatory protein AphA	0.000599804	0.0309051	0.0192957	0.0502008
K01066	Not Included in Pathway or Brite	Unclassified: metabolism	Enzymes with EC numbers	acetyl esterase	0.000607638	0.0823671	0.210806	0.293173
K06044	Metabolism	Carbohydrate metabolism	Starch and sucrose metabolism	(1->4)-alpha-D-glucan 1-alpha-D-glucosylmutase	0.000611345	-0.0726204	0.177038	0.104418
K20963	Cellular Processes	Cellular community - prokaryotes	Biofilm formation - Vibrio cholerae	c-di-GMP phosphodiesterase	0.000613919	-0.0303907	0.0303907	0
K22110	Brite Hierarchies	Protein families: signaling and cellular processes	Transporters	oligogalacturonate-specific porin family protein	0.00062742	-0.0854009	0.27014	0.184739
K00720	Brite Hierarchies	Protein families: metabolism	Glycosyltransferases	ceramide glucosyltransferase	0.000635286	-0.0600317	0.116257	0.0562249
K22390	Not Included in Pathway or Brite	Unclassified: metabolism	Others	acid phosphatase type 7	0.000637526	-0.0405326	0.0525808	0.0120482
K00999	Environmental Information Processing	Signal transduction	Phosphatidylinositol signaling system	CDP-diacylglycerol--inositol 3-phosphatidyltransferase	0.000652942	0.0594302	0.0911722	0.150602
K13012	Brite Hierarchies	Protein families: metabolism	Lipopolysaccharide biosynthesis proteins	O-antigen biosynthesis protein WbqP	0.000656433	-0.0617259	0.123975	0.062249
K01120	Metabolism	Nucleotide metabolism	Purine metabolism	3',5'-cyclic-nucleotide phosphodiesterase	0.000665553	-0.0676163	0.151954	0.0843373
K07115	Brite Hierarchies	Protein families: genetic information processing	Ribosome biogenesis	23S rRNA (adenine2030-N6)-methyltransferase	0.00066758	-0.0800597	0.228654	0.148594
K21285	Not Included in Pathway or Brite	Unclassified: metabolism	Enzymes with EC numbers	teichoic acid glycerol-phosphate primase	0.000671151	-0.0322418	0.0342499	0.00200803
K09140	Brite Hierarchies	Protein families: genetic information processing	Ribosome biogenesis	pre-rRNA-processing protein TSR3	0.00067718	0.0282577	0.015919	0.0441767
K10213	Metabolism	Nucleotide metabolism	Pyrimidine metabolism	ribosylpyrimidine nucleosidase	0.00067718	0.0256104	0.0125422	0.0381526
K02658	Brite Hierarchies	Protein families: signaling and cellular processes	Bacterial motility proteins	twitching motility two-component system response regulator PilH	0.000677269	-0.0427876	0.0588519	0.0160643
K13318	Metabolism	Metabolism of terpenoids and polyketides	Polyketide sugar unit biosynthesis	dTDP-4-keto-6-deoxy-L-hexose 4-reductase	0.000678457	-0.0450427	0.065123	0.0200803
K10714	Metabolism	Energy metabolism	Methane metabolism	methylene-tetrahydromethanopterin dehydrogenase	0.000697399	-0.078848	0.221418	0.14257
K07267	Brite Hierarchies	Protein families: signaling and cellular processes	Transporters	porin	0.000699697	-0.0692321	0.161602	0.0923695
K01744	Metabolism	Amino acid metabolism	Alanine, aspartate and glutamate metabolism	aspartate ammonia-lyase	0.000701192	-0.0663261	0.146647	0.0803213
K05834	Brite Hierarchies	Protein families: signaling and cellular processes	Transporters	homoserine/homoserine lactone efflux protein	0.000710648	0.0542256	0.0742885	0.128514
K11953	Brite Hierarchies	Protein families: signaling and cellular processes	Transporters	bicarbonate transport system ATP-binding protein	0.000715868	-0.0400502	0.0520984	0.0120482
K16902	Metabolism	Metabolism of cofactors and vitamins	Riboflavin metabolism	FAD reductase	0.000716504	0.0162212	0.00385914	0.0200803
K04085	Brite Hierarchies	Protein families: genetic information processing	Transfer RNA biogenesis	tRNA 2-thiouridine synthesizing protein A	0.000723277	-0.0934592	0.380608	0.287149
K19857	Metabolism	Metabolism of terpenoids and polyketides	Polyketide sugar unit biosynthesis	dTDP-4-keto-6-deoxy-L-hexose 4-reductase	0.000726165	-0.0468153	0.0709117	0.0240964
K00557	Brite Hierarchies	Protein families: genetic information processing	Transfer RNA biogenesis	tRNA (uracil-5-)-methyltransferase	0.000741042	0.075817	0.173179	0.248996
K02437	Metabolism	Amino acid metabolism	Glycine, serine and threonine metabolism	glycine cleavage system H protein	0.000749317	0.0876008	0.69754	0.785141
K17838	Human Diseases	Drug resistance: antimicrobial	beta-Lactam resistance	beta-lactamase class D	0.00075128	-0.0503606	0.0824891	0.0321285
K00036	Brite Hierarchies	Protein families: signaling and cellular processes	Exosome	glucose-6-phosphate 1-dehydrogenase	0.000752745	-0.0962664	0.45972	0.363454
K02017	Brite Hierarchies	Protein families: signaling and cellular processes	Transporters	molybdate transport system ATP-binding protein	0.000755398	-0.0966936	0.486252	0.389558
K08930	Brite Hierarchies	Protein families: metabolism	Photosynthesis proteins	light-harvesting protein B-800-850 alpha chain	0.000755398	-0.0445603	0.0646406	0.0200803
K11601	Brite Hierarchies	Protein families: signaling and cellular processes	Transporters	manganese transport system substrate-binding protein	0.000755398	0.0245672	0.0115774	0.0361446
K11602	Brite Hierarchies	Protein families: signaling and cellular processes	Transporters	manganese transport system permease protein	0.000755398	0.0245672	0.0115774	0.0361446
K20529	Brite Hierarchies	Protein families: signaling and cellular processes	Secretion system	type IV secretion system protein TrbD	0.000755398	-0.0317595	0.0337675	0.00200803
K20975	Brite Hierarchies	Protein families: signaling and cellular processes	Two-component system	two-component system, sensor histidine kinase	0.000755398	-0.0423053	0.0583695	0.0160643
K22027	Not Included in Pathway or Brite	Unclassified: metabolism	Enzymes with EC numbers	indole-3-acetate monooxygenase	0.000761028	0.0336309	0.024602	0.0582329
K19661	Brite Hierarchies	Protein families: signaling and cellular processes	Two-component system	two-component system, NtrC family, sensor histidine kinase HupT/HoxJ	0.000767829	-0.0336106	0.0376266	0.00401606
K02878	Brite Hierarchies	Protein families: genetic information processing	Ribosome	large subunit ribosomal protein L16	0.000770112	0.0889026	0.680174	0.769076
K07071	Not Included in Pathway or Brite	Poorly characterized	Function unknown	uncharacterized protein	0.000772781	0.0964466	0.520019	0.616466
K00433	Not Included in Pathway or Brite	Unclassified: metabolism	Enzymes with EC numbers	non-heme chloroperoxidase	0.000775994	-0.0699615	0.168355	0.0983936
K07403	Not Included in Pathway or Brite	Unclassified: genetic information processing	Protein processing	membrane-bound serine protease (ClpP class)	0.000776692	0.0815592	0.21563	0.297189
K19311	Not Included in Pathway or Brite	Unclassified: metabolism	Enzymes with EC numbers	lipase	0.000776692	0.0446126	0.0477569	0.0923695
K00938	Metabolism	Metabolism of terpenoids and polyketides	Terpenoid backbone biosynthesis	phosphomevalonate kinase	0.000779129	0.0583869	0.0902074	0.148594
K07268	Not Included in Pathway or Brite	Unclassified: signaling and cellular processes	Structural proteins	opacity associated protein	0.000779129	0.0272145	0.0149542	0.0421687
K13039	Metabolism	Energy metabolism	Methane metabolism	sulfopyruvate decarboxylase subunit beta	0.000779129	0.0272145	0.0149542	0.0421687
K11054	Not Included in Pathway or Brite	Unclassified: metabolism	Secondary metabolism	CylI protein	0.000779466	-0.0368304	0.0448625	0.00803213
K13322	Metabolism	Metabolism of terpenoids and polyketides	Polyketide sugar unit biosynthesis	dTDP-4-keto-6-deoxyhexose 4-ketoreductase	0.000779466	-0.0454466	0.067535	0.0220884
K19117	Brite Hierarchies	Protein families: signaling and cellular processes	Prokaryotic defense system	CRISPR-associated protein Csd1	0.000779466	-0.0409365	0.0549928	0.0140562
K01560	Metabolism	Xenobiotics biodegradation and metabolism	Chlorocyclohexane and chlorobenzene degradation	2-haloacid dehalogenase	0.000784904	0.0958218	0.418234	0.514056
K20627	Metabolism	Xenobiotics biodegradation and metabolism	Styrene degradation	lactoyl-CoA dehydratase subunit beta	0.000796872	-0.0381991	0.0482393	0.0100402
K02387	Brite Hierarchies	Protein families: signaling and cellular processes	Bacterial motility proteins	flagellar basal-body rod protein FlgB	0.00079762	-0.0828204	0.259527	0.176707
K15856	Metabolism	Glycan biosynthesis and metabolism	O-Antigen nucleotide sugar biosynthesis	GDP-4-dehydro-6-deoxy-D-mannose reductase	0.00079762	-0.0581806	0.112397	0.0542169
K19092	Brite Hierarchies	Protein families: signaling and cellular processes	Prokaryotic defense system	toxin ParE1/3/4	0.000799102	-0.0842792	0.273034	0.188755
K07291	Metabolism	Carbohydrate metabolism	Inositol phosphate metabolism	CDP-L-myo-inositol myo-inositolphosphotransferase	0.000806418	0.0320268	0.0221901	0.0542169
K01879	Brite Hierarchies	Protein families: genetic information processing	Transfer RNA biogenesis	glycyl-tRNA synthetase beta chain	0.000811067	-0.0913495	0.358418	0.267068
K05794	Not Included in Pathway or Brite	Unclassified: signaling and cellular processes	Others	tellurite resistance protein TerC	0.00081628	-0.0936394	0.400868	0.307229
K17489	Metabolism	Carbohydrate metabolism	Propanoate metabolism	methylmalonyl-CoA carboxyltransferase 12S subunit	0.000823438	-0.0481056	0.076218	0.0281124
K22441	Not Included in Pathway or Brite	Unclassified: metabolism	Enzymes with EC numbers	diamine N-acetyltransferase	0.000825216	-0.0598748	0.120116	0.060241
K02595	Not Included in Pathway or Brite	Unclassified: metabolism	Energy metabolism	nitrogenase-stabilizing/protective protein	0.000831764	-0.0349793	0.0410034	0.0060241
K16566	Not Included in Pathway or Brite	Unclassified: metabolism	Glycan metabolism	exopolysaccharide production protein ExoY	0.000831764	-0.0349793	0.0410034	0.0060241
K07395	Not Included in Pathway or Brite	Unclassified: genetic information processing	Protein processing	putative proteasome-type protease	0.000848086	-0.0706909	0.175109	0.104418
K18539	Not Included in Pathway or Brite	Unclassified: metabolism	Secondary metabolism	thienamycin biosynthesis protein ThnO	0.000848086	0.0402042	0.038109	0.0783133
K18983	Metabolism	Carbohydrate metabolism	Ascorbate and aldarate metabolism	D-galactarolactone cycloisomerase	0.000848086	0.0402042	0.038109	0.0783133
K01194	Brite Hierarchies	Protein families: signaling and cellular processes	Glycosylphosphatidylinositol (GPI)-anchored proteins	alpha,alpha-trehalase	0.000852006	-0.0529411	0.0931018	0.0401606
K17723	Metabolism	Metabolism of cofactors and vitamins	Pantothenate and CoA biosynthesis	dihydropyrimidine dehydrogenase (NAD+) subunit PreA	0.000866168	-0.0665731	0.152918	0.0863454
K02850	Brite Hierarchies	Protein families: metabolism	Lipopolysaccharide biosynthesis proteins	heptose II phosphotransferase	0.00086798	0.0172644	0.00482393	0.0220884
K06370	Not Included in Pathway or Brite	Unclassified: signaling and cellular processes	Cell growth	morphogenetic protein associated with SpoVID	0.00086798	0.0172644	0.00482393	0.0220884
K01960	Metabolism	Energy metabolism	Carbon fixation pathways in prokaryotes	pyruvate carboxylase subunit B	0.000868678	-0.0908671	0.357935	0.267068
K19342	Not Included in Pathway or Brite	Unclassified: signaling and cellular processes	Others	copper chaperone NosL	0.000868678	-0.0404541	0.0545104	0.0140562
K06580	Brite Hierarchies	Protein families: signaling and cellular processes	CD molecules	ammonium transporter Rh	0.000871999	-0.0289436	0.0289436	0
K20532	Brite Hierarchies	Protein families: signaling and cellular processes	Secretion system	type IV secretion system protein TrbG	0.000871999	-0.036348	0.0443801	0.00803213
K18967	Not Included in Pathway or Brite	Unclassified: metabolism	Enzymes with EC numbers	diguanylate cyclase	0.000872209	-0.0576982	0.111915	0.0542169
K03791	Not Included in Pathway or Brite	Poorly characterized	General function prediction only	putative chitinase	0.000872304	-0.0800714	0.240714	0.160643
K22334	Brite Hierarchies	Protein families: signaling and cellular processes	Antimicrobial resistance genes	beta-lactamase class D OXA-464	0.000889617	-0.0377167	0.0477569	0.0100402
K19971	Brite Hierarchies	Protein families: signaling and cellular processes	Transporters	manganese/zinc transport system substrate-binding protein	0.00089636	0.0224807	0.00964785	0.0321285
K20469	Brite Hierarchies	Protein families: signaling and cellular processes	Transporters	putative heme transporter	0.00089636	0.0224807	0.00964785	0.0321285
K20989	Brite Hierarchies	Protein families: signaling and cellular processes	Transporters	urea-proton symporter	0.00089636	0.0224807	0.00964785	0.0321285
K00338	Metabolism	Energy metabolism	Oxidative phosphorylation	NADH-quinone oxidoreductase subunit I	0.000901574	-0.0915616	0.661843	0.570281
K00330	Metabolism	Energy metabolism	Oxidative phosphorylation	NADH-quinone oxidoreductase subunit A	0.000905329	-0.0916401	0.659913	0.568273
K02441	Not Included in Pathway or Brite	Poorly characterized	General function prediction only	GlpG protein	0.000905329	0.0418868	0.0424506	0.0843373
K00339	Metabolism	Energy metabolism	Oxidative phosphorylation	NADH-quinone oxidoreductase subunit J	0.000909374	-0.0917185	0.657984	0.566265
K20978	Cellular Processes	Cellular community - prokaryotes	Biofilm formation - Pseudomonas aeruginosa	HptB-dependent secretion and biofilm anti anti-sigma factor	0.000909683	-0.0485095	0.07863	0.0301205
K00164	Metabolism	Carbohydrate metabolism	Citrate cycle (TCA cycle)	2-oxoglutarate dehydrogenase E1 component	0.000914164	0.0948192	0.541727	0.636546
K01657	Cellular Processes	Cellular community - prokaryotes	Biofilm formation - Pseudomonas aeruginosa	anthranilate synthase component I	0.000916583	0.0888358	0.666184	0.75502
K02593	Not Included in Pathway or Brite	Unclassified: metabolism	Energy metabolism	nitrogen fixation protein NifT	0.000930863	-0.0344969	0.040521	0.0060241
K07125	Not Included in Pathway or Brite	Poorly characterized	Function unknown	uncharacterized protein	0.000936412	0.0555827	0.0829715	0.138554
K02679	Brite Hierarchies	Protein families: signaling and cellular processes	Secretion system	prepilin peptidase dependent protein A	0.000947112	-0.0585061	0.116739	0.0582329
K03621	Brite Hierarchies	Protein families: metabolism	Lipid biosynthesis proteins	phosphate acyltransferase	0.000947112	-0.0932093	0.621322	0.528112
K06078	Brite Hierarchies	Protein families: metabolism	Peptidoglycan biosynthesis and degradation proteins	murein lipoprotein	0.000947112	-0.0307947	0.0328027	0.00200803
K19715	Brite Hierarchies	Protein families: metabolism	Lipopolysaccharide biosynthesis proteins	8-amino-3,8-dideoxy-alpha-D-manno-octulosonate transaminase	0.000947112	-0.0585061	0.116739	0.0582329
K07119	Not Included in Pathway or Brite	Unclassified: metabolism	Enzymes with EC numbers	prostaglandin reductase 3	0.000948394	0.0742914	0.172697	0.246988
K03692	Not Included in Pathway or Brite	Unclassified: metabolism	Enzymes with EC numbers	glucosylglycerol-phosphate synthase	0.000951657	0.0214374	0.00868307	0.0301205
K07228	Not Included in Pathway or Brite	Unclassified: signaling and cellular processes	Others	TrkA domain protein	0.000951657	0.0214374	0.00868307	0.0301205
K22026	Metabolism	Nucleotide metabolism	Pyrimidine metabolism	nucleoside kinase	0.000965995	-0.0399718	0.054028	0.0140562
K03628	Brite Hierarchies	Protein families: genetic information processing	Messenger RNA biogenesis	transcription termination factor Rho	0.000968249	0.0867261	0.688374	0.7751
K22431	Not Included in Pathway or Brite	Unclassified: metabolism	Enzymes with EC numbers	caffeyl-CoA reductase-Etf complex subunit CarD	0.000968249	0.0550218	0.0815244	0.136546
K09155	Not Included in Pathway or Brite	Poorly characterized	Function unknown	uncharacterized protein	0.000973525	-0.0358656	0.0438977	0.00803213
K06933	Not Included in Pathway or Brite	Poorly characterized	Function unknown	uncharacterized protein	0.000977222	-0.0284612	0.0284612	0
K06048	Metabolism	Metabolism of other amino acids	Glutathione metabolism	glutamate---cysteine ligase / carboxylate-amine ligase	0.000980073	0.0603834	0.102267	0.162651
K00260	Metabolism	Metabolism of other amino acids	Taurine and hypotaurine metabolism	glutamate dehydrogenase	0.000982902	-0.0422268	0.0602991	0.0180723
K07046	Metabolism	Carbohydrate metabolism	Fructose and mannose metabolism	L-fuconolactonase	0.000984912	0.0743698	0.174626	0.248996
K02479	Brite Hierarchies	Protein families: signaling and cellular processes	Two-component system	two-component system, NarL family, response regulator	0.000988995	-0.0705339	0.178968	0.108434
K07066	Not Included in Pathway or Brite	Poorly characterized	Function unknown	uncharacterized protein	0.00099248	-0.0462545	0.0723589	0.0261044
K20817	Not Included in Pathway or Brite	Unclassified: metabolism	Enzymes with EC numbers	N-acyl-D-aspartate deacylase	0.00099248	0.0193509	0.0067535	0.0261044
K21647	Metabolism	Xenobiotics biodegradation and metabolism	Chloroalkane and chloroalkene degradation	tetrachloroethene reductive dehalogenase	0.00099248	0.0193509	0.0067535	0.0261044
K02673	Brite Hierarchies	Protein families: signaling and cellular processes	Bacterial motility proteins	type IV pilus assembly protein PilX	0.00099601	-0.0528627	0.0950314	0.0421687
K16149	Metabolism	Carbohydrate metabolism	Starch and sucrose metabolism	1,4-alpha-glucan branching enzyme	0.00101398	-0.0740909	0.202605	0.128514
K06351	Not Included in Pathway or Brite	Unclassified: signaling and cellular processes	Cell growth	inhibitor of KinA	0.00101679	0.0574222	0.0911722	0.148594
K16838	Metabolism	Biosynthesis of other secondary metabolites	Caffeine metabolism	urate oxidase / 2-oxo-4-hydroxy-4-carboxy-5-ureidoimidazoline decarboxylase	0.00101953	0.039161	0.0371442	0.0763052
K08591	Brite Hierarchies	Protein families: metabolism	Lipid biosynthesis proteins	acyl phosphate:glycerol-3-phosphate acyltransferase	0.00102719	-0.0903614	0.666667	0.576305
K14470	Metabolism	Energy metabolism	Carbon fixation pathways in prokaryotes	2-methylfumaryl-CoA isomerase	0.00103728	0.0358743	0.0303907	0.0662651
K01804	Metabolism	Carbohydrate metabolism	Pentose and glucuronate interconversions	L-arabinose isomerase	0.0010398	-0.0554432	0.105644	0.0502008
K07687	Brite Hierarchies	Protein families: signaling and cellular processes	Two-component system	two-component system, NarL family, captular synthesis response regulator RcsB	0.0010398	-0.0340145	0.0400386	0.0060241
K13787	Brite Hierarchies	Protein families: metabolism	Prenyltransferases	geranylgeranyl diphosphate synthase, type I	0.00105062	0.0851249	0.266281	0.351406
K16785	Brite Hierarchies	Protein families: signaling and cellular processes	Transporters	energy-coupling factor transport system permease protein	0.00105062	0.0851249	0.266281	0.351406
K03444	Brite Hierarchies	Protein families: signaling and cellular processes	Transporters	MFS transporter, SP family, ERD6-like sugar transporter	0.00105963	-0.0303123	0.0323203	0.00200803
K12070	Brite Hierarchies	Protein families: signaling and cellular processes	Secretion system	conjugal transfer pilus assembly protein TraI	0.00105963	-0.0303123	0.0323203	0.00200803
K07315	Brite Hierarchies	Protein families: genetic information processing	Transcription machinery	phosphoserine phosphatase RsbU/P	0.0010616	-0.0940375	0.563917	0.46988
K16436	Metabolism	Metabolism of terpenoids and polyketides	Biosynthesis of vancomycin group antibiotics	dTDP-3-amino-2,3,6-trideoxy-4-keto-D-glucose/dTDP-3-amino-3,4,6-trideoxy-alpha-D-glucose/dTDP-2,6-dideoxy-D-kanosamine transaminase	0.00107455	-0.0394894	0.0535456	0.0140562
K03324	Brite Hierarchies	Protein families: signaling and cellular processes	Transporters	phosphate:Na+ symporter	0.0010766	0.0647801	0.123975	0.188755
K05777	Brite Hierarchies	Protein families: signaling and cellular processes	Transporters	putative thiamine transport system substrate-binding protein	0.00108819	0.0337094	0.0265316	0.060241
K05815	Brite Hierarchies	Protein families: signaling and cellular processes	Transporters	sn-glycerol 3-phosphate transport system permease protein	0.001097	-0.0523803	0.094549	0.0421687
K05542	Brite Hierarchies	Protein families: genetic information processing	Transfer RNA biogenesis	tRNA-dihydrouridine synthase 1	0.00109712	-0.0279788	0.0279788	0
K13411	Brite Hierarchies	Protein families: genetic information processing	Membrane trafficking	dual oxidase	0.00112151	0.0267321	0.0154366	0.0421687
K02446	Metabolism	Energy metabolism	Methane metabolism	fructose-1,6-bisphosphatase II	0.00112251	0.0760408	0.191027	0.267068
K03801	Metabolism	Metabolism of cofactors and vitamins	Lipoic acid metabolism	lipoyl(octanoyl) transferase	0.00112251	0.0864122	0.680656	0.767068
K18958	Brite Hierarchies	Protein families: genetic information processing	Transcription factors	WhiB family transcriptional regulator, redox-sensing transcriptional regulator	0.00112675	0.0425261	0.0458273	0.0883534
K06192	Not Included in Pathway or Brite	Poorly characterized	General function prediction only	paraquat-inducible protein B	0.00113121	-0.0747418	0.211288	0.136546
K00058	Brite Hierarchies	Protein families: signaling and cellular processes	Exosome	D-3-phosphoglycerate dehydrogenase / 2-oxoglutarate reductase	0.00113451	0.0796791	0.749638	0.829317
K00457	Brite Hierarchies	Protein families: signaling and cellular processes	Exosome	4-hydroxyphenylpyruvate dioxygenase	0.00113934	0.0805044	0.226725	0.307229
K04750	Not Included in Pathway or Brite	Poorly characterized	General function prediction only	PhnB protein	0.00115357	-0.0634317	0.143753	0.0803213
K09459	Metabolism	Biosynthesis of other secondary metabolites	Biosynthesis of various secondary metabolites - part 2	phosphonopyruvate decarboxylase	0.00115759	0.0539786	0.0805596	0.134538
K02967	Brite Hierarchies	Protein families: genetic information processing	Ribosome	small subunit ribosomal protein S2	0.0011684	0.0800045	0.745297	0.825301
K02952	Brite Hierarchies	Protein families: genetic information processing	Ribosome	small subunit ribosomal protein S13	0.00117581	0.0846279	0.698505	0.783133
K01991	Brite Hierarchies	Protein families: signaling and cellular processes	Transporters	polysaccharide biosynthesis/export protein	0.0011831	-0.0936103	0.537385	0.443775
K08299	Not Included in Pathway or Brite	Unclassified: metabolism	Enzymes with EC numbers	crotonobetainyl-CoA hydratase	0.0011831	0.0611796	0.109503	0.170683
K02388	Brite Hierarchies	Protein families: signaling and cellular processes	Bacterial motility proteins	flagellar basal-body rod protein FlgC	0.00118407	-0.0849534	0.305837	0.220884
K04044	Brite Hierarchies	Protein families: genetic information processing	Chaperones and folding catalysts	molecular chaperone HscA	0.00118818	-0.0750673	0.21563	0.140562
K10215	Metabolism	Xenobiotics biodegradation and metabolism	Aminobenzoate degradation	monooxygenase	0.00119152	0.0551787	0.0853835	0.140562
K14520	Metabolism	Xenobiotics biodegradation and metabolism	Bisphenol degradation	4-hydroxyacetophenone monooxygenase	0.0011933	0.0375569	0.0347323	0.0722892
K11526	Brite Hierarchies	Protein families: signaling and cellular processes	Bacterial motility proteins	two-component system, chemotaxis family, sensor histidine kinase and response regulator PixL	0.00119409	-0.0553647	0.107574	0.0522088
K03288	Brite Hierarchies	Protein families: signaling and cellular processes	Transporters	MFS transporter, MHS family, citrate/tricarballylate:H+ symporter	0.00120777	-0.031681	0.0356971	0.00401606
K05838	Brite Hierarchies	Protein families: genetic information processing	Chaperones and folding catalysts	putative thioredoxin	0.00120891	0.089632	0.340087	0.429719
K19668	Environmental Information Processing	Signal transduction	Two-component system	cellulose 1,4-beta-cellobiosidase	0.0012097	-0.0583492	0.120598	0.062249
K00619	Metabolism	Amino acid metabolism	Arginine biosynthesis	amino-acid N-acetyltransferase	0.00121759	-0.0919801	0.429329	0.337349
K03149	Metabolism	Metabolism of cofactors and vitamins	Thiamine metabolism	thiazole synthase	0.00121759	-0.0919801	0.429329	0.337349
K00271	Metabolism	Amino acid metabolism	Valine, leucine and isoleucine degradation	valine dehydrogenase (NAD+)	0.00122114	0.0146955	0.00337675	0.0180723
K09145	Not Included in Pathway or Brite	Poorly characterized	Function unknown	uncharacterized protein	0.00122114	0.0146955	0.00337675	0.0180723
K07469	Not Included in Pathway or Brite	Unclassified: metabolism	Enzymes with EC numbers	aldehyde oxidoreductase	0.00122619	-0.0376383	0.0496864	0.0120482
K14979	Brite Hierarchies	Protein families: signaling and cellular processes	Two-component system	two-component system, LuxR family, secretion system response regulator SsrB	0.00123043	-0.0274964	0.0274964	0
K05363	Brite Hierarchies	Protein families: metabolism	Peptidoglycan biosynthesis and degradation proteins	serine/alanine adding enzyme	0.0012346	-0.0362695	0.0463097	0.0100402
K16787	Brite Hierarchies	Protein families: signaling and cellular processes	Transporters	energy-coupling factor transport system ATP-binding protein	0.00123926	-0.0871532	0.338157	0.251004
K04486	Metabolism	Amino acid metabolism	Histidine metabolism	histidinol-phosphatase (PHP family)	0.00124961	-0.0629493	0.143271	0.0803213
K07097	Not Included in Pathway or Brite	Poorly characterized	Function unknown	uncharacterized protein	0.00126363	-0.0421483	0.0622287	0.0200803
K03286	Brite Hierarchies	Protein families: signaling and cellular processes	Transporters	OmpA-OmpF porin, OOP family	0.00127501	-0.0924073	0.455861	0.363454
K04561	Metabolism	Energy metabolism	Nitrogen metabolism	nitric oxide reductase subunit B	0.00127736	-0.0574628	0.117704	0.060241
K02693	Brite Hierarchies	Protein families: metabolism	Photosynthesis proteins	photosystem I subunit IV	0.0012794	0.0230415	0.011095	0.0341365
K07338	Not Included in Pathway or Brite	Poorly characterized	Function unknown	uncharacterized protein	0.0012794	0.0230415	0.011095	0.0341365
K22015	Metabolism	Energy metabolism	Methane metabolism	formate dehydrogenase (hydrogenase)	0.0012794	0.0230415	0.011095	0.0341365
K02933	Brite Hierarchies	Protein families: genetic information processing	Ribosome	large subunit ribosomal protein L6	0.00131655	0.0843926	0.692716	0.777108
K03557	Brite Hierarchies	Protein families: genetic information processing	DNA repair and recombination proteins	Fis family transcriptional regulator, factor for inversion stimulation protein	0.00131753	-0.071028	0.19151	0.120482
K19230	Brite Hierarchies	Protein families: signaling and cellular processes	Transporters	cationic peptide transport system ATP-binding protein	0.00131765	0.0121267	0.00192957	0.0140562
K01214	Metabolism	Carbohydrate metabolism	Starch and sucrose metabolism	isoamylase	0.00134066	-0.0878943	0.356971	0.269076
K07534	Metabolism	Xenobiotics biodegradation and metabolism	Benzoate degradation	cyclohex-1-ene-1-carboxyl-CoA hydratase	0.00135144	-0.0407796	0.0588519	0.0180723
K03734	Not Included in Pathway or Brite	Unclassified: metabolism	Enzymes with EC numbers	FAD:protein FMN transferase	0.00135315	-0.0926455	0.536421	0.443775
K03816	Metabolism	Nucleotide metabolism	Purine metabolism	xanthine phosphoribosyltransferase	0.00135477	-0.0311986	0.0352147	0.00401606
K06006	Brite Hierarchies	Protein families: genetic information processing	Chaperones and folding catalysts	periplasmic protein CpxP/Spy	0.00135477	-0.0311986	0.0352147	0.00401606
K10025	Brite Hierarchies	Protein families: signaling and cellular processes	Transporters	arginine/ornithine transport system ATP-binding protein	0.00135536	0.027293	0.0168837	0.0441767
K11611	Brite Hierarchies	Protein families: metabolism	Lipid biosynthesis proteins	meromycolic acid enoyl-[acyl-carrier-protein] reductase	0.00135536	0.027293	0.0168837	0.0441767
K01823	Metabolism	Metabolism of terpenoids and polyketides	Terpenoid backbone biosynthesis	isopentenyl-diphosphate Delta-isomerase	0.00135636	0.0881965	0.329474	0.417671
K02409	Brite Hierarchies	Protein families: signaling and cellular processes	Bacterial motility proteins	flagellar M-ring protein FliF	0.00135636	-0.0815534	0.278341	0.196787
K03560	Brite Hierarchies	Protein families: signaling and cellular processes	Transporters	biopolymer transport protein TolR	0.00135933	-0.0919249	0.455379	0.363454
K13771	Brite Hierarchies	Protein families: genetic information processing	Transcription factors	Rrf2 family transcriptional regulator, nitric oxide-sensitive transcriptional repressor	0.00136016	-0.0552863	0.109503	0.0542169
K10679	Metabolism	Xenobiotics biodegradation and metabolism	Nitrotoluene degradation	nitroreductase / dihydropteridine reductase	0.0013621	-0.053996	0.104197	0.0502008
K03413	Brite Hierarchies	Protein families: signaling and cellular processes	Bacterial motility proteins	two-component system, chemotaxis family, chemotaxis protein CheY	0.00137452	-0.0918057	0.581766	0.48996
K18318	Cellular Processes	Cellular community - prokaryotes	Quorum sensing	carbapenem biosynthesis protein, putative proline dehydrogenase	0.00137949	0.0558965	0.0906898	0.146586
K21104	Metabolism	Xenobiotics biodegradation and metabolism	Polycyclic aromatic hydrocarbon degradation	poly(ethylene terephthalate) hydrolase	0.00138038	0.0359528	0.0323203	0.0682731
K10927	Brite Hierarchies	Protein families: signaling and cellular processes	Secretion system	MSHA pilin protein MshD	0.00140084	-0.0518194	0.0959961	0.0441767
K05303	Not Included in Pathway or Brite	Unclassified: metabolism	Enzymes with EC numbers	O-methyltransferase	0.00140702	-0.0636787	0.150024	0.0863454
K01756	Metabolism	Amino acid metabolism	Alanine, aspartate and glutamate metabolism	adenylosuccinate lyase	0.00140799	0.0796907	0.737578	0.817269
K03644	Metabolism	Metabolism of cofactors and vitamins	Lipoic acid metabolism	lipoyl synthase	0.00141082	0.0825298	0.708635	0.791165
K02030	Brite Hierarchies	Protein families: signaling and cellular processes	Transporters	polar amino acid transport system substrate-binding protein	0.00141505	-0.0873218	0.679691	0.592369
K00240	Metabolism	Energy metabolism	Carbon fixation pathways in prokaryotes	succinate dehydrogenase / fumarate reductase, iron-sulfur subunit	0.00142049	0.0848866	0.680174	0.76506
K08482	Not Included in Pathway or Brite	Unclassified: signaling and cellular processes	Signaling proteins	circadian clock protein KaiC	0.00143008	-0.0644866	0.154848	0.0903614
K20742	Brite Hierarchies	Protein families: metabolism	Peptidases and inhibitors	gamma-D-glutamyl-L-lysine dipeptidyl-peptidase	0.00143278	0.0789787	0.226242	0.305221
K03981	Brite Hierarchies	Protein families: signaling and cellular processes	Secretion system	thiol:disulfide interchange protein DsbC	0.00143425	-0.074428	0.219006	0.144578
K09981	Not Included in Pathway or Brite	Poorly characterized	Function unknown	uncharacterized protein	0.00143809	-0.0648905	0.15726	0.0923695
K01918	Metabolism	Metabolism of cofactors and vitamins	Pantothenate and CoA biosynthesis	pantoate--beta-alanine ligase	0.0014468	0.0867609	0.652195	0.738956
K00066	Environmental Information Processing	Signal transduction	Two-component system	GDP-mannose 6-dehydrogenase	0.00144916	-0.0615806	0.139894	0.0783133
K11184	Not Included in Pathway or Brite	Unclassified: metabolism	Carbohydrate metabolism	catabolite repression HPr-like protein	0.00145871	-0.0325673	0.0385914	0.0060241
K18143	Brite Hierarchies	Protein families: signaling and cellular processes	Antimicrobial resistance genes	two-component system, OmpR family, sensor histidine kinase AdeS	0.00145899	-0.0665063	0.166908	0.100402
K12538	Brite Hierarchies	Protein families: signaling and cellular processes	Secretion system	outer membrane protein, type I secretion system	0.00148094	-0.0380422	0.0520984	0.0140562
K21065	Not Included in Pathway or Brite	Unclassified: metabolism	Enzymes with EC numbers	beta-1,2-mannosidase	0.00148094	-0.0380422	0.0520984	0.0140562
K00033	Metabolism	Metabolism of other amino acids	Glutathione metabolism	6-phosphogluconate dehydrogenase	0.00148169	-0.0917912	0.483357	0.391566
K07496	Not Included in Pathway or Brite	Unclassified: genetic information processing	Replication and repair	putative transposase	0.00148412	-0.0548039	0.109021	0.0542169
K11931	Cellular Processes	Cellular community - prokaryotes	Biofilm formation - Escherichia coli	poly-beta-1,6-N-acetyl-D-glucosamine N-deacetylase	0.00148642	-0.0535136	0.103714	0.0502008
K12286	Brite Hierarchies	Protein families: signaling and cellular processes	Secretion system	MSHA biogenesis protein MshP	0.00148642	-0.0535136	0.103714	0.0502008
K17052	Brite Hierarchies	Protein families: signaling and cellular processes	Transporters	selenate/chlorate reductase subunit gamma	0.00148642	-0.0535136	0.103714	0.0502008
K01493	Brite Hierarchies	Protein families: signaling and cellular processes	Secretion system	dCMP deaminase	0.00149713	-0.086357	0.345393	0.259036
K01601	Metabolism	Energy metabolism	Carbon fixation in photosynthetic organisms	ribulose-bisphosphate carboxylase large chain	0.00150489	-0.0627924	0.14713	0.0843373
K02800	Brite Hierarchies	Protein families: signaling and cellular processes	Transporters	mannitol PTS system EIICBA or EIICB component	0.00150594	0.0157388	0.00434153	0.0200803
K06988	Not Included in Pathway or Brite	Unclassified: metabolism	Enzymes with EC numbers	8-hydroxy-5-deazaflavin:NADPH oxidoreductase	0.00150922	0.0739543	0.189098	0.263052
K00053	Metabolism	Metabolism of cofactors and vitamins	Pantothenate and CoA biosynthesis	ketol-acid reductoisomerase	0.00151839	0.0897134	0.589001	0.678715
K06382	Not Included in Pathway or Brite	Unclassified: metabolism	Enzymes with EC numbers	stage II sporulation protein E	0.00151994	0.0512528	0.0752533	0.126506
K09986	Not Included in Pathway or Brite	Poorly characterized	Function unknown	uncharacterized protein	0.00151994	0.0512528	0.0752533	0.126506
K13010	Brite Hierarchies	Protein families: metabolism	Amino acid related enzymes	perosamine synthetase	0.00152098	-0.090623	0.438013	0.34739
K00333	Metabolism	Energy metabolism	Oxidative phosphorylation	NADH-quinone oxidoreductase subunit D	0.00152499	-0.0869179	0.677279	0.590361
K02355	Brite Hierarchies	Protein families: genetic information processing	Mitochondrial biogenesis	elongation factor G	0.00152729	0.081318	0.715871	0.797189
K00856	Metabolism	Nucleotide metabolism	Purine metabolism	adenosine kinase	0.00154652	-0.0916023	0.537385	0.445783
K04081	Brite Hierarchies	Protein families: genetic information processing	Chaperones and folding catalysts	molecular chaperone IbpB	0.00157193	0.04837	0.0660878	0.114458
K16291	Brite Hierarchies	Protein families: metabolism	Peptidoglycan biosynthesis and degradation proteins	L,D-transpeptidase ErfK/SrfK	0.00157442	-0.077671	0.250362	0.172691
K03567	Brite Hierarchies	Protein families: genetic information processing	Transcription factors	glycine cleavage system transcriptional repressor	0.00158311	-0.0504507	0.0926194	0.0421687
K21469	Brite Hierarchies	Protein families: metabolism	Peptidoglycan biosynthesis and degradation proteins	serine-type D-Ala-D-Ala carboxypeptidase	0.00159003	-0.0420699	0.0641582	0.0220884
K07639	Brite Hierarchies	Protein families: signaling and cellular processes	Two-component system	two-component system, OmpR family, sensor histidine kinase RstB	0.00159359	-0.0473878	0.0815244	0.0341365
K07019	Not Included in Pathway or Brite	Poorly characterized	Function unknown	uncharacterized protein	0.00160442	0.0770608	0.216112	0.293173
K02504	Brite Hierarchies	Protein families: signaling and cellular processes	Secretion system	protein transport protein HofB	0.00162183	-0.059404	0.131693	0.0722892
K01198	Metabolism	Carbohydrate metabolism	Amino sugar and nucleotide sugar metabolism	xylan 1,4-beta-xylosidase	0.00162731	-0.0530312	0.103232	0.0502008
K11936	Brite Hierarchies	Protein families: metabolism	Glycosyltransferases	poly-beta-1,6-N-acetyl-D-glucosamine synthase	0.00163372	-0.0456152	0.0757356	0.0301205
K07710	Brite Hierarchies	Protein families: signaling and cellular processes	Two-component system	two-component system, NtrC family, sensor histidine kinase AtoS	0.00165033	-0.0857962	0.34684	0.261044
K18301	Brite Hierarchies	Protein families: signaling and cellular processes	Antimicrobial resistance genes	TetR/AcrR family transcriptional regulator, mexJK operon transcriptional repressor	0.00165135	-0.0560157	0.116257	0.060241
K14164	Brite Hierarchies	Protein families: genetic information processing	Transfer RNA biogenesis	glycyl-tRNA synthetase	0.00166355	-0.0872666	0.372407	0.285141
K07088	#N/A	#N/A	#N/A	#N/A	0.00167307	-0.0863686	0.357453	0.271084
K02554	Metabolism	Xenobiotics biodegradation and metabolism	Dioxin degradation	2-keto-4-pentenoate hydratase	0.00167671	0.0578929	0.10275	0.160643
K02799	#N/A	#N/A	#N/A	#N/A	0.00167671	0.016782	0.00530632	0.0220884
K18011	Metabolism	Metabolism of other amino acids	D-Amino acid metabolism	beta-lysine 5,6-aminomutase beta subunit	0.00167757	-0.0283827	0.0303907	0.00200803
K13635	Brite Hierarchies	Protein families: genetic information processing	Transcription factors	LysR family transcriptional regulator, cys regulon transcriptional activator	0.00167817	-0.0486781	0.0868307	0.0381526
K13009	Brite Hierarchies	Protein families: metabolism	Lipopolysaccharide biosynthesis proteins	O-antigen polymerase	0.00168159	-0.0639257	0.156295	0.0923695
K00788	Metabolism	Metabolism of cofactors and vitamins	Thiamine metabolism	thiamine-phosphate pyrophosphorylase	0.00168847	-0.0909165	0.492523	0.401606
K02007	Brite Hierarchies	Protein families: signaling and cellular processes	Transporters	cobalt/nickel transport system permease protein	0.00168855	-0.0675611	0.178003	0.110442
K04036	Metabolism	Metabolism of cofactors and vitamins	Porphyrin and chlorophyll metabolism	divinyl protochlorophyllide a 8-vinyl-reductase	0.00169133	-0.0302338	0.0342499	0.00401606
K11704	Brite Hierarchies	Protein families: signaling and cellular processes	Transporters	iron/zinc/manganese/copper transport system substrate-binding protein	0.00169644	0.0236024	0.0125422	0.0361446
K02881	Brite Hierarchies	Protein families: genetic information processing	Ribosome	large subunit ribosomal protein L18	0.00170071	0.0821375	0.698987	0.781124
K10774	Metabolism	Amino acid metabolism	Tyrosine metabolism	tyrosine ammonia-lyase	0.00170796	-0.0348224	0.0448625	0.0100402
K11693	Brite Hierarchies	Protein families: metabolism	Peptidoglycan biosynthesis and degradation proteins	peptidoglycan pentaglycine glycine transferase (the first glycine)	0.00170796	-0.0348224	0.0448625	0.0100402
K11695	Brite Hierarchies	Protein families: metabolism	Peptidoglycan biosynthesis and degradation proteins	peptidoglycan pentaglycine glycine transferase (the fourth and fifth glycine)	0.00170796	-0.0348224	0.0448625	0.0100402
K10710	Not Included in Pathway or Brite	Unclassified: metabolism	Enzymes with EC numbers	fructoselysine 6-kinase	0.00170927	-0.0407012	0.0607815	0.0200803
K18491	Brite Hierarchies	Protein families: genetic information processing	Transcription factors	homeobox protein ESX1	0.00171268	-0.0477917	0.0839363	0.0361446
K02026	Brite Hierarchies	Protein families: signaling and cellular processes	Transporters	multiple sugar transport system permease protein	0.00171785	-0.0874351	0.380608	0.293173
K00525	Brite Hierarchies	Protein families: genetic information processing	DNA repair and recombination proteins	ribonucleoside-diphosphate reductase alpha chain	0.00171833	0.0767847	0.752533	0.829317
K03576	Brite Hierarchies	Protein families: genetic information processing	Transcription factors	LysR family transcriptional regulator, regulator for metE and metH	0.00172066	0.0354704	0.0328027	0.0682731
K10546	Brite Hierarchies	Protein families: signaling and cellular processes	Transporters	putative multiple sugar transport system substrate-binding protein	0.00172816	-0.0260492	0.0260492	0
K17991	Metabolism	Lipid metabolism	Cutin, suberine and wax biosynthesis	peroxygenase	0.00172851	0.0178253	0.0062711	0.0240964
K01746	Metabolism	Metabolism of cofactors and vitamins	One carbon pool by folate	formiminotetrahydrofolate cyclodeaminase	0.00173909	-0.0384461	0.0545104	0.0160643
K07234	Not Included in Pathway or Brite	Unclassified: signaling and cellular processes	Others	uncharacterized protein involved in response to NO	0.00173909	-0.0568235	0.121081	0.064257
K11952	Brite Hierarchies	Protein families: signaling and cellular processes	Transporters	bicarbonate transport system ATP-binding protein	0.00173909	-0.0384461	0.0545104	0.0160643
K03379	Metabolism	Xenobiotics biodegradation and metabolism	Caprolactam degradation	cyclohexanone monooxygenase	0.00174897	0.0591716	0.109503	0.168675
K07137	Not Included in Pathway or Brite	Poorly characterized	Function unknown	uncharacterized protein	0.00175505	-0.0862117	0.361312	0.2751
K02066	Brite Hierarchies	Protein families: signaling and cellular processes	Transporters	phospholipid/cholesterol/gamma-HCH transport system permease protein	0.00175998	-0.0883185	0.630487	0.542169
K02041	Brite Hierarchies	Protein families: signaling and cellular processes	Transporters	phosphonate transport system ATP-binding protein	0.00176094	0.0648469	0.137964	0.202811
K22490	Brite Hierarchies	Protein families: genetic information processing	Transcription factors	CRP/FNR family transcriptional regulator, LitR-dependent transcriptional activator	0.00177671	0.0360312	0.0342499	0.0702811
K01903	Metabolism	Energy metabolism	Carbon fixation pathways in prokaryotes	succinyl-CoA synthetase beta subunit	0.00177894	0.0836864	0.67535	0.759036
K03636	Genetic Information Processing	Folding, sorting and degradation	Sulfur relay system	sulfur-carrier protein	0.00179481	0.0905358	0.485769	0.576305
K13574	Metabolism	Amino acid metabolism	Phenylalanine metabolism	hydroxycarboxylate dehydrogenase B	0.00180515	0.0502095	0.0742885	0.124498
K19231	Brite Hierarchies	Protein families: signaling and cellular processes	Transporters	fibronectin-binding autotransporter adhesin	0.00181194	-0.0597295	0.136035	0.0763052
K03198	Brite Hierarchies	Protein families: signaling and cellular processes	Secretion system	type IV secretion system protein VirB3	0.00181386	-0.0316025	0.0376266	0.0060241
K19068	Metabolism	Glycan biosynthesis and metabolism	O-Antigen nucleotide sugar biosynthesis	UDP-2-acetamido-2,6-beta-L-arabino-hexul-4-ose reductase	0.00181729	-0.0370774	0.0511336	0.0140562
K19211	Brite Hierarchies	Protein families: signaling and cellular processes	Antimicrobial resistance genes	beta-lactamase class D OXA-62	0.00181729	-0.0370774	0.0511336	0.0140562
K03077	Metabolism	Carbohydrate metabolism	Ascorbate and aldarate metabolism	L-ribulose-5-phosphate 4-epimerase	0.00182105	-0.0662709	0.172697	0.106426
K03630	Not Included in Pathway or Brite	Unclassified: genetic information processing	Replication and repair	DNA repair protein RadC	0.00182105	-0.0900214	0.563917	0.473896
K16555	Brite Hierarchies	Protein families: metabolism	Glycosyltransferases	succinoglycan biosynthesis protein ExoO	0.00182105	-0.0503723	0.094549	0.0441767
K06173	Brite Hierarchies	Protein families: genetic information processing	Transfer RNA biogenesis	tRNA pseudouridine38-40 synthase	0.00182995	0.0806003	0.710564	0.791165
K17750	Metabolism	Amino acid metabolism	Phenylalanine, tyrosine and tryptophan biosynthesis	3-benzylmalate dehydrogenase	0.00185801	0.0268106	0.0173661	0.0441767
K11418	Brite Hierarchies	Protein families: genetic information processing	Chromosome and associated proteins	histone deacetylase 11	0.00187	-0.0279003	0.0299083	0.00200803
K07749	Not Included in Pathway or Brite	Unclassified: metabolism	Enzymes with EC numbers	formyl-CoA transferase	0.00187142	0.0792809	0.24602	0.325301
K01243	Metabolism	Amino acid metabolism	Cysteine and methionine metabolism	adenosylhomocysteine nucleosidase	0.0018716	-0.0868743	0.382055	0.295181
K13573	Brite Hierarchies	Protein families: genetic information processing	Proteasome	proteasome accessory factor C	0.00187427	0.0574105	0.103232	0.160643
K07048	Not Included in Pathway or Brite	Poorly characterized	General function prediction only	phosphotriesterase-related protein	0.00187511	0.0433223	0.0530632	0.0963855
K03239	Brite Hierarchies	Protein families: genetic information processing	Translation factors	translation initiation factor eIF-2B subunit alpha	0.0018806	-0.0297514	0.0337675	0.00401606
K12060	Brite Hierarchies	Protein families: signaling and cellular processes	Secretion system	conjugal transfer pilus assembly protein TraU	0.0018806	-0.0297514	0.0337675	0.00401606
K12072	Brite Hierarchies	Protein families: signaling and cellular processes	Secretion system	conjugative transfer pilus assembly protein TraH	0.0018806	-0.0297514	0.0337675	0.00401606
K05716	Not Included in Pathway or Brite	Unclassified: metabolism	Enzymes with EC numbers	cyclic 2,3-diphosphoglycerate synthase	0.0018813	-0.0402188	0.0602991	0.0200803
K08082	Brite Hierarchies	Protein families: signaling and cellular processes	Two-component system	two-component system, LytTR family, sensor histidine kinase AlgZ	0.00188231	-0.0494859	0.0916546	0.0421687
K10775	Metabolism	Biosynthesis of other secondary metabolites	Phenylpropanoid biosynthesis	phenylalanine ammonia-lyase	0.00189164	-0.03434	0.0443801	0.0100402
K12289	Brite Hierarchies	Protein families: signaling and cellular processes	Secretion system	pilus assembly protein HofN	0.00191669	-0.0507762	0.0969609	0.0461847
K06136	Not Included in Pathway or Brite	Poorly characterized	General function prediction only	pyrroloquinoline quinone biosynthesis protein B	0.00191885	0.05381	0.0887603	0.14257
K02855	Brite Hierarchies	Protein families: genetic information processing	Transcription factors	AraC family transcriptional regulator, L-rhamnose operon regulatory protein RhaS	0.00192923	-0.0411051	0.0631934	0.0220884
K01914	Metabolism	Metabolism of other amino acids	Cyanoamino acid metabolism	aspartate--ammonia ligase	0.00193004	-0.0255668	0.0255668	0
K03224	Brite Hierarchies	Protein families: signaling and cellular processes	Secretion system	ATP synthase in type III secretion protein N	0.0019391	-0.0550509	0.115292	0.060241
K01239	Metabolism	Metabolism of cofactors and vitamins	Nicotinate and nicotinamide metabolism	purine nucleosidase	0.00195258	0.0717893	0.185239	0.257028
K07023	Metabolism	Nucleotide metabolism	Pyrimidine metabolism	5'-deoxynucleotidase	0.00195821	-0.0592471	0.135552	0.0763052
K07002	Not Included in Pathway or Brite	Poorly characterized	Function unknown	uncharacterized protein	0.00196842	-0.0645767	0.164978	0.100402
K01669	Brite Hierarchies	Protein families: genetic information processing	DNA repair and recombination proteins	deoxyribodipyrimidine photo-lyase	0.00197023	0.0861449	0.624699	0.710843
K14370	Brite Hierarchies	Protein families: metabolism	Cytochrome P450	erythromycin 12 hydroxylase	0.00198989	0.010601	0.00144718	0.0120482
K15723	Not Included in Pathway or Brite	Unclassified: signaling and cellular processes	Cell motility	SecY interacting protein Syd	0.00198989	0.010601	0.00144718	0.0120482
K06907	Not Included in Pathway or Brite	Poorly characterized	Function unknown	uncharacterized protein	0.00200422	-0.0524704	0.104679	0.0522088
K10026	Brite Hierarchies	Protein families: genetic information processing	Transfer RNA biogenesis	7-carboxy-7-deazaguanine synthase	0.00200422	-0.089449	0.553304	0.463855
K12537	Brite Hierarchies	Protein families: signaling and cellular processes	Secretion system	membrane fusion protein, type I secretion system	0.00200422	-0.0524704	0.104679	0.0522088
K07688	Brite Hierarchies	Protein families: signaling and cellular processes	Two-component system	two-component system, NarL family, response regulator, fimbrial Z protein, FimZ	0.00201122	-0.036595	0.0506512	0.0140562
K10742	Brite Hierarchies	Protein families: genetic information processing	DNA replication proteins	DNA replication ATP-dependent helicase Dna2	0.00201122	-0.03885	0.0569223	0.0180723
K14581	Metabolism	Xenobiotics biodegradation and metabolism	Polycyclic aromatic hydrocarbon degradation	naphthalene 1,2-dioxygenase ferredoxin reductase component	0.00201122	-0.03885	0.0569223	0.0180723
K21834	Not Included in Pathway or Brite	Poorly characterized	General function prediction only	dimethylglycine catabolism B	0.00201122	-0.03885	0.0569223	0.0180723
K11179	Brite Hierarchies	Protein families: genetic information processing	Transfer RNA biogenesis	tRNA 2-thiouridine synthesizing protein E	0.00203079	-0.0604589	0.142788	0.0823293
K14941	Metabolism	Energy metabolism	Methane metabolism	2-phospho-L-lactate/phosphoenolpyruvate guanylyltransferase	0.00205116	0.0514882	0.081042	0.13253
K06415	Not Included in Pathway or Brite	Unclassified: signaling and cellular processes	Cell growth	stage V sporulation protein R	0.0020519	-0.046827	0.0829715	0.0361446
K05523	Brite Hierarchies	Protein families: metabolism	Peptidases and inhibitors	D-lactate dehydratase / protein deglycase	0.00205771	0.0131699	0.00289436	0.0160643
K21142	Genetic Information Processing	Folding, sorting and degradation	Sulfur relay system	MoaE-MoaD fusion protein	0.0020701	0.0890567	0.437048	0.526104
K02867	Brite Hierarchies	Protein families: genetic information processing	Ribosome	large subunit ribosomal protein L11	0.00208842	0.0823177	0.678726	0.761044
K19125	Brite Hierarchies	Protein families: signaling and cellular processes	Prokaryotic defense system	CRISPR system Cascade subunit CasD	0.00209508	-0.0324889	0.040521	0.00803213
K09857	Not Included in Pathway or Brite	Poorly characterized	Function unknown	uncharacterized protein	0.00210742	-0.0624786	0.154848	0.0923695
K12282	Brite Hierarchies	Protein families: signaling and cellular processes	Secretion system	MSHA biogenesis protein MshL	0.00211046	-0.0545685	0.114809	0.060241
K02890	Brite Hierarchies	Protein families: genetic information processing	Ribosome	large subunit ribosomal protein L22	0.00211477	0.0838666	0.655089	0.738956
K07231	Not Included in Pathway or Brite	Unclassified: signaling and cellular processes	Others	putative iron-regulated protein	0.00211857	0.0241632	0.0139894	0.0381526
K01713	Metabolism	Amino acid metabolism	Phenylalanine, tyrosine and tryptophan biosynthesis	cyclohexadienyl dehydratase	0.00211885	-0.0802864	0.297154	0.216867
K20428	Metabolism	Biosynthesis of other secondary metabolites	Acarbose and validamycin biosynthesis	dTDP-4-amino-4,6-dideoxy-D-glucose transaminase	0.00213012	-0.0406227	0.062711	0.0220884
K09689	Brite Hierarchies	Protein families: signaling and cellular processes	Transporters	capsular polysaccharide transport system ATP-binding protein	0.00217774	-0.0885597	0.464062	0.375502
K09786	Not Included in Pathway or Brite	Poorly characterized	Function unknown	uncharacterized protein	0.00220137	-0.0472309	0.0853835	0.0381526
K03455	Not Included in Pathway or Brite	Unclassified: signaling and cellular processes	Transport	monovalent cation:H+ antiporter-2, CPA2 family	0.00221045	0.0848197	0.332851	0.417671
K01483	Metabolism	Nucleotide metabolism	Purine metabolism	ureidoglycolate lyase	0.00223193	0.0462835	0.0641582	0.110442
K21302	Human Diseases	Infectious disease: bacterial	Tuberculosis	phosphatidylinositol-3-phosphatase	0.00224861	-0.0361126	0.0501688	0.0140562
K09694	Brite Hierarchies	Protein families: signaling and cellular processes	Transporters	lipooligosaccharide transport system permease protein	0.00226417	-0.0611883	0.149542	0.0883534
K03607	Not Included in Pathway or Brite	Unclassified: signaling and cellular processes	Signaling proteins	ProP effector	0.00226993	-0.0306377	0.0366618	0.0060241
K12062	Brite Hierarchies	Protein families: signaling and cellular processes	Secretion system	conjugal transfer pilin signal peptidase TrbI	0.00226993	-0.0306377	0.0366618	0.0060241
K07683	Brite Hierarchies	Protein families: signaling and cellular processes	Two-component system	two-component system, NarL family, sensor histidine kinase NreB	0.00228885	-0.0648237	0.171249	0.106426
K08300	Brite Hierarchies	Protein families: genetic information processing	Ribosome biogenesis	ribonuclease E	0.00229831	0.0824078	0.668596	0.751004
K13310	Metabolism	Metabolism of terpenoids and polyketides	Polyketide sugar unit biosynthesis	dTDP-3-amino-3,4,6-trideoxy-alpha-D-glucose transaminase	0.00229831	-0.0498114	0.0959961	0.0461847
K16300	#N/A	#N/A	#N/A	#N/A	0.00229974	-0.0511017	0.101302	0.0502008
K12253	Metabolism	Amino acid metabolism	Arginine and proline metabolism	5-guanidino-2-oxopentanoate decarboxylase	0.0023086	0.0411574	0.0492041	0.0903614
K01998	Brite Hierarchies	Protein families: signaling and cellular processes	Transporters	branched-chain amino acid transport system permease protein	0.0023228	-0.0879088	0.455379	0.36747
K22333	Brite Hierarchies	Protein families: signaling and cellular processes	Antimicrobial resistance genes	beta-lactamase class D OXA-493	0.0023228	-0.0347439	0.0467921	0.0120482
K20276	Cellular Processes	Cellular community - prokaryotes	Quorum sensing	large repetitive protein	0.00232671	-0.0840235	0.674385	0.590361
K10773	Brite Hierarchies	Protein families: genetic information processing	DNA repair and recombination proteins	endonuclease III	0.00233498	0.0769649	0.732272	0.809237
K01479	Metabolism	Amino acid metabolism	Histidine metabolism	formiminoglutamase	0.00233952	0.0737741	0.209358	0.283133
K04090	Not Included in Pathway or Brite	Unclassified: metabolism	Enzymes with EC numbers	indolepyruvate ferredoxin oxidoreductase	0.00234002	0.0582852	0.112397	0.170683
K06893	Not Included in Pathway or Brite	Poorly characterized	Function unknown	uncharacterized protein	0.00234002	0.0666748	0.158225	0.2249
K19046	Brite Hierarchies	Protein families: signaling and cellular processes	Prokaryotic defense system	CRISPR system Cascade subunit CasB	0.00234207	-0.0320065	0.0400386	0.00803213
K08178	Brite Hierarchies	Protein families: signaling and cellular processes	Transporters	MFS transporter, SHS family, lactate transporter	0.00234506	-0.0269355	0.0289436	0.00200803
K14052	Brite Hierarchies	Protein families: signaling and cellular processes	Transporters	putrescine importer	0.00234506	-0.0269355	0.0289436	0.00200803
K11384	Brite Hierarchies	Protein families: signaling and cellular processes	Two-component system	two-component system, NtrC family, response regulator AlgB	0.00235337	-0.0333752	0.0434153	0.0100402
K10011	Human Diseases	Drug resistance: antimicrobial	Cationic antimicrobial peptide (CAMP) resistance	UDP-4-amino-4-deoxy-L-arabinose formyltransferase / UDP-glucuronic acid dehydrogenase (UDP-4-keto-hexauronic acid decarboxylating)	0.00237553	-0.06911	0.20164	0.13253
K09705	Not Included in Pathway or Brite	Poorly characterized	Function unknown	uncharacterized protein	0.00238358	-0.0786707	0.287506	0.208835
K02899	Brite Hierarchies	Protein families: genetic information processing	Ribosome	large subunit ribosomal protein L27	0.00238975	0.0765609	0.734684	0.811245
K03718	Brite Hierarchies	Protein families: genetic information processing	Transcription factors	Lrp/AsnC family transcriptional regulator, regulator for asnA, asnC and gidA	0.00239444	0.0627604	0.136035	0.198795
K11896	Brite Hierarchies	Protein families: signaling and cellular processes	Secretion system	type VI secretion system protein ImpG	0.00239444	-0.0427993	0.0709117	0.0281124
K11901	Brite Hierarchies	Protein families: signaling and cellular processes	Secretion system	type VI secretion system protein ImpB	0.00239444	-0.0427993	0.0709117	0.0281124
K00631	Brite Hierarchies	Protein families: metabolism	Lipid biosynthesis proteins	glycerol-3-phosphate O-acyltransferase	0.00240623	0.0608425	0.125904	0.186747
K00845	Metabolism	Biosynthesis of other secondary metabolites	Neomycin, kanamycin and gentamicin biosynthesis	glucokinase	0.00241669	-0.0850435	0.649301	0.564257
K12143	Not Included in Pathway or Brite	Unclassified: metabolism	Energy metabolism	hydrogenase-4 component H	0.00241669	-0.024602	0.024602	0
K18293	Metabolism	Xenobiotics biodegradation and metabolism	Xylene degradation	p-cymene methyl-monooxygenase electron transfer component	0.00241669	-0.024602	0.024602	0
K04339	Metabolism	Biosynthesis of other secondary metabolites	Streptomycin biosynthesis	scyllo-inosamine 4-kinase	0.00241669	0.0060241	0	0.0060241
K08021	Organismal Systems	Nervous system	Serotonergic synapse	arachidonate 12-lipoxygenase (R-type)	0.00241669	0.0060241	0	0.0060241
K09873	Brite Hierarchies	Protein families: signaling and cellular processes	Transporters	aquaporin TIP	0.00241669	0.0060241	0	0.0060241
K14366	Brite Hierarchies	Protein families: metabolism	Cytochrome P450	6-deoxyerythronolide B hydroxylase	0.00241669	0.0060241	0	0.0060241
K16400	Brite Hierarchies	Protein families: metabolism	Polyketide biosynthesis proteins	cytochrome P450 enzyme	0.00241669	0.0060241	0	0.0060241
K18053	Not Included in Pathway or Brite	Unclassified: metabolism	Enzymes with EC numbers	renilla-luciferin 2-monooxygenase	0.00241669	0.0060241	0	0.0060241
K18765	Brite Hierarchies	Protein families: genetic information processing	Messenger RNA biogenesis	RNase E specificity factor CsrD	0.00241669	0.0060241	0	0.0060241
K21604	Brite Hierarchies	Protein families: metabolism	Peptidases and inhibitors	jasmonoyl-L-amino acid hydrolase	0.00241669	0.0060241	0	0.0060241
K03148	Genetic Information Processing	Folding, sorting and degradation	Sulfur relay system	sulfur carrier protein ThiS adenylyltransferase	0.00242707	-0.087932	0.479498	0.391566
K09815	Brite Hierarchies	Protein families: signaling and cellular processes	Transporters	zinc transport system substrate-binding protein	0.00243998	0.0862989	0.381573	0.467871
K01101	Metabolism	Xenobiotics biodegradation and metabolism	Aminobenzoate degradation	4-nitrophenyl phosphatase	0.0024581	0.0661139	0.156778	0.222892
K17713	Brite Hierarchies	Protein families: signaling and cellular processes	Transporters	outer membrane protein assembly factor BamB	0.00245891	-0.0837213	0.36083	0.277108
K03535	Brite Hierarchies	Protein families: signaling and cellular processes	Transporters	MFS transporter, ACS family, glucarate transporter	0.00249911	-0.0670904	0.18958	0.12249
K03299	Brite Hierarchies	Protein families: signaling and cellular processes	Transporters	gluconate:H+ symporter, GntP family	0.0025166	0.0596423	0.121081	0.180723
K06940	Not Included in Pathway or Brite	Poorly characterized	Function unknown	uncharacterized protein	0.00253321	-0.0862698	0.421611	0.335341
K07022	Not Included in Pathway or Brite	Poorly characterized	Function unknown	uncharacterized protein	0.0025531	0.0247241	0.0154366	0.0401606
K15051	Not Included in Pathway or Brite	Unclassified: signaling and cellular processes	Unclassified viral proteins	DNA-entry nuclease	0.0025531	-0.0771334	0.275929	0.198795
K03076	Brite Hierarchies	Protein families: signaling and cellular processes	Secretion system	preprotein translocase subunit SecY	0.00256416	0.0753492	0.74192	0.817269
K19191	Metabolism	Metabolism of cofactors and vitamins	Nicotinate and nicotinamide metabolism	4-methylaminobutanoate oxidase (formaldehyde-forming)	0.00256615	0.0571635	0.109503	0.166667
K02018	Brite Hierarchies	Protein families: signaling and cellular processes	Transporters	molybdate transport system permease protein	0.00256672	-0.0873596	0.468886	0.381526
K15922	Not Included in Pathway or Brite	Unclassified: metabolism	Enzymes with EC numbers	sulfoquinovosidase	0.00256672	-0.0342615	0.0463097	0.0120482
K20454	Metabolism	Metabolism of cofactors and vitamins	Nicotinate and nicotinamide metabolism	2,3-dimethylmalate lyase	0.0025705	0.0458011	0.0646406	0.110442
K02858	Metabolism	Metabolism of cofactors and vitamins	Riboflavin metabolism	3,4-dihydroxy 2-butanone 4-phosphate synthase	0.00257952	0.0817685	0.665219	0.746988
K00485	Metabolism	Xenobiotics biodegradation and metabolism	Drug metabolism - cytochrome P450	dimethylaniline monooxygenase (N-oxide forming)	0.00259097	0.0142131	0.00385914	0.0180723
K06348	Not Included in Pathway or Brite	Unclassified: signaling and cellular processes	Cell growth	sporulation inhibitor KapD	0.00259097	0.0142131	0.00385914	0.0180723
K07168	Not Included in Pathway or Brite	Unclassified: signaling and cellular processes	Signaling proteins	CBS domain-containing membrane protein	0.00259097	-0.0484427	0.0926194	0.0441767
K09124	Not Included in Pathway or Brite	Poorly characterized	Function unknown	uncharacterized protein	0.00259647	-0.0315241	0.0395562	0.00803213
K18785	Not Included in Pathway or Brite	Unclassified: metabolism	Enzymes with EC numbers	beta-1,4-mannooligosaccharide/beta-1,4-mannosyl-N-acetylglucosamine phosphorylase	0.00259647	-0.0315241	0.0395562	0.00803213
K03117	Brite Hierarchies	Protein families: signaling and cellular processes	Secretion system	sec-independent protein translocase protein TatB	0.00259649	0.0872811	0.529185	0.616466
K18234	Brite Hierarchies	Protein families: signaling and cellular processes	Antimicrobial resistance genes	virginiamycin A acetyltransferase	0.00259907	-0.0497329	0.0979257	0.0481928
K11694	Brite Hierarchies	Protein families: metabolism	Peptidoglycan biosynthesis and degradation proteins	peptidoglycan pentaglycine glycine transferase (the second and third glycine)	0.00260408	-0.0328928	0.0429329	0.0100402
K19139	Brite Hierarchies	Protein families: signaling and cellular processes	Prokaryotic defense system	CRISPR-associated protein Csm4	0.00261033	-0.0264531	0.0284612	0.00200803
K02035	Brite Hierarchies	Protein families: signaling and cellular processes	Transporters	peptide/nickel transport system substrate-binding protein	0.00261205	0.0832389	0.639653	0.722892
K10022	Brite Hierarchies	Protein families: signaling and cellular processes	Transporters	arginine/ornithine transport system substrate-binding protein	0.00263132	0.0284931	0.0217077	0.0502008
K15746	Metabolism	Metabolism of terpenoids and polyketides	Carotenoid biosynthesis	beta-carotene 3-hydroxylase	0.00263132	0.0559634	0.104679	0.160643
K19745	Metabolism	Carbohydrate metabolism	Propanoate metabolism	acrylyl-CoA reductase (NADPH)	0.00263132	0.0649138	0.151954	0.216867
K03743	Metabolism	Metabolism of cofactors and vitamins	Nicotinate and nicotinamide metabolism	nicotinamide-nucleotide amidase	0.00263745	0.0829134	0.643994	0.726908
K03643	Brite Hierarchies	Protein families: signaling and cellular processes	Transporters	LPS-assembly lipoprotein	0.00265925	-0.0813645	0.332369	0.251004
K03608	Brite Hierarchies	Protein families: signaling and cellular processes	Cytoskeleton proteins	cell division topological specificity factor	0.00268	-0.0573175	0.133623	0.0763052
K09717	Not Included in Pathway or Brite	Poorly characterized	Function unknown	uncharacterized protein	0.00270883	-0.0241196	0.0241196	0
K19979	Metabolism	Biosynthesis of other secondary metabolites	Acarbose and validamycin biosynthesis	2-epi-5-epi-valiolone 7-kinase	0.00270993	-0.0501369	0.100338	0.0502008
K00390	Metabolism	Energy metabolism	Sulfur metabolism	phosphoadenosine phosphosulfate reductase	0.00271531	0.0863715	0.556199	0.64257
K01874	Brite Hierarchies	Protein families: genetic information processing	Transfer RNA biogenesis	methionyl-tRNA synthetase	0.0027223	0.0708158	0.778582	0.849398
K01597	Metabolism	Metabolism of terpenoids and polyketides	Terpenoid backbone biosynthesis	diphosphomevalonate decarboxylase	0.00274013	0.0649922	0.153883	0.218876
K06977	Not Included in Pathway or Brite	Poorly characterized	Function unknown	uncharacterized protein	0.00274273	0.0401141	0.0482393	0.0883534
K18973	Brite Hierarchies	Protein families: signaling and cellular processes	Antimicrobial resistance genes	beta-lactamase class D OXA-50	0.00274454	-0.0351478	0.0492041	0.0140562
K12951	Not Included in Pathway or Brite	Unclassified: metabolism	Enzymes with EC numbers	cobalt/nickel-transporting P-type ATPase D	0.00278291	-0.04667	0.0868307	0.0401606
K02386	Brite Hierarchies	Protein families: signaling and cellular processes	Bacterial motility proteins	flagellar basal body P-ring formation protein FlgA	0.00278523	-0.0722746	0.234925	0.162651
K04488	Not Included in Pathway or Brite	Unclassified: metabolism	Energy metabolism	nitrogen fixation protein NifU and related proteins	0.00278523	-0.0850203	0.625181	0.540161
K05921	Metabolism	Amino acid metabolism	Tyrosine metabolism	5-oxopent-3-ene-1,2,5-tricarboxylate decarboxylase / 2-hydroxyhepta-2,4-diene-1,7-dioate isomerase	0.00278523	0.036749	0.0395562	0.0763052
K04766	Not Included in Pathway or Brite	Unclassified: metabolism	Enzymes with EC numbers	acetoin utilization protein AcuA	0.00279459	0.0220767	0.0120598	0.0341365
K19981	Metabolism	Biosynthesis of other secondary metabolites	Staurosporine biosynthesis	monodechloroaminopyrrolnitrin synthase	0.00279459	0.00907538	0.000964785	0.0100402
K20801	Metabolism	Amino acid metabolism	Glycine, serine and threonine metabolism	L-allo-threonine aldolase	0.00280381	0.0183861	0.00771828	0.0261044
K19686	Brite Hierarchies	Protein families: signaling and cellular processes	Prokaryotic defense system	ribonuclease VapC	0.0028249	-0.0479603	0.092137	0.0441767
K03392	Metabolism	Amino acid metabolism	Tryptophan metabolism	aminocarboxymuconate-semialdehyde decarboxylase	0.00282677	0.0692204	0.183792	0.253012
K13530	Brite Hierarchies	Protein families: genetic information processing	DNA repair and recombination proteins	AraC family transcriptional regulator, regulatory protein of adaptative response / methylphosphotriester-DNA alkyltransferase methyltransferase	0.00284399	-0.060549	0.152918	0.0923695
K07718	Brite Hierarchies	Protein families: signaling and cellular processes	Two-component system	two-component system, sensor histidine kinase YesM	0.00284406	-0.0337791	0.0458273	0.0120482
K01841	Metabolism	Biosynthesis of other secondary metabolites	Biosynthesis of various secondary metabolites - part 2	phosphoenolpyruvate phosphomutase	0.0028479	0.0317798	0.0284612	0.060241
K07481	Not Included in Pathway or Brite	Unclassified: genetic information processing	Replication and repair	transposase, IS5 family	0.0028479	-0.0621647	0.162566	0.100402
K18590	Brite Hierarchies	Protein families: signaling and cellular processes	Antimicrobial resistance genes	dihydrofolate reductase (trimethoprim resistance protein)	0.00285036	-0.0391755	0.0612639	0.0220884
K03670	Not Included in Pathway or Brite	Unclassified: signaling and cellular processes	Others	periplasmic glucans biosynthesis protein	0.00287921	-0.0418345	0.0699469	0.0281124
K12088	Brite Hierarchies	Protein families: signaling and cellular processes	Secretion system	cag pathogenicity island protein 3	0.00288296	0.0152564	0.00482393	0.0200803
K22222	Brite Hierarchies	Protein families: signaling and cellular processes	Cytoskeleton proteins	tubulin-like protein CetZ	0.00288296	0.0152564	0.00482393	0.0200803
K11900	Brite Hierarchies	Protein families: signaling and cellular processes	Secretion system	type VI secretion system protein ImpC	0.00288726	-0.0409482	0.0670526	0.0261044
K03593	Brite Hierarchies	Protein families: genetic information processing	Mitochondrial biogenesis	ATP-binding protein involved in chromosome partitioning	0.00288874	0.077549	0.7096	0.787149
K12554	Brite Hierarchies	Protein families: metabolism	Peptidoglycan biosynthesis and degradation proteins	alanine adding enzyme	0.00289124	-0.0324104	0.0424506	0.0100402
K19321	Brite Hierarchies	Protein families: signaling and cellular processes	Antimicrobial resistance genes	beta-lactamase class D OXA-214	0.00289124	-0.0324104	0.0424506	0.0100402
K20531	Brite Hierarchies	Protein families: signaling and cellular processes	Secretion system	type IV secretion system protein TrbF	0.00293237	-0.0278219	0.0318379	0.00401606
K07107	Not Included in Pathway or Brite	Unclassified: metabolism	Enzymes with EC numbers	acyl-CoA thioester hydrolase	0.00294028	0.0788509	0.692233	0.771084
K10195	Brite Hierarchies	Protein families: signaling and cellular processes	Transporters	oligogalacturonide transport system ATP-binding protein	0.00294423	-0.0448974	0.081042	0.0361446
K07653	Brite Hierarchies	Protein families: signaling and cellular processes	Two-component system	two-component system, OmpR family, sensor histidine kinase MprB	0.00294798	-0.0768196	0.283647	0.206827
K07787	Brite Hierarchies	Protein families: signaling and cellular processes	Transporters	copper/silver efflux system protein	0.00295126	-0.0822741	0.359383	0.277108
K15054	Metabolism	Xenobiotics biodegradation and metabolism	Aminobenzoate degradation	(S)-mandelate dehydrogenase	0.00295649	0.0453188	0.065123	0.110442
K01997	Brite Hierarchies	Protein families: signaling and cellular processes	Transporters	branched-chain amino acid transport system permease protein	0.00298192	-0.0859008	0.455379	0.369478
K01697	Metabolism	Amino acid metabolism	Cysteine and methionine metabolism	cystathionine beta-synthase	0.00299217	0.0716092	0.205499	0.277108
K02389	Brite Hierarchies	Protein families: signaling and cellular processes	Bacterial motility proteins	flagellar basal-body rod modification protein FlgD	0.00299217	-0.0774705	0.29233	0.214859
K05337	Not Included in Pathway or Brite	Unclassified: metabolism	Energy metabolism	ferredoxin	0.00300942	-0.0861594	0.47371	0.38755
K02556	Brite Hierarchies	Protein families: signaling and cellular processes	Bacterial motility proteins	chemotaxis protein MotA	0.00302117	-0.0781215	0.301013	0.222892
K06885	Not Included in Pathway or Brite	Poorly characterized	Function unknown	uncharacterized protein	0.00302579	0.0732016	0.219971	0.293173
K22466	Not Included in Pathway or Brite	Unclassified: metabolism	Enzymes with EC numbers	5-hydroxybenzimidazole synthase	0.00302579	-0.0236372	0.0236372	0
K03106	Brite Hierarchies	Protein families: signaling and cellular processes	Secretion system	signal recognition particle subunit SRP54	0.0030262	0.0784469	0.694645	0.773092
K09804	Not Included in Pathway or Brite	Poorly characterized	Function unknown	uncharacterized protein	0.00303427	-0.0346654	0.0487217	0.0140562
K18976	Brite Hierarchies	Protein families: signaling and cellular processes	Antimicrobial resistance genes	beta-lactamase class D OXA-48	0.00303427	-0.0346654	0.0487217	0.0140562
K00281	Metabolism	Amino acid metabolism	Glycine, serine and threonine metabolism	glycine dehydrogenase	0.003035	0.0840816	0.598649	0.682731
K02485	Brite Hierarchies	Protein families: signaling and cellular processes	Two-component system	two-component system, response regulator	0.00305912	-0.0604705	0.154848	0.0943775
K15652	Metabolism	Metabolism of terpenoids and polyketides	Biosynthesis of siderophore group nonribosomal peptides	3-dehydroshikimate dehydratase	0.00305912	0.0329015	0.0313555	0.064257
K13811	Metabolism	Biosynthesis of other secondary metabolites	Monobactam biosynthesis	3'-phosphoadenosine 5'-phosphosulfate synthase	0.00306685	0.0580382	0.118669	0.176707
K03207	Not Included in Pathway or Brite	Unclassified: metabolism	Enzymes with EC numbers	colanic acid biosynthesis protein WcaH	0.0030708	-0.0431247	0.0752533	0.0321285
K00702	Metabolism	Carbohydrate metabolism	Starch and sucrose metabolism	cellobiose phosphorylase	0.00308121	-0.0378068	0.0578871	0.0200803
K00610	Metabolism	Amino acid metabolism	Alanine, aspartate and glutamate metabolism	aspartate carbamoyltransferase regulatory subunit	0.00312247	-0.0291906	0.0352147	0.0060241
K02490	Brite Hierarchies	Protein families: signaling and cellular processes	Two-component system	two-component system, response regulator, stage 0 sporulation protein F	0.00312247	-0.0422384	0.0723589	0.0301205
K19054	Brite Hierarchies	Protein families: genetic information processing	Mitochondrial biogenesis	frataxin	0.00312247	-0.0563528	0.132658	0.0763052
K20266	Brite Hierarchies	Protein families: signaling and cellular processes	Secretion system	type IV secretion system protein TrbJ	0.00312247	-0.0291906	0.0352147	0.0060241
K03546	Brite Hierarchies	Protein families: genetic information processing	DNA repair and recombination proteins	DNA repair protein SbcC/Rad50	0.00312787	-0.0859153	0.553787	0.467871
K16263	Brite Hierarchies	Protein families: signaling and cellular processes	Transporters	amino acid efflux transporter	0.00312833	0.0274499	0.0207429	0.0481928
K00031	Human Diseases	Cancer: overview	Central carbon metabolism in cancer	isocitrate dehydrogenase	0.00313372	0.0808938	0.656054	0.736948
K03293	Not Included in Pathway or Brite	Unclassified: signaling and cellular processes	Transport	amino acid transporter, AAT family	0.00314485	-0.0332967	0.0453449	0.0120482
K07474	Not Included in Pathway or Brite	Unclassified: genetic information processing	Replication and repair	phage terminase small subunit	0.00316819	-0.0404658	0.0665702	0.0261044
K02094	Brite Hierarchies	Protein families: metabolism	Photosynthesis proteins	phycobilisome core linker protein	0.00316958	0.0210335	0.011095	0.0321285
K07461	Not Included in Pathway or Brite	Unclassified: genetic information processing	Replication and repair	putative endonuclease	0.00316958	-0.0820387	0.365171	0.283133
K00114	Metabolism	Xenobiotics biodegradation and metabolism	Chloroalkane and chloroalkene degradation	alcohol dehydrogenase (cytochrome c)	0.00318147	-0.0542546	0.122528	0.0682731
K08677	Brite Hierarchies	Protein families: metabolism	Peptidases and inhibitors	kumamolisin	0.00318395	-0.0465916	0.0887603	0.0421687
K21887	Not Included in Pathway or Brite	Unclassified: metabolism	Enzymes with EC numbers	cation-transporting P-type ATPase J	0.00318395	-0.0465916	0.0887603	0.0421687
K02652	Brite Hierarchies	Protein families: signaling and cellular processes	Bacterial motility proteins	type IV pilus assembly protein PilB	0.00320011	-0.0789206	0.713459	0.634538
K07288	Not Included in Pathway or Brite	Unclassified: signaling and cellular processes	Structural proteins	uncharacterized membrane protein	0.0032385	-0.0546586	0.12494	0.0702811
K07344	Brite Hierarchies	Protein families: signaling and cellular processes	Secretion system	type IV secretion system protein TrbL	0.00325955	-0.0254883	0.0274964	0.00200803
K09002	Brite Hierarchies	Protein families: signaling and cellular processes	Prokaryotic defense system	CRISPR-associated protein Csm3	0.00325955	-0.0254883	0.0274964	0.00200803
K11937	Cellular Processes	Cellular community - prokaryotes	Biofilm formation - Escherichia coli	biofilm PGA synthesis protein PgaD	0.00325955	-0.0254883	0.0274964	0.00200803
K15855	Metabolism	Carbohydrate metabolism	Amino sugar and nucleotide sugar metabolism	exo-1,4-beta-D-glucosaminidase	0.00326487	-0.0273395	0.0313555	0.00401606
K20327	Brite Hierarchies	Protein families: metabolism	Glycosyltransferases	glycosyltransferase XagB	0.00326487	-0.0273395	0.0313555	0.00401606
K02406	Brite Hierarchies	Protein families: signaling and cellular processes	Bacterial motility proteins	flagellin	0.00327081	-0.0752039	0.273999	0.198795
K12541	Brite Hierarchies	Protein families: signaling and cellular processes	Secretion system	ATP-binding cassette, subfamily C, bacterial LapB	0.00328986	-0.0599881	0.154366	0.0943775
K17230	Metabolism	Energy metabolism	Sulfur metabolism	cytochrome subunit of sulfide dehydrogenase	0.00329135	-0.0435287	0.0776652	0.0341365
K03099	Human Diseases	Drug resistance: antineoplastic	Endocrine resistance	son of sevenless	0.00331424	0.00754974	0.000482393	0.00803213
K17491	Brite Hierarchies	Protein families: genetic information processing	DNA repair and recombination proteins	protein phosphatase 4 regulatory subunit 3	0.00331424	0.00754974	0.000482393	0.00803213
K19578	Brite Hierarchies	Protein families: signaling and cellular processes	Transporters	MFS transporter, DHA1 family, multidrug resistance protein	0.00331424	0.00754974	0.000482393	0.00803213
K21308	Metabolism	Energy metabolism	Sulfur metabolism	sulfite dehydrogenase (quinone) subunit SoeB	0.00331424	0.0379492	0.0443801	0.0823293
K21331	Metabolism	Metabolism of terpenoids and polyketides	Polyketide sugar unit biosynthesis	dTDP-alpha-D-glucose dehydrogenase	0.00331424	0.00754974	0.000482393	0.00803213
K00002	Brite Hierarchies	Protein families: signaling and cellular processes	Exosome	alcohol dehydrogenase (NADP+)	0.00333863	0.0368275	0.0414858	0.0783133
K01735	Metabolism	Amino acid metabolism	Phenylalanine, tyrosine and tryptophan biosynthesis	3-dehydroquinate synthase	0.00335878	0.0761803	0.712976	0.789157
K10547	Brite Hierarchies	Protein families: signaling and cellular processes	Transporters	putative multiple sugar transport system permease protein	0.00336747	-0.0231548	0.0231548	0
K17998	Not Included in Pathway or Brite	Unclassified: metabolism	Enzymes with EC numbers	iron-hydrogenase subunit beta	0.00336747	-0.0231548	0.0231548	0
K18563	Metabolism	Biosynthesis of other secondary metabolites	Carbapenem biosynthesis	methyltransferase	0.00336747	-0.0231548	0.0231548	0
K19062	Brite Hierarchies	Protein families: signaling and cellular processes	Antimicrobial resistance genes	rifampin ADP-ribosylating transferase	0.00336747	-0.0231548	0.0231548	0
K19138	Brite Hierarchies	Protein families: signaling and cellular processes	Prokaryotic defense system	CRISPR-associated protein Csm2	0.00336747	-0.0231548	0.0231548	0
K21288	Brite Hierarchies	Protein families: signaling and cellular processes	Antimicrobial resistance genes	rifampin ADP-ribosylating transferase	0.00336747	-0.0231548	0.0231548	0
K02827	Metabolism	Energy metabolism	Oxidative phosphorylation	cytochrome aa3-600 menaquinol oxidase subunit I	0.00338319	0.0495586	0.0829715	0.13253
K02453	Brite Hierarchies	Protein families: signaling and cellular processes	Secretion system	general secretion pathway protein D	0.00339673	-0.0853428	0.543174	0.457831
K05358	Metabolism	Amino acid metabolism	Phenylalanine, tyrosine and tryptophan biosynthesis	quinate dehydrogenase (quinone)	0.00341829	0.0116443	0.00241196	0.0140562
K11327	Brite Hierarchies	Protein families: signaling and cellular processes	Transporters	membrane fusion protein, cation efflux system	0.00341829	0.0116443	0.00241196	0.0140562
K00232	Human Diseases	Endocrine and metabolic disease	Alcoholic liver disease	acyl-CoA oxidase	0.00343105	0.0226376	0.013507	0.0361446
K13571	Brite Hierarchies	Protein families: genetic information processing	Proteasome	proteasome accessory factor A	0.00344442	0.0419536	0.0564399	0.0983936
K14058	Brite Hierarchies	Protein families: genetic information processing	Transfer RNA biogenesis	tRNA 2-thiocytidine biosynthesis protein TtcA	0.00344753	-0.0726117	0.251327	0.178715
K05561	Brite Hierarchies	Protein families: signaling and cellular processes	Transporters	multicomponent K+:H+ antiporter subunit D	0.00346537	0.0242417	0.015919	0.0401606
K16953	Metabolism	Energy metabolism	Sulfur metabolism	dimethylpropiothetin dethiomethylase	0.00346537	0.0242417	0.015919	0.0401606
K03329	Brite Hierarchies	Protein families: signaling and cellular processes	Transporters	amino acid exporter	0.00346729	-0.0390971	0.0631934	0.0240964
K09793	Not Included in Pathway or Brite	Poorly characterized	Function unknown	uncharacterized protein	0.0034828	0.0477976	0.0767004	0.124498
K01224	Not Included in Pathway or Brite	Unclassified: metabolism	Enzymes with EC numbers	arabinogalactan endo-1,4-beta-galactosidase	0.00352629	-0.0607175	0.161119	0.100402
K09128	Not Included in Pathway or Brite	Poorly characterized	Function unknown	uncharacterized protein	0.00354029	0.0312974	0.0289436	0.060241
K11392	Brite Hierarchies	Protein families: genetic information processing	Ribosome biogenesis	16S rRNA (cytosine1407-C5)-methyltransferase	0.00356037	-0.0642745	0.184756	0.120482
K07715	Brite Hierarchies	Protein families: signaling and cellular processes	Two-component system	two-component system, NtrC family, response regulator GlrR	0.00356288	-0.0314456	0.0414858	0.0100402
K02285	Brite Hierarchies	Protein families: metabolism	Photosynthesis proteins	phycocyanin beta chain	0.0035756	0.0199902	0.0101302	0.0301205
K06951	Not Included in Pathway or Brite	Poorly characterized	Function unknown	uncharacterized protein	0.00359496	-0.054984	0.129281	0.0742972
K00140	Metabolism	Metabolism of other amino acids	beta-Alanine metabolism	malonate-semialdehyde dehydrogenase (acetylating) / methylmalonate-semialdehyde dehydrogenase	0.00362932	0.0804114	0.323203	0.403614
K02990	Brite Hierarchies	Protein families: genetic information processing	Mitochondrial biogenesis	small subunit ribosomal protein S6	0.00362932	0.0766743	0.700434	0.777108
K18094	Brite Hierarchies	Protein families: signaling and cellular processes	Antimicrobial resistance genes	membrane fusion protein, multidrug efflux system	0.00364935	-0.0268571	0.0308731	0.00401606
K03684	Brite Hierarchies	Protein families: genetic information processing	Transfer RNA biogenesis	ribonuclease D	0.00367374	0.0847035	0.453449	0.538153
K10110	Brite Hierarchies	Protein families: signaling and cellular processes	Transporters	maltose/maltodextrin transport system permease protein	0.00368698	-0.04216	0.0742885	0.0321285
K00504	Not Included in Pathway or Brite	Unclassified: metabolism	Enzymes with EC numbers	peptidylglycine monooxygenase	0.0037132	0.0431538	0.0612639	0.104418
K17836	Brite Hierarchies	Protein families: signaling and cellular processes	Antimicrobial resistance genes	beta-lactamase class A	0.00371617	-0.0742391	0.273034	0.198795
K00230	Metabolism	Metabolism of cofactors and vitamins	Porphyrin and chlorophyll metabolism	menaquinone-dependent protoporphyrinogen oxidase	0.00375561	-0.036842	0.0569223	0.0200803
K00633	Not Included in Pathway or Brite	Unclassified: metabolism	Enzymes with EC numbers	galactoside O-acetyltransferase	0.00375615	-0.0412736	0.0713941	0.0301205
K11904	Brite Hierarchies	Protein families: signaling and cellular processes	Secretion system	type VI secretion system secreted protein VgrG	0.00376905	-0.0661372	0.200675	0.134538
K09123	Metabolism	Amino acid metabolism	Arginine and proline metabolism	cis-L-3-hydroxyproline dehydratase	0.00377097	0.0324191	0.0318379	0.064257
K01139	Brite Hierarchies	Protein families: genetic information processing	Ribosome biogenesis	GTP diphosphokinase / guanosine-3',5'-bis(diphosphate) 3'-diphosphatase	0.00377126	0.0827245	0.589966	0.672691
K09720	Brite Hierarchies	Protein families: genetic information processing	Transcription factors	HTH-type transcriptional regulator, global nitrogen regulator NrpRI	0.00378576	-0.0226725	0.0226725	0
K18302	Brite Hierarchies	Protein families: signaling and cellular processes	Antimicrobial resistance genes	membrane fusion protein, multidrug efflux system	0.00380161	-0.0602352	0.160637	0.100402
K01184	Metabolism	Carbohydrate metabolism	Pentose and glucuronate interconversions	polygalacturonase	0.00383603	-0.0386147	0.062711	0.0240964
K05895	Metabolism	Metabolism of cofactors and vitamins	Porphyrin and chlorophyll metabolism	precorrin-6A/cobalt-precorrin-6A reductase	0.00392118	0.0380277	0.0463097	0.0843373
K10909	Brite Hierarchies	Protein families: signaling and cellular processes	Two-component system	two-component system, autoinducer 2 sensor kinase/phosphatase LuxQ	0.00392118	-0.034587	0.0506512	0.0160643
K21000	Cellular Processes	Cellular community - prokaryotes	Biofilm formation - Pseudomonas aeruginosa	polysaccharide biosynthesis protein PslG	0.0039315	-0.0486112	0.10082	0.0522088
K12536	Brite Hierarchies	Protein families: signaling and cellular processes	Secretion system	ATP-binding cassette, subfamily C, type I secretion system permease/ATPase	0.00395509	-0.0503054	0.108538	0.0582329
K00344	Not Included in Pathway or Brite	Unclassified: metabolism	Enzymes with EC numbers	NADPH:quinone reductase	0.00397197	0.0842095	0.465991	0.550201
K07212	#N/A	#N/A	#N/A	#N/A	0.00398311	-0.0309632	0.0410034	0.0100402
K07274	Brite Hierarchies	Protein families: signaling and cellular processes	Transporters	MipA family protein	0.00398311	-0.047321	0.0955137	0.0481928
K18974	Brite Hierarchies	Protein families: signaling and cellular processes	Antimicrobial resistance genes	dihydropteroate synthase type 1	0.00398311	-0.0309632	0.0410034	0.0100402
K02961	Brite Hierarchies	Protein families: genetic information processing	Ribosome	small subunit ribosomal protein S17	0.00398681	0.0777408	0.677279	0.75502
K19140	Brite Hierarchies	Protein families: signaling and cellular processes	Prokaryotic defense system	CRISPR-associated protein Csm5	0.00399223	-0.0295945	0.0376266	0.00803213
K03449	Brite Hierarchies	Protein families: signaling and cellular processes	Transporters	MFS transporter, CP family, cyanate transporter	0.00400896	0.0363451	0.0419682	0.0783133
K04101	Metabolism	Xenobiotics biodegradation and metabolism	Polycyclic aromatic hydrocarbon degradation	protocatechuate 4,5-dioxygenase, beta chain	0.00406061	-0.0490152	0.103232	0.0542169
K07690	Brite Hierarchies	Protein families: signaling and cellular processes	Antimicrobial resistance genes	two-component system, NarL family, response regulator EvgA	0.00410796	-0.0245236	0.0265316	0.00200803
K01190	Metabolism	Glycan biosynthesis and metabolism	Other glycan degradation	beta-galactosidase	0.00414024	-0.0770114	0.315967	0.238956
K07289	Not Included in Pathway or Brite	Unclassified: signaling and cellular processes	Structural proteins	AsmA protein	0.00414178	-0.0693803	0.232031	0.162651
K18793	Brite Hierarchies	Protein families: signaling and cellular processes	Antimicrobial resistance genes	beta-lactamase class D OXA-23	0.00415098	-0.0332183	0.0472745	0.0140562
K07638	Brite Hierarchies	Protein families: signaling and cellular processes	Two-component system	two-component system, OmpR family, osmolarity sensor histidine kinase EnvZ	0.00416239	-0.0629057	0.18138	0.118474
K14259	Metabolism	Carbohydrate metabolism	Ascorbate and aldarate metabolism	2-dehydro-3-deoxy-D-arabinonate dehydratase	0.00416239	0.0553124	0.113362	0.168675
K00721	Brite Hierarchies	Protein families: metabolism	Glycosyltransferases	dolichol-phosphate mannosyltransferase	0.00418494	-0.079525	0.673903	0.594378
K19997	Brite Hierarchies	Protein families: metabolism	Lipopolysaccharide biosynthesis proteins	GlcNAc-P-P-Und epimerase	0.00419686	-0.0399049	0.0680174	0.0281124
K16937	Metabolism	Energy metabolism	Sulfur metabolism	thiosulfate dehydrogenase (quinone) large subunit	0.00420089	-0.0625018	0.178968	0.116466
K12071	Brite Hierarchies	Protein families: signaling and cellular processes	Secretion system	conjugal transfer pilus assembly protein TraD	0.00427165	-0.0221901	0.0221901	0
K09384	Not Included in Pathway or Brite	Poorly characterized	Function unknown	uncharacterized protein	0.00435826	-0.0742507	0.285094	0.210843
K03713	Brite Hierarchies	Protein families: genetic information processing	Transcription factors	MerR family transcriptional regulator, glutamine synthetase repressor	0.0043805	-0.0277434	0.0337675	0.0060241
K05562	Brite Hierarchies	Protein families: signaling and cellular processes	Transporters	multicomponent K+:H+ antiporter subunit E	0.00443573	0.0275283	0.0226725	0.0502008
K07386	Brite Hierarchies	Protein families: metabolism	Peptidases and inhibitors	putative endopeptidase	0.00443582	-0.072141	0.262904	0.190763
K21105	Metabolism	Xenobiotics biodegradation and metabolism	Polycyclic aromatic hydrocarbon degradation	mono(ethylene terephthalate) hydrolase	0.00443894	-0.0485328	0.10275	0.0542169
K07464	Brite Hierarchies	Protein families: signaling and cellular processes	Prokaryotic defense system	CRISPR-associated exonuclease Cas4	0.00443972	-0.0628273	0.183309	0.120482
K08973	Metabolism	Metabolism of cofactors and vitamins	Porphyrin and chlorophyll metabolism	protoporphyrinogen IX oxidase	0.00445079	0.0762733	0.283164	0.359438
K12454	Metabolism	Glycan biosynthesis and metabolism	O-Antigen nucleotide sugar biosynthesis	CDP-paratose 2-epimerase	0.00445702	-0.0572507	0.147612	0.0903614
K01796	Cellular Processes	Transport and catabolism	Peroxisome	alpha-methylacyl-CoA racemase	0.00446168	0.0504333	0.092137	0.14257
K08085	Brite Hierarchies	Protein families: signaling and cellular processes	Secretion system	type IV fimbrial biogenesis protein FimU	0.00446168	0.0179037	0.00820068	0.0261044
K16202	Brite Hierarchies	Protein families: signaling and cellular processes	Transporters	dipeptide transport system ATP-binding protein	0.00446168	0.0179037	0.00820068	0.0261044
K16293	Brite Hierarchies	Protein families: signaling and cellular processes	Transporters	polysulfide reductase chain B	0.00447521	-0.0291121	0.0371442	0.00803213
K01008	Brite Hierarchies	Protein families: genetic information processing	Transfer RNA biogenesis	selenide, water dikinase	0.00449434	0.0791211	0.328509	0.407631
K18382	Metabolism	Carbohydrate metabolism	Butanoate metabolism	NAD+-dependent secondary alcohol dehydrogenase Adh1	0.00449434	0.0126875	0.00337675	0.0160643
K21064	Metabolism	Metabolism of cofactors and vitamins	Riboflavin metabolism	5-amino-6-(5-phospho-D-ribitylamino)uracil phosphatase	0.00449434	0.0126875	0.00337675	0.0160643
K02931	Brite Hierarchies	Protein families: genetic information processing	Ribosome	large subunit ribosomal protein L5	0.00450438	0.0771015	0.673903	0.751004
K01730	Metabolism	Carbohydrate metabolism	Pentose and glucuronate interconversions	oligogalacturonide lyase	0.00455773	-0.044662	0.0868307	0.0421687
K22081	Metabolism	Energy metabolism	Methane metabolism	methylamine---glutamate N-methyltransferase subunit A	0.00456926	0.0313759	0.0308731	0.062249
K00630	Brite Hierarchies	Protein families: metabolism	Lipid biosynthesis proteins	glycerol-3-phosphate O-acyltransferase	0.00458617	0.0381061	0.0482393	0.0863454
K21053	Metabolism	Nucleotide metabolism	Purine metabolism	adenine deaminase	0.00458964	-0.0635567	0.190063	0.126506
K03215	Brite Hierarchies	Protein families: genetic information processing	Ribosome biogenesis	23S rRNA (uracil1939-C5)-methyltransferase	0.00459328	0.0720625	0.735166	0.807229
K01480	Metabolism	Amino acid metabolism	Arginine and proline metabolism	agmatinase	0.00459755	0.0815534	0.388326	0.46988
K03203	Brite Hierarchies	Protein families: signaling and cellular processes	Secretion system	type IV secretion system protein VirB8	0.00459755	-0.0258923	0.0299083	0.00401606
K19804	Not Included in Pathway or Brite	Unclassified: metabolism	Glycan metabolism	lipopolysaccharide assembly protein B	0.00459755	-0.0662273	0.210806	0.144578
K21687	Not Included in Pathway or Brite	Unclassified: metabolism	Glycan metabolism	resuscitation-promoting factor RpfA	0.00459755	-0.0358772	0.0559575	0.0200803
K05518	Brite Hierarchies	Protein families: genetic information processing	Transcription machinery	phosphoserine phosphatase RsbX	0.0046028	-0.0240412	0.0260492	0.00200803
K20527	Brite Hierarchies	Protein families: signaling and cellular processes	Secretion system	type IV secretion system protein TrbB	0.0046028	-0.0240412	0.0260492	0.00200803
K11897	Brite Hierarchies	Protein families: signaling and cellular processes	Secretion system	type VI secretion system protein ImpF	0.00460871	-0.0394225	0.067535	0.0281124
K02284	Brite Hierarchies	Protein families: metabolism	Photosynthesis proteins	phycocyanin alpha chain	0.00463119	0.0205511	0.0115774	0.0321285
K02067	Brite Hierarchies	Protein families: signaling and cellular processes	Transporters	phospholipid/cholesterol/gamma-HCH transport system substrate-binding protein	0.00464243	-0.0806903	0.632899	0.552209
K11907	Brite Hierarchies	Protein families: signaling and cellular processes	Secretion system	type VI secretion system protein VasG	0.00466988	-0.0376499	0.0617463	0.0240964
K05786	Brite Hierarchies	Protein families: signaling and cellular processes	Transporters	chloramphenicol-sensitive protein RarD	0.00467656	0.0641728	0.170767	0.23494
K01089	Metabolism	Amino acid metabolism	Histidine metabolism	imidazoleglycerol-phosphate dehydratase / histidinol-phosphatase	0.0046808	0.0798854	0.61891	0.698795
K02474	Metabolism	Glycan biosynthesis and metabolism	O-Antigen nucleotide sugar biosynthesis	UDP-N-acetyl-D-glucosamine/UDP-N-acetyl-D-galactosamine dehydrogenase	0.0046923	-0.0826257	0.474192	0.391566
K07783	Brite Hierarchies	Protein families: signaling and cellular processes	Transporters	MFS transporter, OPA family, sugar phosphate sensor protein UhpC	0.00472859	-0.0463562	0.094549	0.0481928
K01034	Environmental Information Processing	Signal transduction	Two-component system	acetate CoA/acetoacetate CoA-transferase alpha subunit	0.00478723	-0.0217077	0.0217077	0
K10931	Brite Hierarchies	Protein families: signaling and cellular processes	Secretion system	toxin coregulated pilus biosynthesis protein B	0.00478723	-0.0217077	0.0217077	0
K16242	Metabolism	Xenobiotics biodegradation and metabolism	Toluene degradation	phenol/toluene 2-monooxygenase (NADH) P3/A3	0.00481512	-0.0313671	0.0434153	0.0120482
K02988	Brite Hierarchies	Protein families: genetic information processing	Ribosome	small subunit ribosomal protein S5	0.00481962	0.0743408	0.704776	0.779116
K02234	Not Included in Pathway or Brite	Unclassified: metabolism	Cofactor metabolism	cobalamin biosynthesis protein CobW	0.00484152	0.0341801	0.038109	0.0722892
K00228	Metabolism	Metabolism of cofactors and vitamins	Porphyrin and chlorophyll metabolism	coproporphyrinogen III oxidase	0.00487031	0.0772933	0.308249	0.385542
K15558	Brite Hierarchies	Protein families: signaling and cellular processes	Transporters	phthalate transport system ATP-binding protein	0.00487358	-0.027261	0.0332851	0.0060241
K16247	Brite Hierarchies	Protein families: genetic information processing	Transcription factors	LuxR family transcriptional regulator, glucitol operon activator	0.00487358	-0.027261	0.0332851	0.0060241
K22357	Metabolism	Xenobiotics biodegradation and metabolism	Chloroalkane and chloroalkene degradation	alkene monooxygenase alpha subunit	0.00487358	-0.027261	0.0332851	0.0060241
K11913	Brite Hierarchies	Protein families: signaling and cellular processes	Secretion system	type VI secretion system protein	0.00488184	-0.0407128	0.0728413	0.0321285
K07346	Brite Hierarchies	Protein families: signaling and cellular processes	Bacterial motility proteins	fimbrial chaperone protein	0.00489639	-0.0428894	0.081042	0.0381526
K08682	Metabolism	Metabolism of cofactors and vitamins	Pantothenate and CoA biosynthesis	acyl carrier protein phosphodiesterase	0.00490183	0.0457111	0.0747709	0.120482
K02065	Brite Hierarchies	Protein families: signaling and cellular processes	Transporters	phospholipid/cholesterol/gamma-HCH transport system ATP-binding protein	0.00492341	-0.0795803	0.647853	0.568273
K00847	Metabolism	Carbohydrate metabolism	Amino sugar and nucleotide sugar metabolism	fructokinase	0.00492388	0.0824921	0.497829	0.580321
K07649	Brite Hierarchies	Protein families: signaling and cellular processes	Two-component system	two-component system, OmpR family, sensor histidine kinase TctE	0.0049323	-0.0530545	0.127352	0.0742972
K02399	Brite Hierarchies	Protein families: signaling and cellular processes	Bacterial motility proteins	flagellar biosynthesis protein FlgN	0.00493281	-0.0299984	0.0400386	0.0100402
K09147	Not Included in Pathway or Brite	Poorly characterized	Function unknown	uncharacterized protein	0.00493281	0.0286501	0.0255668	0.0542169
K19124	Brite Hierarchies	Protein families: signaling and cellular processes	Prokaryotic defense system	CRISPR system Cascade subunit CasC	0.00493281	-0.0299984	0.0400386	0.0100402
K02022	Not Included in Pathway or Brite	Unclassified: signaling and cellular processes	Structural proteins	HlyD family secretion protein	0.00496234	-0.0742623	0.297154	0.222892
K16173	Metabolism	Xenobiotics biodegradation and metabolism	Benzoate degradation	glutaryl-CoA dehydrogenase (non-decarboxylating)	0.00496304	-0.0286297	0.0366618	0.00803213
K16707	Not Included in Pathway or Brite	Unclassified: metabolism	Glycan metabolism	UDP-galactose-lipid carrier transferase	0.00496304	-0.0286297	0.0366618	0.00803213
K01449	Not Included in Pathway or Brite	Unclassified: metabolism	Enzymes with EC numbers	N-acetylmuramoyl-L-alanine amidase	0.00500157	0.0665615	0.192475	0.259036
K02418	Brite Hierarchies	Protein families: signaling and cellular processes	Bacterial motility proteins	flagellar protein FliO/FliZ	0.00501976	-0.0595174	0.165943	0.106426
K01070	Metabolism	Energy metabolism	Methane metabolism	S-formylglutathione hydrolase	0.00502552	0.0575442	0.131211	0.188755
K20976	Brite Hierarchies	Protein families: signaling and cellular processes	Two-component system	histidine phosphotransfer protein HptB	0.00505096	-0.0471641	0.0993729	0.0522088
K00331	Metabolism	Energy metabolism	Oxidative phosphorylation	NADH-quinone oxidoreductase subunit B	0.005059	-0.0779994	0.674385	0.596386
[truncated: 1,618 more rows]

[truncated: 2 more sheets: BM_taxonomy_unaware_results, FM_taxonomy_unaware_results]
